# Supplementary material for: Transcriptional variability accelerates preleukemia by cell diversification and perturbation of protein synthesis
Source: Sci Adv. 2022 Aug 3;8(31):eabn4886. doi: 10.1126/sciadv.abn4886 (PMC9348803; doi:10.1126/sciadv.abn4886)
Supplement: Supplementary file 2 — Supplementary Files S1 to S9 [file sciadv.abn4886_supplementary_files_s1_to_s9.zip]

Archive with 1 entries (1 files):
- sciadv.abn4886_supplementary_files_s1_to_s9.xlsx
