# Supplementary material for: Transcriptional variability accelerates preleukemia by cell diversification and perturbation of protein synthesis
Source: Sci Adv. 2022 Aug 3;8(31):eabn4886. doi: 10.1126/sciadv.abn4886 (PMC9348803; doi:10.1126/sciadv.abn4886)
Supplement: Supplementary file 2 — Supplementary Files S1 to S9 [file sciadv.abn4886_supplementary_files_s1_to_s9.zip › sciadv.abn4886_supplementary_files_s1_to_s9.xlsx]

## Sheet: Suppl File 1
Supplementary File 1: List of genes post filtration using Seurat
Mrpl15
Lypla1
Tcea1
Atp6v1h
Rb1cc1
Pcmtd1
Rrs1
Vcpip1
Sgk3
Snhg6
Ppp1r42
Cops5
Cspp1
Arfgef1
Ncoa2
Tram1
Lactb2
Eya1
Terf1
Rpl7
Ube2w
Tceb1
Tmem70
Ly96
Mcm3
Tram2
Ogfrl1
Smap1
Sdhaf4
Lmbrd1
Phf3
Ptp4a1
Prim2
Bag2
Zfp451
Ccdc115
Imp4
Ptpn18
Fam168b
Plekhb2
Uggt1
Neurl3
Arid5a
Kansl3
Lman2l
Cnnm3
Ankrd39
Cox5b
Actr1b
Tmem131
Inpp4a
Coa5
Unc50
Mgat4a
Mitd1
Mrpl30
Txndc9
Eif5b
Rev1
Pdcl3
Rpl31
Tbc1d8
Cnot11
Rnf149
Map4k4
Il1r2
Il18rap
Mrps9
Tgfbrap1
Uxs1
Tpp2
Tex30
Kdelc1
Wdr75
Slc40a1
Nabp1
Stat4
Stat1
Gls
Nab1
Mfsd6
Inpp1
Hibch
Ormdl1
Osgepl1
Asnsd1
Stk17b
Gtf3c3
Ankrd44
Sf3b1
Coq10b
Hspd1
Hspe1
Mob4
Mars2
1700066M21Rik
Tyw5
9430016H08Rik
Kctd18
Sgol2a
Bzw1
Clk1
Ppil3
Nif3l1
Orc2
Fam126b
Ndufb3
Cflar
Casp8
Trak2
Stradb
Sumo1
Nop58
Bmpr2
Fam117b
Wdr12
Nbeal1
Cyp20a1
Abi2
Ino80d
Gm20342
Ndufs1
Eef1b2
Fastkd2
Klf7
Creb1
Idh1
Pikfyve
Rpe
Kansl1l
Acadl
Lancl1
Ikzf2
Bard1
Atic
Mreg
Pecr
Xrcc5
Smarcal1
Rpl37a
Cxcr2
Arpc2
Aamp
Pnkd
Tmbim1
Ctdsp1
Usp37
Rqcd1
Bcs1l
Rnf25
Nhej1
Cnppd1
Fam134a
Zfand2b
Atg9a
Ankzf1
Stk16
Tuba4a
Dnpep
Gmppa
Farsb
Wdfy1
Mrpl44
Serpine2
Cul3
Dock10
Rhbdd1
Mff
Agfg1
Trip12
C130026I21Rik
A530032D15Rik
A530040E14Rik
Sp110
Sp140
Sp100
A630001G21Rik
Cab39
Itm2c
Psmd1
Ncl
Ptma
Pde6d
Cops7b
Dis3l2
Eif4e2
Gigyf2
Inpp5d
Atg16l1
Sag
Dgkd
Hjurp
Arl4c
Agap1
Cops8
Lrrfip1
Ramp1
Ube2f
Scly
Ilkap
Hes6
Per2
Hdac4
Ndufa10
Myeov2
Otos
Gpc1
Dusp28
Rnpepl1
9430060I03Rik
Mterf4
Ppp1r7
Hdlbp
2002-09-01
Stk25
Thap4
Atg4b
Dtymk
Ing5
Fam174a
St8sia4
D1Ertd622e
Ppip5k2
Gin1
Pam
Pign
2310035C23Rik
Gm7160
Zcchc2
Bcl2
Kdsr
Vps4b
Serpinb10
Tsn
Nifk
Clasp1
2900060B14Rik
Ralb
Tmem185b
Dbi
3110009E18Rik
Insig2
Ccdc93
Ddx18
Actr3
Slc35f5
Mgat5
Ccnt2
Rab3gap1
R3hdm1
Ubxn4
Mcm6
Dars
Cxcr4
Cd55
Yod1
Mapkapk2
Dyrk3
Eif2d
Rassf5
Ikbke
Srgap2
Rab7b
Rab29
Nucks1
Slc45a3
Elk4
Nuak2
Dstyk
Rbbp5
Mdm4
Ppp1r15b
Snrpe
Zc3h11a
Atp2b4
Btg2
Chil1
Tmem183a
Cyb5r1
Adipor1
Klhl12
Rabif
Kdm5b
Ube2t
Ptpn7
Arl8a
Rnpep
Timm17a
Ipo9
Csrp1
Tmem9
Kif21b
Zfp281
Gm19705
Ptprc
Nek7
2310009B15Rik
Dennd1b
Aspm
Cdc73
Glrx2
Uchl5
Rgs2
Rgs1
Rgs18
Pla2g4a
BC003331
Tpr
Gm10138
Ivns1abp
Swt1
Trmt1l
Rnf2
Fam129a
1700025G04Rik
Tsen15
Rgl1
Arpc5
Ncf2
Smg7
Dhx9
Npl
Rnasel
Glul
Ier5
Stx6
Xpr1
Acbd6
Qsox1
Cep350
Tor1aip1
Tor1aip2
Gm2000
Soat1
Tor3a
Fam20b
Ralgps2
BC026585
Rfwd2
4930523C07Rik
Mrps14
Cacybp
Rabgap1l
Rc3h1
Dars2
Cenpl
Prdx6
Suco
Pigc
2810442N19Rik
Vamp4
Prrc2c
Scyl3
Sell
F5
Ccdc181
Blzf1
Nme7
Atp1b1
Sft2d2
Tiprl
Dcaf6
Mpc2
Rcsd1
Creg1
Pou2f1
Tada1
Uck2
Tmco1
Aldh9a1
Mgst3
Pbx1
Nuf2
Uap1
Uhmk1
Sh2d1b1
Olfml2b
Atf6
Dusp12
Fcgr2b
Fcgr4
Fcgr3
Sdhc
Pcp4l1
Tomm40l
Fcer1g
Ndufs2
B4galt3
Ppox
Usp21
Ufc1
Dedd
Nit1
Pfdn2
Arhgap30
Usf1
B930036N10Rik
Alyref2
Ly9
Cd48
Cd84
Gm37065
Ncstn
Copa
Pex19
Dcaf8
Pea15a
Igsf8
Pigm
Tagln2
Dusp23
Fcer1a
Aim2
Pyhin1
Mndal
Ifi203
Fh1
Exo1
Rbm8a2
Cep170
Sdccag8
Adss
Desi2
Cox20
Gm16586
Hnrnpu
Smyd3
Tfb2m
Cnst
Sccpdh
Ahctf1
Adck3
Psen2
Itpkb
Parp1
Lin9
Acbd3
H3f3a
Sde2
Pycr2
Tmem63a
Nvl
Cnih4
Wdr26
Lbr
Srp9
Degs1
1700047M11Rik
Fbxo28
Capn2
Brox
Aida
Mia3
Dusp10
Hlx
2002-03-01
Rab3gap2
Iars2
Bpnt1
Eprs
Rrp15
Gpatch2
Cenpf
Smyd2
Angel2
Mfsd7b
Tatdn3
Nsl1
Atf3
D730003I15Rik
Nenf
Tmem206
Ppp2r5a
Dtl
Ints7
Lpgat1
Nek2
Traf3ip3
4930570N18Rik
Lamb3
Hsd11b1
G0s2
Cd34
Cr1l
Nmt2
Suv39h2
Hspa14
Fam107b
Frmd4a
Prpf18
Sephs1
Phyh
Mcm10
Optn
Camk1d
Cdc123
Nudt5
Sec61a2
Upf2
Celf2
Taf3
Atp5c1
Kin
Pfkfb3
Rbm17
Il15ra
Fbxo18
Ankrd16
Fam188a
Rsu1
Vim
Hacd1
Stam
Mrc1
Nsun6
Arl5b
Mllt10
Dnajc1
Commd3
Bmi1
Pip4k2a
Armc3
Msrb2
Otud1
Arhgap21
Apbb1ip
Pdss1
Abi1
Acbd5
Mastl
Yme1l1
Spopl
Il1rn
Psd4
Ehmt1
Arrdc1
Zmynd19
Dph7
Mrpl41
Pnpla7
Nelfb
Tubb4b
Ndor1
Tmem203
Tprn
Ssna1
Anapc2
Man1b1
Dpp7
Uap1l1
Sapcd2
Fut7
Abca2
BC029214
Fbxw5
Traf2
Edf1
Phpt1
Rabl6
Tmem141
Bmyc
Camsap1
Ubac1
C330006A16Rik
Dnlz
Card9
Sdccag3
Pmpca
Inpp5e
Sec16a
Notch1
Egfl7
Agpat2
Fam69b
Surf6
Med22
Rpl7a
Surf1
Surf2
Surf4
Rexo4
Cacfd1
Brd3
Wdr5
Fcnb
Mrps2
Ralgds
Gtf3c5
Tsc1
Ttf1
Setx
Med27
Rapgef1
Trub2
Coq4
Slc27a4
Urm1
Odf2
Gle1
Sptan1
Wdr34
Set
Zdhhc12
Zer1
Tbc1d13
Endog
D2Wsu81e
Lrrc8a
Dolk
Nup188
Sh3glb2
Dolpp1
Crat
Ppp2r4
Ntmt1
Asb6
Tor1b
Tor1a
BC005624
Fnbp1
Gpr107
Ass1
Fubp3
Exosc2
Abl1
Nup214
Prrc2b
Pomt1
Uck1
Swi5
Golga2
Ciz1
1110008P14Rik
Lcn2
Ptges2
Slc25a25
Dpm2
St6galnac4
St6galnac6
Eng
Fpgs
Cdk9
Sh2d3c
Tor2a
Rpl12
Zbtb34
Mvb12b
Mapkap1
Gapvd1
Hspa5
Rabepk
Fbxw2
Psmd5
Traf1
Cntrl
Rab14
Gsn
Stom
Ggta1
Ndufa8
Rbm18
Mrrf
Gm13431
Ptgs1
Pdcl
Rc3h2
Rabgap1
Strbp
Dennd1a
Nek6
Psmb7
Rpl35
Arpc5l
Ppp6c
Arhgap15
Zeb2
Zeb2os
Orc4
Epc2
Mmadhc
Rbm43
Nmi
Rif1
Arl5a
Stam2
Prpf40a
Arl6ip6
Nr4a2
Gpd2
Cytip
Baz2b
2007-03-01
Cd302
Rbms1
Tank
Psmd14
Dpp4
Ifih1
Gca
Stk39
Cers6
Spc25
Ppig
Phospho2
Ssb
Mettl5
Ubr3
Gorasp2
Tlk1
Mettl8
Dcaf17
Dync1i2
Slc25a12
Hat1
Metap1d
Itga6
Pdk1
Zak
Cdca7
Sp3
Sp3os
Ola1
Cir1
Wipf1
Atf2
Atp5g3
Lnp
Mtx2
Hnrnpa3
Nfe2l2
Agps
Prkra
Fkbp7
Plekha3
Ube2e3
Itga4
Ssfa2
Dnajc10
Dusp19
Nup35
Zc3h15
Itgav
Calcrl
Tfpi
Ctnnd1
2700094K13Rik
Tmx2
Med19
Zdhhc5
Clp1
Ube2l6
Timm10
Slc43a1
Slc43a3
Prg2
Prg3
Ssrp1
Ptprj
Nup160
Fnbp4
Mtch2
Ndufs3
Celf1
Rapsn
Psmc3
Slc39a13
Spi1
Madd
Nr1h3
Acp2
Ddb2
Arfgap2
1110051M20Rik
Ckap5
Arhgap1
Atg13
Dgkz
Phf21a
Pex16
Cry2
Slc35c1
Cd82
Ext2
Accs
Alkbh3
Hsd17b12
Ttc17
Api5
B230118H07Rik
Traf6
Commd9
Ldlrad3
Trim44
Cd44
Pdhx
Apip
Cat
Nat10
Caprin1
Lmo2
Fbxo3
Cd59a
Hipk3
Cstf3
Tcp11l1
Ccdc73
Eif3m
Rcn1
Elp4
Immp1l
Dnajc24
Arl14ep
Kif18a
Lin7c
Ccdc34
Lpcat4
Nop10
Slc12a6
Emc4
Katnbl1
Emc7
Arhgap11a
Aqr
Dph6
Spred1
Fam98b
Eif2ak4
Srp14
Bub1b
Plcb2
Inafm2
Knstrn
Ivd
Ccdc32
Casc5
Rad51
Rmdn3
Gchfr
Dnajc17
Zfyve19
Vps18
Ino80
Chp1
1700020I14Rik
Oip5
Nusap1
Ndufaf1
Rtf1
Mga
Ehd4
Vps39
Ganc
Zfp106
Snap23
Lrrc57
Haus2
Cdan1
Ubr1
Ccndbp1
Lcmt2
Zscan29
Tubgcp4
Trp53bp1
Pdia3
Serf2
Hypk
Mfap1b
Mfap1a
Wdr76
Ctdspl2
Eif3j1
B2m
Sord
Slc28a2
Gatm
AA467197
Bloc1s6os
Bloc1s6
Sqrdl
Slc24a5
Myef2
Dut
Eid1
Secisbp2l
Cops2
Galk2
Dtwd1
Atp8b4
Hdc
Gabpb1
Usp8
Usp50
Trpm7
Sppl2a
Blvra
Ncaph
Itpripl1
1810024B03Rik
Snrnp200
Ciao1
Tmem127
Stard7
Dusp2
Fahd2a
Kcnip3
Mrps5
1500011K16Rik
Bub1
Bcl2l11
Anapc1
Tmem87b
Zc3h8
Gm10762
Zc3h6
Polr1b
Chchd5
Slc20a1
Ckap2l
Il1b
Sirpa
Stk35
Snrpb
Nop56
Idh3b
Pced1a
Vps16
Ptpra
Mrps26
Ddrgk1
Itpa
4930402H24Rik
Atrn
1700037H04Rik
Cenpb
Cdc25b
Ap5s1
Mavs
Pank2
Smox
Rassf2
Slc23a2
Tmem230
Pcna
AV099323
Cds2
Gpcpd1
1110034G24Rik
Trmt6
Crls1
Tmx4
Mkks
Slx4ip
Tasp1
Esf1
Ndufaf5
Snrpb2
Dstn
Rrbp1
Snx5
Mgme1
Csrp2bp
Polr3f
Sec23b
Gm561
Dtd1
Naa20
Crnkl1
Kiz
Xrn2
Cd93
Nxt1
Gzf1
Cst3
Zfp120
Cst7
Apmap
Entpd6
Pygb
Abhd12
Gins1
Nsfl1c
Fkbp1a
Psmf1
Fam110a
Csnk2a1
Tbc1d20
Rbck1
H13
Id1
Bcl2l1
Tpx2
Pdrg1
Hck
Tm9sf4
Plagl2
Pofut1
Kif3b
Asxl1
Nol4l
Commd7
Dnmt3b
Mapre1
Cdk5rap1
Cbfa2t2
E2f1
Pxmp4
Chmp4b
Raly
Eif2s2
Ahcy
Itch
Dynlrb1
Map1lc3a
Pigu
Trp53inp2
Ncoa6
Gss
Trpc4ap
Edem2
Procr
BC029722
Eif6
Uqcc1
Cep250
Ergic3
Nfs1
Romo1
Rbm39
Phf20
Scand1
Aar2
Dlgap4
Tgif2
1110008F13Rik
Ndrg3
Dsn1
Soga1
Samhd1
Rbl1
Rpn2
Manbal
Blcap
Ctnnbl1
Rprd1b
Lbp
Ralgapb
Actr5
Ppp1r16b
Mafb
Top1
Chd6
Srsf6
Ift52
Mybl2
Oser1
2900093K20Rik
Ttpal
Serinc3
Pkig
Ada
Ywhab
Pabpc1l
Tomm34
Stk4
Slpi
Sys1
Pigt
Dnttip1
Ube2c
Snx21
Acot8
Ctsa
Pltp
Pcif1
Zfp335
Zfp335os
Mmp9
Ncoa5
Slc35c2
Elmo2
Trp53rka
Zmynd8
Ncoa3
Prex1
Trp53rkb
Arfgef2
Cse1l
Stau1
Ddx27
Znfx1
Zfos1
Slc9a8
Spata2
Rnf114
Ube2v1
Tmem189
Cebpb
Ptpn1
Dpm1
Mocs3
Zfp64
Zfp217
Gm17619
Pfdn4
Fam210b
Aurka
Cstf1
Cass4
Rtfdc1
Rae1
Rbm38
Zbp1
Rab22a
Vapb
Stx16
Npepl1
Gnas
Nelfcd
Ctsz
Atp5e
Slmo2
Gm6710
Gm14305
Zfp931
Ppp1r3d
Fam217b
Taf4a
Lsm14b
Psma7
Mtg2
Osbpl2
Adrm1
Rps21
Cables2
Slco4a1
Mrgbp
Ogfr
Dido1
Gid8
Slc17a9
Ythdf1
Arfgap1
Ppdpf
Helz2
Gmeb2
Rtel1
Arfrp1
Zgpat
Tpd52l2
Dnajc5
Uckl1
Zfp512b
Prpf6
Samd10
Rgs19
Pcmtd2
Polr3k
Ccdc22
Prickle3
Plp2
Gpkow
Wdr45
Praf2
Tfe3
Gripap1
Otud5
Pim2
Slc35a2
Pqbp1
Timm17b
Suv39h1
Was
Wdr13
Rbm3
Tbc1d25
Ebp
Ftsj1
Cybb
Dynlt3
Mid1ip1
Bcor
Atp6ap2
1810030O07Rik
Med14
Usp9x
Ddx3x
Cask
Fundc1
Kdm6a
Rp2
Ndufb11
Rbm10
Uba1
Cdk16
Usp11
Araf
Cfp
Uxt
Wdr44
Dock11
Pgrmc1
Slc25a5
C330007P06Rik
Ube2a
2006-09-01
Rpl39
Upf3b
Nkap
Ndufa1
Lamp2
Cul4b
Mcts1
C1galt1c1
Thoc2
Xiap
Stag2
Ocrl
Sash3
Zdhhc9
Utp14a
Bcorl1
Elf4
Aifm1
Zfp280c
Rbmx2
Enox2
Stk26
Rap2c
Mbnl3
Phf6
Hprt
Fam122b
Mospd1
Cxx1a
Cxx1b
Ddx26b
Htatsf1
Arhgef6
Rbmx
Atp11c
Fmr1
Gm14698
1110012L19Rik
BC023829
Mtm1
Mtmr1
Hmgb3
Vma21
Cetn2
Nsdhl
Xlr4a
Xlr3b
Xlr4b
F8a
Xlr4c
Haus7
Bcap31
Abcd1
Idh3g
Ssr4
Arhgap4
Naa10
Renbp
Hcfc1
Irak1
Mecp2
Flna
Emd
Rpl10
Dnase1l1
Taz
Atp6ap1
Gdi1
Fam50a
Lage3
Ubl4a
Slc10a3
Fam3a
Ikbkg
G6pdx
Gab3
Dkc1
Mpp1
Fundc2
Cmc4
Brcc3
Vbp1
Tbl1x
Prkx
Gk
5430427O19Rik
Pola1
Pdk3
Zfx
Eif2s3x
Klhl15
Apoo
Amer1
Las1l
Msn
F630028O10Rik
Yipf6
Stard8
Pja1
Igbp1
Pdzd11
Kif4
Snx12
Foxo4
Il2rg
Med12
Zmym3
Nono
Taf1
Ogt
Nhsl2
Pin4
Rps4x
Hdac8
Xist
Jpx
Rlim
Abcb7
Pbdc1
Atrx
Magt1
Cox7b
Pgk1
2610002M06Rik
Brwd3
Hmgn5
Sh3bgrl
Gm6377
Apool
Chm
Diaph2
Cstf2
Trmt2b
Cenpi
Timm8a1
Btk
Rpl36a
Gla
Hnrnph2
Armcx3
Armcx2
Armcx5
Bhlhb9
Tceal8
Wbp5
Ngfrap1
Morf4l2
Tmsb15l
Tmsb15b1
Gm15013
Prps1
Tsc22d3
Psmd10
Atg4a
Nxt2
Acsl4
Tmem164
Ammecr1
Alg13
Tmem29
Gnl3l
Tsr2
Phf8
Huwe1
Hsd17b10
Smc1a
Kdm5c
Tspyl2
Ubqln2
2210013O21Rik
Sat1
Acot9
Prdx4
Sms
Mbtps2
Rps6ka3
Eif1ax
A830080D01Rik
Sh3kbp1
Pdha1
Phka2
Rbbp7
Txlng
Syap1
Ctps2
Ap1s2
Zrsr2
Siah1b
Bmx
Piga
Mospd2
Gemin8
Ofd1
Trappc2
Rab9
Tmsb4x
Tlr7
Prps2
Msl3
Hccs
Mid1
Gm21887
Pex2
Gm8797
Mrps28
Tpd52
Zbtb10
Zfp704
Pag1
Fabp5
Impa1
Zfand1
Snx16
Lrrcc1
1810022K09Rik
Car2
Gm9733
Sirpb1b
Sirpb1c
Ythdf3
Armc1
Mtfr1
Pde7a
Hps3
Hltf
Gyg
Cpa3
Gm43672
Tbl1xr1
Ect2
Nceh1
Fndc3b
Tnik
Rpl22l1
Mynn
Sec62
Gpr160
Phc3
Skil
Pik3ca
Zfp639
Mfn1
Gnb4
Actl6a
Mrpl47
Ndufb5
Ttc14
Fxr1
Dnajc19
Atp11b
Dcun1d1
Acad9
Anxa5
Exosc9
Ccna2
4932438A13Rik
Il2
Nudt6
Spata5
Hspa4l
Plk4
Larp1b
Pgrmc2
Jade1
Sclt1
D3Ertd751e
Slc7a11
Noct
Elf2
Ndufc1
Naa15
Rab33b
Setd7
Mgst2
Maml3
Foxo1
Cog6
Nhlrc3
Proser1
Ufm1
Supt20
Exosc8
Alg5
Rfxap
Commd2
Rnf13
Tsc22d2
Serp1
Eif2a
Selt
Siah2
Gpr171
P2ry14
Mbnl1
Rap2b
Dhx36
Slc33a1
Gmps
Ssr3
Tiparp
Lekr1
Ccnl1
Gm37305
Rsrc1
Gfm1
Lxn
Mfsd1
Il12a
Ift80
Smc4
Trim59
Kpna4
Nmd3
Pdcd10
Golim4
Rapgef2
Ppid
Etfdh
4930579G24Rik
Ctso
Plrg1
Tlr2
D930015E06Rik
Mnd1
Gm6525
Arfip1
Tmem154
Fbxw7
Gatb
Rps3a1
Cd1d1
Etv3
Pear1
Prcc
Hdgf
Mrpl24
Rrnad1
Isg20l2
Gpatch4
Apoa1bp
Iqgap3
Mef2d
1700113A16Rik
Tsacc
Cct3
Glmp
Smg5
Pmf1
Slc25a44
Sema4a
Lmna
Lamtor2
Ubqln4
Ssr2
Arhgef2
2810403A07Rik
Rit1
Gon4l
Msto1
Dap3
Ash1l
Rusc1
Fdps
Clk2
Scamp3
Fam189b
Gba
Mtx1
Krtcap2
Dpm3
Slc50a1
Adam15
Zbtb7b
Gm15417
Flad1
Cks1b
Shc1
Pygo2
Pbxip1
Pmvk
Adar
Ube2q1
Il6ra
Hax1
Ubap2l
4933434E20Rik
Tpm3
Rps27
Rab13
Jtb
Slc39a1
Crtc2
Dennd4b
Gatad2b
Ints3
Ilf2
Snapin
Chtop
S100a1
S100a13
S100a4
S100a6
S100a8
S100a9
Gm9774
S100a11
S100a10
Mrpl9
Snx27
Pogz
Psmb4
Selenbp1
Rfx5
Zfp687
Psmd4
Pip5k1a
Vps72
Scnm1
Tnfaip8l2
Gabpb2
Gm16740
Cdc42se1
Prune
Fam63a
Cers2
Setdb1
Arnt
Ctss
Golph3l
Ensa
Mcl1
Adamtsl4
Ecm1
Tars2
Rprd2
Prpf3
Mrps21
BC028528
Aph1a
Anp32e
Plekho1
Vps45
Otud7b
Sf3b4
Bola1
Hist2h2ac
Gm20632
Hist2h2aa1
Hist2h4
Gm15441
Txnip
Polr3gl
Rbm8a
Pex11b
Pias3
Polr3c
Rnf115
Gpr89
Acp6
Bcl9
Chd1l
Fmo5
Sec22b
Notch2
Phgdh
Wdr3
Gdap2
Fam46c
Man1a2
Trim45
Atp1a1
Slc22a15
Tspan2
Sike1
Csde1
Nras
Bcas2
Trim33
Hipk1
Dclre1b
Ap4b1
Ptpn22
Rsbn1
Phtf1
Lrig2
Slc16a1
Capza1
St7l
Ddx20
Rap1a
I830077J02Rik
Atp5f1
Wdr77
Chil3
Dennd2d
Cept1
Dram2
Lrif1
Cd53
AI504432
Lamtor5
Rbm15
Strip1
Ahcyl1
Gstm5
Gstm1
Gstm4
Ampd2
Gnai3
Psma5
Sort1
Psrc1
Sars
Tmem167b
Taf13
Clcc1
Stxbp3
Prpf38b
Fam102b
Slc25a24
Vav3
Prmt6
Rnpc3
Dph5
Slc30a7
Extl2
Vcam1
Cdc14a
Rtca
Dbt
Trmt13
Sass6
Hiat1
Slc35a3
Agl
Frrs1
Ptbp2
Alg14
Cnn3
Abcd3
Gclm
Dnttip2
1810037I17Rik
Usp53
Sec24d
Mettl14
Camk2d
Larp7
Zgrf1
Tifa
Ap1ar
5730508B09Rik
Elovl6
Gar1
Pla2g12a
Casp6
Sec24b
Ostc
Rpl34
Lef1
Hadh
Sgms2
Papss1
Aimp1
Tbck
Gstcd
Ints12
Ppa2
Tet2
Cenpe
Cisd2
4930539J05Rik
Ube2d3
Manba
Nfkb1
Ppp3ca
H2afz
Dnajb14
Lamtor3
Dapp1
Mttp
Trmt10a
Adh5
Metap1
Eif4e
Tspan5
Rap1gds1
Pdlim5
Gbp7
Gbp3
Gtf2b
Pkn2
4930519L02Rik
Lmo4
Hs2st1
2015-09-01
Sh3glb1
Odf2l
Znhit6
Bcl10
2410004B18Rik
Ssx2ip
Gng5
Rpf1
Prkacb
Adgrl4
Dnajb4
Fubp1
Usp33
Zzz3
Pigk
Rabggtb
Acadm
Zranb2
Ankrd13c
Srsf11
Lrrc40
Depdc1a
Wls
Tmem68
Tgs1
Lyn
Rps20
Chchd7
Gm11808
Penk
Impad1
Ubxn2b
Sdcbp
Nsmaf
Rab2a
Chd7
Asph
2610301B20Rik
Plekhf2
Ndufaf6
Trp53inp1
Ccne2
Ints8
1110037F02Rik
Gem
Fam92a
Runx1t1
Otud6b
Tmem55a
Tmem64
Decr1
Nbn
Osgin2
Cpne3
Rmdn1
Wwp1
Ggh
Ccnc
Pnisr
Mms22l
Ndufaf4
Ufl1
Manea
Map3k7
Casp8ap2
Mdn1
Lyrm2
Ube2j1
Pnrc1
Rngtt
Akirin2
Orc3
Rars2
Slc35a1
Smim8
Zfp292
Aco1
Ddx58
Topors
Toporsos
Ndufb6
Aptx
Dnaja1
Smu1
B4galt1
Bag1
Chmp5
Nfx1
Nol6
Ube2r2
Ubap2
Dcaf12
Ubap1
Nudt2
Il11ra1
Rpp25l
Dctn3
Sigmar1
Galt
Ccl27a
Dnajb5
Vcp
Fancg
Stoml2
Fam214b
Cd72
Ccdc107
Arhgef39
Gm12454
Car9
Tpm2
Tln1
Creb3
Gba2
Rgp1
Hint2
Glipr2
Clta
Gne
Rnf38
Melk
Zcchc7
Grhpr
1700055D18Rik
Polr1e
Tomm5
Trmt10b
Exosc3
Dcaf10
Slc25a51
Ccdc180
Tdrd7
Tstd2
Ncbp1
Xpa
Anp32b
Nans
Coro2a
Tgfbr1
Sec61b
Nr4a3
Stx17
Erp44
Tex10
Msantd3
Mrpl50
Rnf20
Smc2
Nipsnap3b
Tmem38b
Rad23b
Klf4
Ikbkap
Fam206a
Tmem245
Txn1
AI314180
Ptgr1
Dnajc25
Gng10
Ugcg
Susd1
Ptbp3
Hsdl2
Inip
Snx30
Slc31a2
Fkbp15
Slc31a1
Cdc26
Prpf4
Alad
Pole3
Orm1
Akna
Atp6v1g1
Cdk5rap2
Megf9
Tle1
Kdm4c
Tmem261
Zdhhc21
Snapc3
Psip1
Cntln
Rraga
Haus6
Plin2
Dennd4c
Rps6
Hacd4
Klhl9
Mtap
Tusc1
Caap1
Plaa
Mysm1
Jun
[truncated: 6,604 more rows]

## Sheet: Suppl File 2
Supplementary File 2: List of genes utilized for pseudotime ordering analysis
1110001J03Rik
1110008P14Rik
1500011K16Rik
1700020L24Rik
1700047M11Rik
1700048O20Rik
2010107E04Rik
2410015M20Rik
2700060E02Rik
2700094K13Rik
2810417H13Rik
4930519L02Rik
AA467197
AB124611
Acot7
Actb
Actg1
Actn1
Acvrl1
Adam8
Adap2os
Adgre1
Adgrg1
Adpgk
Adrb2
AF251705
Ahnak
AI662270
Aif1
Akap13
Akr1a1
Akr1b3
Alas1
Aldh3b1
Alkbh1
Alox5ap
Alyref
Angpt1
Anp32b
Anp32e
Anxa1
Anxa2
Anxa3
Ap3s1
Apex1
Apobec3
Apoe
Aprt
Arhgdib
Arl4c
Arl5c
Arl6ip1
Arpc5
Ass1
Atf3
Atox1
Atp1b1
Atp5a1
Atp5b
Atp5g1
Atp5g2
Atpif1
AW112010
B230208H11Rik
B2m
B930036N10Rik
Banf1
Baz1a
Bbc3
BC018473
BC035044
BC100530
BC117090
Bcl2a1a
Bcl2a1b
Bcl2a1d
Bcl7a
Bfsp2
Bin1
Birc5
Blnk
Blvrb
Bola2
Brd2
Bsg
Bst1
Bst2
Btf3
Btg1
Btg2
Bzrap1
C1qa
C1qb
C1qbp
C1qc
C3
C5ar1
Cacybp
Calm2
Calr
Camk2d
Camp
Capg
Car2
Cbx1
Cbx3
Ccl12
Ccl2
Ccl3
Ccl4
Ccl5
Ccl6
Ccl7
Ccl8
Ccl9
Ccna2
Ccnb2
Ccnd2
Ccnd3
Ccr1
Ccr2
Ccrl2
Cct2
Cct3
Cct4
Cct5
Cct8
Cd14
Cd177
Cd19
Cd24a
Cd300lf
Cd33
Cd34
Cd37
Cd48
Cd52
Cd63
Cd68
Cd69
Cd74
Cd79a
Cd79b
Cd81
Cd83
Cd86
Cd9
Cdc20
Cdca3
Cdca8
Cdk1
Cdk2ap2
Cdk4
Cdk6
Cdkn1a
Cdkn2d
Ceacam10
Cebpb
Cebpe
Cenpa
Cenpw
Chchd10
Chchd2
Chchd3
Chil1
Chil3
Cited2
Ckap4
Cks1b
Cldn15
Clec10a
Clec12a
Clec4a1
Clec4a2
Clec4a3
Clec4e
Clec5a
Cma1
Cmtm7
Cnbp
Cnn2
Cnn3
Coro1a
Cotl1
Cox5a
Cox6b2
Cox7a2l
Cox7b
Cox7c
Cox8a
Cpa3
Cplx2
Creg1
Crip1
Csf1r
Csf2ra
Cst3
Cst7
Cstb
Ctla2a
Ctnnbip1
Ctsa
Ctsb
Ctsc
Ctsd
Ctsg
Ctsh
Ctss
Ctsz
Cxcl1
Cxcl10
Cxcl16
Cxcl2
Cxcr2
Cyba
Cybb
Cyp4f18
Dab2
Dad1
Dbi
Dctpp1
Ddah2
Ddost
Ddx21
Degs1
Dek
Dgat2
Dhrs7
Dmkn
Dnajb1
Dnajc7
Dnajc9
Dntt
Dpm3
Dpy30
Dstn
Dtl
Dtnbp1
Dtymk
Dusp1
Dusp2
Dusp6
Dut
Ebf1
Eef1a1
Eef1b2
Eef1d
Eef1g
Eef2
Efhd2
Egfl7
Egr1
Ehd1
Eif2s2
Eif3e
Eif3f
Eif3g
Eif3h
Eif3i
Eif3k
Eif3m
Eif4a1
Eif5a
Elane
Elf1
Emg1
Epsti1
Erdr1
Erh
Erp29
Etfb
Ets1
Exosc5
Ezh2
F630028O10Rik
Fabp5
Fam101b
Fam49b
Fam53b
Fau
Fbl
Fbp1
Fcer1a
Fcer1g
Fcgr2b
Fcgr3
Fcgr4
Fcnb
Fcor
Fdps
Fgr
Fkbp1a
Fkbp3
Fkbp4
Fos
Fosb
Foxp1
Fpr1
Fpr2
Fth1
Ftl1
Fundc2
Fxyd5
Fyb
G0s2
G3bp1
Gadd45a
Gadd45g
Gapdh
Gar1
Gata2
Gatm
Gca
Gda
Gdf15
Gdpd3
Gem
Gimap1
Gimap4
Gimap5
Gimap6
Gimap9
Glipr2
Glrx
Gltscr2
Glul
Gm10020
Gm10036
Gm10073
Gm10076
Gm10116
Gm10260
Gm10263
Gm10282
Gm11808
Gm15658
Gm1604a
Gm1673
Gm2000
Gm20186
Gm20406
Gm26917
Gm2a
Gm30948
Gm37065
Gm42418
Gm5483
Gm6133
Gm8186
Gm8369
Gm8730
Gm9493
Gm9843
Gm9844
Gnas
Gnb2l1
Gnb4
Gngt2
Gpsm3
Gpx1
Gpx3
Grina
Grn
Gsn
Gsr
Gstm1
Gsto1
Gstp1
H1fx
H2-Aa
H2-Ab1
H2-D1
H2-DMa
H2-DMb1
H2-Eb1
H2-K1
H2-Q4
H2-Q6
H2-Q7
H2afv
H2afx
H2afy
H2afz
Hacd4
Hcar2
Hck
Hcst
Hdc
Hdgf
Hexa
Hint1
Hist1h2ae
Hist1h2ap
Hist1h2bc
Hist3h2a
Hist3h2ba
Hivep2
Hk3
Hmgb1
Hmgb2
Hmgb3
Hmgn1
Hmgn2
Hmgn3
Hmox1
Hnrnpa1
Hnrnpa2b1
Hnrnpa3
Hnrnpab
Hp
Hprt
Hsd11b1
Hsp90aa1
Hsp90ab1
Hsp90b1
Hspa1a
Hspa1b
Hspa8
Hspd1
Hspe1
Id2
Id3
Idh2
Ier5
Ifi203
Ifi27l2a
Ifi30
Ifit1
Ifitm1
Ifitm3
Ifitm6
Ifngr1
Ifrd1
Igf1
Igfbp4
Igll1
Igsf6
Ikzf2
Il12a
Il1b
Il1r2
Il1rn
Il2rg
Il7r
Imp3
Impdh2
Irf8
Irg1
Isg15
Itgam
Itgb2
Itgb2l
Itm2b
Itm2c
Jun
Junb
Jund
Kdelr2
Kdm6b
Klf10
Klf2
Klf4
Klf6
Klhl6
Krtcap2
Lamp1
Lat
Lat2
Lbp
Lcn2
Lcp1
Lef1
Lgals1
Lgals3
Lgals3bp
Lgals9
Lgmn
Lilr4b
Lilrb4a
Lmnb1
Lmo2
Lockd
Lrg1
Lsm2
Lsm3
Lsm4
Lsm5
Lsm6
Lsm7
Lsp1
Lst1
Lta4h
Ltb
Ltb4r1
Ltf
Ly6a
Ly6c2
Ly6e
Ly6g
Ly86
Lyar
Lyz1
Lyz2
Maf
Mafb
Malat1
Manf
Map3k8
Mapk13
Marcks
Marcksl1
Mcemp1
Mcm6
Mcpt8
Med21
Mef2c
Meis1
Metap2
Metrnl
Mettl9
Mgl2
Mgst1
Mgst2
Mif
Mmp8
Mmp9
Mndal
Mogat2
Mpeg1
Mpo
Mrc1
Mrgpra2a
Mrgpra2b
Mrpl12
Mrpl23
Mrpl33
Mrpl42
Mrpl52
Mrpl54
Mrps28
Mrps36
Ms4a2
Ms4a3
Ms4a4c
Ms4a6b
Ms4a6c
Ms4a6d
Ms4a7
Msi2
Msrb1
mt-Atp6
mt-Atp8
mt-Co1
mt-Co2
mt-Co3
mt-Cytb
mt-Nd1
mt-Nd2
mt-Nd3
mt-Nd4
mt-Nd4l
mt-Nd5
Mt1
Mt2
Mta3
Muc13
Mxd1
Myb
Myct1
Mydgf
Myl10
Mzb1
Naa38
Naca
Nap1l1
Ncf1
Ncf2
Ncf4
Ncl
Ndufa10
Ndufa12
Ndufa4
Ndufab1
Ndufb2
Ndufb5
Ndufc1
Ndufc2
Ndufv3
Neat1
Nedd4
Nfkbia
Nfkbid
Nfkbiz
Ngfrap1
Ngp
Nhp2
Nhp2l1
Ninj1
Nkg7
Nme1
Nop10
Nop56
Nop58
Npc2
Npm1
Npm3
Nr4a1
Nsa2
Nucks1
Nudc
Nudt21
Nupr1
Nusap1
Orm1
Osm
Ostf1
Otos
P4hb
Pa2g4
Padi4
Pafah1b3
Paics
Paip2
Park7
Pcp4l1
Pdcd4
Pde2a
Pde4d
Pdia6
Pebp1
Penk
Pf4
Pfn1
Pgd
Pgls
Pglyrp1
Phb
Phb2
Phgdh
Phlda1
Phpt1
Pi16
Pilra
Pilrb2
Pim1
Pirb
Pkig
Plac8
Plaur
Plbd1
Pld4
Plek
Plgrkt
Plk2
Plp2
Pltp
Pmf1
Pnkp
Polr2f
Polr2l
Pou2f2
Ppia
Ppib
Ppp1r14b
Ppp1r15a
Ppp1r16b
Ppp1r21
Ppt1
Pram1
Prdx1
Prdx2
Prdx4
Prdx5
Prg2
Prg3
Prkca
Prmt1
Prok2
Prr13
Prss57
Prtn3
Psap
Psma5
Psma7
Psmb1
Psmb10
Psmb8
Ptafr
Ptges3
Ptgr1
Ptma
Ptms
Ptprcap
Pygl
R3hdm4
Rab20
Rab38
Rac2
Ramp1
Ran
Ranbp1
Rasa4
Rasgrp2
Rasgrp4
Rbbp4
Rbm3
Rbm39
Rcc2
Retnlg
Rfc2
Rgcc
Rgs1
Rgs10
Rgs2
Rhob
Rhoh
Rnase12
Rnf149
Rnf187
Romo1
Rpl10
Rpl10-ps3
Rpl10a
Rpl11
Rpl12
Rpl13
Rpl13-ps3
Rpl13a
Rpl14
Rpl15
Rpl17
Rpl18
Rpl18a
Rpl19
Rpl21
Rpl22
Rpl22l1
Rpl23
Rpl23a
Rpl23a-ps3
Rpl24
Rpl26
Rpl27
Rpl27-ps3
Rpl27a
Rpl28
Rpl29
Rpl3
Rpl30
Rpl31
Rpl32
Rpl34
Rpl35
Rpl35a
Rpl36
Rpl36-ps3
Rpl36a
Rpl36al
Rpl37
Rpl37a
Rpl38
Rpl39
Rpl4
Rpl41
Rpl5
Rpl6
Rpl6l
Rpl7
Rpl7a
Rpl7a-ps5
Rpl8
Rpl9
Rpl9-ps6
Rplp0
Rplp1
Rplp2
Rpn2
Rps10
Rps11
Rps12
Rps12-ps3
Rps13
Rps14
Rps15
Rps15a
Rps16
Rps17
Rps18
Rps18-ps3
Rps19
Rps2
Rps20
Rps21
Rps23
Rps24
Rps25
Rps26
Rps26-ps1
Rps27
Rps27a
Rps27l
Rps27rt
Rps28
Rps29
Rps3
Rps3a1
Rps4x
Rps5
Rps6
Rps7
Rps8
Rps9
Rpsa
Rrbp1
Rrm2
Rsad2
Rsl1d1
Rsph1
S100a1
S100a10
S100a11
S100a4
S100a6
S100a8
S100a9
Samsn1
Sapcd1
Sat1
Scrg1
Sdf2l1
Sdsl
Sec61b
Sec61g
Sec63
Selm
Sepp1
Sepw1
Serbp1
Serinc3
Serpina3g
Serpinb10
Serpinb1a
Set
Sfxn5
Sgk1
Sh3glb1
Shfm1
Siglece
Siglecg
Sirpa
Sirpb1c
Siva1
Slc16a3
Slc25a3
Slc25a4
Slc25a5
Slc38a2
Slc40a1
Slc7a11
Slfn1
Slfn2
Slfn4
Slirp
Slpi
Smarca4
Smc4
Snrpb
Snrpd1
Snrpd2
Snrpe
Snrpf
Snrpg
Snx14
Snx2
Snx5
Socs2
Sod1
Sod2
Sox4
Spc24
Spc25
Spcs2
Spi1
Spint2
Srgn
Sri
Srm
Srsf3
Ssr2
Ssr4
Ssrp1
St13
St3gal6
Stfa1
Stfa2
Stfa2l1
Stfa3
Stmn1
Stom
Stra13
Sumo2
Svip
Swi5
Syce2
Syne1
Tagln2
Taldo1
Tcf3
Tcf4
Tcp1
Tespa1
Tgfb1
Tgfbi
Tifa
Timm13
Timp2
Tinagl1
Tipin
Tk1
Tlr2
Tmcc1
Tmed9
Tmem147
Tmem176a
Tmem176b
Tmem243
Tmem256
Tmem258
Tmem9
Tmpo
Tmsb10
Tmsb4x
Tmx4
Tnf
Tomm20
Tomm5
Tomm7
Top2a
Tpd52
Tpi1
Tpm4
Tpsb2
Tpt1
Trem1
Trem2
Trem3
Trib1
Trmt112
Trp53
Tsc22d1
Tsc22d3
Tslp
Tspan13
Tspan3
Tspan4
Tuba1a
Tuba1b
Tuba4a
Tubb4b
Tubb5
Txn1
Txnip
Tyms
Tyrobp
Uba52
Ubc
Ube2c
Ube2e3
Ube2s
Ucp2
Unc119
Unc93b1
Uqcc2
Uqcr11
Uqcrb
Uqcrh
Vasp
Vat1
Vcam1
Vgll4
Vim
Vpreb1
Vpreb3
Vsir
Wdr89
Wfdc17
Wfdc21
Xist
Xpc
Xrcc6
Ybx1
Ybx3
Ypel3
Ywhae
Ywhaq
Zeb2
Zfos1
Zfp36
Zfp36l1
Zfp36l2

## Sheet: Suppl File 3
Supplementary File 3: Differentially expressed genes in BAP compartment of cells compared to rest of the cell population
	p_val	avg_logFC	pct.1	pct.2	p_val_adj
Cpa3	3.1509e-47	2.21489	0.433	0.101	2.71072e-43
Ebf1	3.9671e-07	1.98981	0.141	0.012	0.0034129
Elane	6.32359e-119	1.9662	0.799	0.73	5.44019e-115
Ctsg	6.99034e-146	1.87941	0.845	0.689	6.01379e-142
Tmsb10	2.11262e-69	1.8549	0.775	0.263	1.81749e-65
Rpl3	1.01085e-184	1.82552	0.976	0.643	8.69631e-181
Rpl35	3.99199e-209	1.76099	0.993	0.783	3.43431e-205
Rps2	1.27686e-189	1.75309	0.981	0.754	1.09848e-185
Rpl36a	8.86447e-220	1.73469	0.981	0.689	7.62611e-216
Eef1a1	2.94128e-177	1.70938	0.996	0.78	2.53038e-173
Rpl15	9.95704e-190	1.69242	0.987	0.695	8.56605e-186
Rpl13	5.25787e-191	1.67182	0.999	0.903	4.52334e-187
Rps5	1.33945e-195	1.66929	0.993	0.802	1.15233e-191
Rpl12	3.103e-216	1.6544	0.986	0.555	2.66951e-212
Rpl14	5.53121e-185	1.64716	0.983	0.812	4.7585e-181
Rps7	6.57999e-160	1.62584	0.995	0.761	5.66076e-156
Rpl10a	7.57651e-180	1.62149	0.985	0.688	6.51807e-176
Rps6	2.94083e-161	1.61309	0.991	0.87	2.53e-157
Rps4x	4.2005e-164	1.60018	0.991	0.805	3.61369e-160
Rpl39	7.31062e-182	1.59316	0.993	0.865	6.28933e-178
Npm1	1.11103e-143	1.58225	0.916	0.381	9.55821e-140
Rpl32	1.21366e-181	1.57488	0.999	0.937	1.04411e-177
Rplp0	2.20397e-152	1.57038	0.998	0.875	1.89608e-148
Ctla2a	1.29404e-41	1.56841	0.537	0.111	1.11327e-37
Gm8730	8.73357e-136	1.56779	0.973	0.587	7.51349e-132
Rps18	9.74626e-173	1.56479	0.995	0.887	8.38471e-169
Rps3a1	2.51412e-164	1.55033	0.994	0.853	2.1629e-160
Rps28	2.58462e-197	1.54536	0.997	0.879	2.22355e-193
Rps15a	9.14554e-160	1.54227	0.995	0.904	7.8679e-156
Rpl4	5.60013e-145	1.53842	0.987	0.739	4.81779e-141
Gm9493	4.21978e-138	1.53353	0.949	0.456	3.63028e-134
Eef1g	2.0276e-137	1.53127	0.884	0.317	1.74435e-133
Rpl18a	1.27916e-182	1.52129	1	0.951	1.10046e-178
Rps23	1.29184e-177	1.51975	0.998	0.922	1.11137e-173
Rpl22	1.86741e-177	1.51592	0.967	0.602	1.60653e-173
Rpl36	2.70129e-205	1.5141	0.996	0.843	2.32392e-201
Rplp1	2.16253e-195	1.51216	0.995	0.867	1.86042e-191
Rps8	1.14842e-165	1.50618	0.994	0.857	9.87984e-162
Rps12-ps3	8.4548e-177	1.50404	0.967	0.551	7.27366e-173
Rps19	3.09195e-159	1.48614	0.999	0.93	2.66001e-155
Mif	1.32846e-105	1.48192	0.769	0.201	1.14287e-101
Rps26	3.19162e-178	1.48051	0.985	0.754	2.74575e-174
Rps12	2.40547e-182	1.47862	0.984	0.783	2.06942e-178
Rpl6	1.24108e-146	1.47805	0.995	0.85	1.0677e-142
Prtn3	7.2522e-110	1.47158	0.823	0.664	6.23907e-106
Nkg7	4.25792e-125	1.47013	0.805	0.288	3.66309e-121
Gm10073	2.91292e-163	1.45601	0.972	0.529	2.50599e-159
Rps24	7.11098e-166	1.45499	0.998	0.91	6.11758e-162
Rpl6l	1.53783e-128	1.44395	0.953	0.512	1.32299e-124
Gm2000	5.25486e-144	1.44323	0.958	0.442	4.52076e-140
Rpl10	4.86982e-115	1.44254	0.99	0.894	4.1895e-111
Rpl13a	7.27452e-166	1.44078	0.997	0.911	6.25827e-162
Rpl21	9.77177e-140	1.43807	0.991	0.824	8.40666e-136
Rpl23a	6.17813e-154	1.43632	0.997	0.887	5.31504e-150
Rpl27a	2.02996e-170	1.43482	0.996	0.879	1.74637e-166
Rpl29	2.07776e-141	1.43335	0.987	0.785	1.7875e-137
Rpl26	2.66486e-149	1.4241	0.993	0.875	2.29258e-145
Rpl23a-ps3	1.12939e-145	1.42133	0.985	0.691	9.71613e-142
Hsp90ab1	6.82299e-126	1.41385	0.933	0.526	5.86982e-122
Mpo	1.81149e-129	1.41251	0.868	0.788	1.55843e-125
Rpl18	8.07793e-139	1.40593	0.993	0.783	6.94944e-135
Rps17	1.63089e-135	1.40259	0.984	0.826	1.40305e-131
Rps21	2.22484e-152	1.40146	0.972	0.701	1.91403e-148
Rpl28	2.19314e-145	1.39966	0.985	0.826	1.88676e-141
Rpl41	1.02736e-136	1.38909	0.999	0.973	8.83837e-133
Rpl23	4.46323e-154	1.38399	0.996	0.894	3.83972e-150
Rps11	7.03929e-159	1.38093	0.995	0.92	6.0559e-155
Rpl17	1.71443e-147	1.37381	0.999	0.928	1.47492e-143
Rpl11	1.2188e-142	1.36684	0.995	0.884	1.04853e-138
Rpl19	1.29045e-142	1.36592	0.997	0.872	1.11017e-138
Rps20	6.97912e-133	1.36361	0.988	0.785	6.00413e-129
Gnb2l1	4.1136e-139	1.361	0.947	0.486	3.53893e-135
Rps16	3.14811e-136	1.35744	0.997	0.922	2.70832e-132
Rplp2	3.93941e-151	1.3548	0.994	0.898	3.38908e-147
Rgs1	5.04524e-38	1.34908	0.554	0.15	4.34042e-34
Rps3	4.22709e-120	1.33664	0.997	0.915	3.63657e-116
Rpl8	8.41645e-107	1.33026	0.989	0.816	7.24067e-103
Rpl7	5.14664e-112	1.32886	0.984	0.782	4.42766e-108
Rps15	5.63796e-139	1.31551	0.993	0.845	4.85033e-135
Crip1	3.36358e-50	1.31488	0.638	0.137	2.89369e-46
Rps14	8.58365e-123	1.30928	0.998	0.966	7.38451e-119
Rpsa	1.66673e-125	1.30095	0.982	0.768	1.43389e-121
Rpl30	3.01188e-122	1.29469	0.971	0.701	2.59112e-118
Rpl13-ps3	7.94693e-108	1.29318	0.906	0.35	6.83675e-104
Rpl10-ps3	3.85374e-96	1.29192	0.933	0.556	3.31537e-92
Gm10020	4.28359e-100	1.28508	0.891	0.28	3.68517e-96
Gm10076	4.61706e-117	1.28048	0.969	0.609	3.97206e-113
Mt1	2.45006e-79	1.27146	0.809	0.548	2.10779e-75
Rpl22l1	5.44988e-112	1.26674	0.969	0.667	4.68853e-108
Rpl24	2.85648e-109	1.25238	0.993	0.841	2.45743e-105
Rpl38	4.54523e-126	1.25094	0.997	0.874	3.91026e-122
Rpl37	4.16596e-126	1.24246	0.999	0.974	3.58397e-122
Rpl27	1.66862e-107	1.23989	0.987	0.826	1.43551e-103
H2afy	4.88855e-75	1.23594	0.876	0.416	4.20562e-71
Rnf187	5.1795e-20	1.22941	0.571	0.164	4.45592e-16
Rpl9	4.32089e-90	1.22865	0.99	0.881	3.71726e-86
Rps27	6.31625e-120	1.22458	1	0.983	5.43387e-116
Rps10	1.8309e-114	1.22279	0.991	0.821	1.57512e-110
Rpl34	1.80495e-96	1.22003	0.997	0.898	1.5528e-92
Ptma	3.59211e-50	1.21481	0.993	0.8	3.09029e-46
Rpl5	5.46426e-108	1.21303	0.937	0.454	4.7009e-104
Eef2	7.56402e-99	1.19825	0.957	0.527	6.50733e-95
Hnrnpa1	1.55855e-82	1.18798	0.857	0.309	1.34082e-78
Snrpf	1.3745e-89	1.18276	0.895	0.36	1.18248e-85
Rps25	3.85316e-103	1.17361	0.989	0.894	3.31488e-99
Rps29	4.71281e-114	1.17291	1	0.99	4.05443e-110
Rps18-ps3	4.59191e-86	1.16978	0.88	0.329	3.95042e-82
Rps13	1.2998e-89	1.16376	0.996	0.896	1.11822e-85
Rpl31	4.2585e-109	1.16078	0.997	0.894	3.66359e-105
Eef1b2	1.53569e-101	1.15983	0.915	0.48	1.32116e-97
Nop10	2.18261e-85	1.15502	0.822	0.365	1.8777e-81
Rpl9-ps6	1.83658e-80	1.15498	0.933	0.539	1.58001e-76
Calr	5.48743e-99	1.15193	0.85	0.391	4.72083e-95
Hspe1	1.06079e-75	1.14341	0.763	0.148	9.12602e-72
Gm6133	3.19786e-86	1.12256	0.906	0.367	2.75112e-82
Gm11808	2.53937e-88	1.10856	0.974	0.63	2.18462e-84
Rpl7a	3.5382e-89	1.10773	0.974	0.727	3.04391e-85
Naca	4.28467e-73	1.1041	0.974	0.724	3.6861e-69
Uba52	5.17923e-90	1.10281	0.965	0.628	4.45569e-86
Wdr89	1.64097e-101	1.09885	0.961	0.57	1.41173e-97
Rps27a	4.43072e-78	1.09346	0.995	0.983	3.81175e-74
Pebp1	1.88222e-80	1.09269	0.77	0.171	1.61927e-76
Rps27rt	5.29025e-80	1.09159	0.987	0.717	4.5512e-76
Cdk6	1.67061e-62	1.08712	0.756	0.206	1.43723e-58
Plac8	1.89221e-50	1.08293	0.955	0.896	1.62787e-46
Snrpg	1.52625e-68	1.0817	0.927	0.56	1.31303e-64
Ly6e	1.78802e-70	1.0792	0.889	0.408	1.53824e-66
Rpl37a	8.59623e-95	1.07152	1	0.98	7.39534e-91
Gm10036	5.89215e-82	1.06911	0.907	0.398	5.06902e-78
Eif3f	2.44397e-65	1.0631	0.92	0.52	2.10255e-61
Erh	4.67866e-63	1.05605	0.819	0.357	4.02505e-59
Serbp1	4.833e-60	1.04014	0.879	0.439	4.15783e-56
Rpl36al	2.21117e-67	1.03569	0.96	0.64	1.90227e-63
Sox4	8.35065e-11	1.03087	0.408	0.019	7.18407e-07
Cst7	3.67622e-72	1.0298	0.699	0.166	3.16265e-68
Atp5g2	2.73039e-61	1.02361	0.907	0.515	2.34895e-57
Eif3e	3.71486e-54	1.02125	0.838	0.299	3.1959e-50
Rps27l	9.00988e-64	1.013	0.87	0.461	7.7512e-60
Hint1	4.9786e-51	1.01047	0.902	0.5	4.28309e-47
Rpl35a	2.41225e-85	1.00358	0.997	0.983	2.07526e-81
Ptprcap	1.47597e-23	0.995706	0.544	0.041	1.26977e-19
Atp5g1	1.51853e-64	0.991946	0.831	0.41	1.3064e-60
Ssr4	3.37844e-69	0.987784	0.863	0.5	2.90647e-65
Rpl27-ps3	1.85098e-61	0.96119	0.906	0.466	1.5924e-57
Prdx1	2.71869e-44	0.959269	0.799	0.362	2.33889e-40
Ncl	3.8605e-56	0.946265	0.831	0.355	3.32119e-52
Rps26-ps1	8.92327e-63	0.933623	0.833	0.256	7.67668e-59
Rpl36-ps3	1.58562e-60	0.929931	0.815	0.263	1.36411e-56
Set	2.01958e-48	0.923758	0.784	0.333	1.73744e-44
Slc25a5	1.37021e-43	0.92324	0.887	0.544	1.17879e-39
Krtcap2	3.67169e-53	0.91789	0.864	0.404	3.15875e-49
Gstm1	1.31272e-56	0.916832	0.667	0.16	1.12933e-52
2700094K13Rik	2.19026e-47	0.913896	0.709	0.162	1.88428e-43
Ms4a3	7.75728e-33	0.912612	0.726	0.526	6.67359e-29
Hmgb1	3.48867e-22	0.90908	0.963	0.666	3.0013e-18
Ybx1	9.75817e-44	0.908807	0.912	0.637	8.39495e-40
Nme1	8.27067e-50	0.905307	0.702	0.239	7.11526e-46
Eif3h	7.66326e-45	0.893505	0.898	0.471	6.5927e-41
Prdx2	1.07536e-36	0.887463	0.67	0.138	9.25136e-33
Cmtm7	1.49282e-50	0.879814	0.929	0.637	1.28427e-46
Zfos1	4.41649e-39	0.878751	0.747	0.256	3.79951e-35
Ramp1	9.39237e-56	0.877575	0.822	0.512	8.08026e-52
Atpif1	1.61864e-40	0.875149	0.903	0.59	1.39252e-36
Cox7a2l	1.82657e-38	0.873919	0.913	0.49	1.5714e-34
Tpt1	6.10984e-52	0.869311	0.994	0.896	5.2563e-48
Ran	2.05022e-27	0.866834	0.771	0.415	1.7638e-23
Btf3	4.88561e-39	0.866739	0.958	0.732	4.20309e-35
Fos	1.89303e-26	0.864925	0.971	0.804	1.62857e-22
Ppia	7.47819e-24	0.860739	0.985	0.857	6.43349e-20
Dbi	5.35767e-47	0.858061	0.849	0.447	4.60921e-43
Eif3k	1.03565e-42	0.850668	0.903	0.519	8.90966e-39
Gm8186	4.51819e-42	0.849857	0.842	0.386	3.887e-38
Cnbp	9.89279e-35	0.849293	0.792	0.336	8.51076e-31
Hspa8	5.32902e-35	0.844268	0.963	0.727	4.58456e-31
Sepw1	2.66364e-25	0.844191	0.71	0.241	2.29153e-21
Ranbp1	1.41555e-28	0.833926	0.76	0.36	1.2178e-24
Eif3i	7.36645e-44	0.82721	0.731	0.22	6.33735e-40
Eef1d	2.54453e-41	0.824876	0.802	0.36	2.18906e-37
Rps9	1.12471e-37	0.822903	0.997	0.978	9.67586e-34
Cd63	8.07564e-23	0.820432	0.803	0.491	6.94747e-19
Atp5a1	4.55508e-41	0.81945	0.821	0.367	3.91873e-37
Snrpd2	3.46055e-47	0.818603	0.801	0.387	2.97711e-43
Ndufa4	7.92661e-36	0.81774	0.902	0.657	6.81927e-32
Etfb	1.90548e-45	0.816573	0.841	0.49	1.63928e-41
Cdk4	1.11999e-36	0.813701	0.694	0.184	9.63528e-33
Apoe	5.42996e-14	0.812031	0.636	0.333	4.67139e-10
Erdr1	1.73689e-32	0.809684	0.751	0.285	1.49425e-28
S100a10	3.17276e-08	0.809435	0.388	0.046	0.000272952
Stmn1	6.93989e-14	0.808208	0.778	0.461	5.97039e-10
Hsp90aa1	9.32166e-35	0.807967	0.885	0.527	8.01942e-31
Gltscr2	1.65413e-31	0.801733	0.826	0.341	1.42305e-27
Npm3	3.83316e-39	0.798779	0.7	0.169	3.29767e-35
mt-Nd1	4.15182e-61	0.79544	0.977	0.802	3.57181e-57
Swi5	2.04497e-41	0.792061	0.849	0.418	1.75929e-37
Ssr2	7.39932e-43	0.785919	0.721	0.251	6.36564e-39
Pkig	3.80943e-07	0.782504	0.489	0.09	0.00327725
Tomm20	2.03114e-38	0.781226	0.79	0.309	1.74739e-34
Park7	6.57339e-43	0.780346	0.805	0.411	5.65508e-39
Impdh2	7.35679e-35	0.779917	0.628	0.15	6.32905e-31
C1qbp	4.8934e-28	0.772457	0.536	0.065	4.20979e-24
Ndufb5	6.08309e-34	0.764126	0.786	0.316	5.23329e-30
Snrpe	2.71179e-26	0.760822	0.85	0.433	2.33295e-22
Tmem176b	1.24843e-09	0.758525	0.443	0.049	1.07402e-05
Uqcr11	5.08054e-44	0.757591	0.86	0.572	4.37079e-40
Uqcrh	2.0357e-36	0.754847	0.946	0.64	1.75131e-32
Eif4a1	4.54379e-33	0.754809	0.908	0.642	3.90903e-29
Serinc3	1.82421e-10	0.751189	0.849	0.56	1.56936e-06
Rpl7a-ps5	6.04316e-27	0.749187	0.729	0.212	5.19893e-23
2700060E02Rik	3.29676e-27	0.74182	0.691	0.188	2.8362e-23
Fbl	3.44418e-31	0.741186	0.61	0.114	2.96303e-27
AI662270	6.96239e-31	0.739276	0.699	0.208	5.98974e-27
Lsm7	4.49985e-28	0.739007	0.607	0.092	3.87122e-24
Slc25a3	4.0674e-32	0.737479	0.803	0.375	3.49919e-28
Igfbp4	3.62379e-45	0.733976	0.782	0.311	3.11755e-41
Dusp2	3.88559e-15	0.732801	0.836	0.473	3.34277e-11
Mrpl52	7.15427e-22	0.723292	0.619	0.101	6.15482e-18
Ndufb2	7.60352e-35	0.720673	0.789	0.326	6.54131e-31
Eif5a	1.52801e-28	0.711706	0.929	0.799	1.31455e-24
Nhp2	2.56874e-30	0.706561	0.629	0.148	2.20989e-26
Cct5	1.15129e-23	0.705105	0.668	0.213	9.90451e-20
Atp5b	9.87969e-24	0.703363	0.849	0.561	8.4995e-20
Dctpp1	1.67723e-27	0.703249	0.613	0.181	1.44292e-23
2010107E04Rik	1.02549e-33	0.70239	0.847	0.52	8.82232e-30
Sec61g	4.01043e-24	0.700611	0.929	0.734	3.45017e-20
Mt2	1.00479e-06	0.698549	0.259	0.068	0.00864422
Sec61b	1.27056e-26	0.698297	0.904	0.775	1.09307e-22
Pdcd4	7.11349e-27	0.695996	0.629	0.198	6.11974e-23
Cd48	8.35642e-15	0.695299	0.508	0.058	7.18903e-11
Manf	4.87434e-34	0.692768	0.737	0.312	4.19339e-30
mt-Nd2	2.64313e-44	0.692682	0.845	0.363	2.27389e-40
Mrpl23	2.41168e-25	0.691489	0.691	0.21	2.07477e-21
Foxp1	8.43576e-07	0.690561	0.553	0.135	0.00725728
Tmed9	4.43488e-31	0.689452	0.759	0.311	3.81532e-27
Chchd2	7.51179e-26	0.686572	0.931	0.734	6.4624e-22
B2m	3.67222e-13	0.685302	0.996	0.966	3.15921e-09
Pa2g4	6.35624e-23	0.68294	0.579	0.133	5.46828e-19
Psmb8	3.2086e-28	0.679579	0.772	0.34	2.76036e-24
Elf1	2.3739e-07	0.673717	0.601	0.242	0.00204227
Hmgn1	1.24719e-08	0.671366	0.397	0.036	0.000107296
2410015M20Rik	2.57227e-29	0.669628	0.758	0.302	2.21292e-25
St13	1.93732e-22	0.668787	0.665	0.188	1.66668e-18
Ddost	1.56868e-29	0.667416	0.72	0.283	1.34954e-25
Psmb1	1.97548e-22	0.665934	0.814	0.411	1.69951e-18
Npc2	5.88387e-25	0.665084	0.816	0.394	5.06189e-21
Bola2	7.83096e-36	0.663868	0.785	0.391	6.73697e-32
Uqcc2	4.81953e-27	0.663651	0.684	0.229	4.14624e-23
Lmo2	1.32631e-22	0.662968	0.665	0.263	1.14103e-18
Tmem147	4.45679e-26	0.662641	0.623	0.162	3.83418e-22
Srsf3	1.36442e-13	0.660859	0.842	0.498	1.17381e-09
Fau	5.62511e-17	0.659006	0.999	0.983	4.83928e-13
Ndufa12	2.39292e-27	0.659	0.707	0.256	2.05863e-23
Srgn	5.05483e-22	0.657098	0.96	0.923	4.34867e-18
Trmt112	1.04625e-25	0.65676	0.731	0.285	9.00091e-22
Tgfb1	3.27627e-20	0.656518	0.809	0.404	2.81857e-16
Sdf2l1	2.59145e-25	0.656218	0.637	0.261	2.22943e-21
Dad1	1.5306e-29	0.650403	0.802	0.386	1.31678e-25
Idh2	4.72487e-19	0.650121	0.546	0.101	4.0648e-15
Fundc2	6.0918e-16	0.648573	0.661	0.215	5.24078e-12
Tomm7	4.645e-30	0.648495	0.886	0.626	3.9961e-26
Fkbp1a	1.5108e-19	0.647959	0.639	0.225	1.29974e-15
mt-Nd4	5.91261e-45	0.647037	0.964	0.758	5.08662e-41
mt-Cytb	2.12834e-46	0.645221	0.986	0.882	1.83101e-42
Cct4	3.2108e-20	0.643763	0.638	0.181	2.76225e-16
Dpm3	2.71496e-27	0.6436	0.769	0.333	2.33568e-23
Ppp1r14b	1.09901e-17	0.643095	0.558	0.096	9.45476e-14
Fosb	3.35792e-12	0.642012	0.829	0.48	2.88882e-08
Erp29	1.41158e-32	0.641337	0.735	0.297	1.21438e-28
Eif3m	4.46851e-19	0.638303	0.656	0.196	3.84426e-15
Cox7c	1.43036e-20	0.638006	0.936	0.737	1.23054e-16
Ndufab1	1.65638e-23	0.637931	0.682	0.246	1.42498e-19
Gm9843	2.8177e-17	0.635182	0.994	0.903	2.42407e-13
Ybx3	1.32564e-18	0.635016	0.526	0.08	1.14045e-14
Phb2	1.58867e-23	0.629002	0.651	0.215	1.36674e-19
Gm10263	2.35333e-17	0.625271	0.625	0.138	2.02457e-13
Nhp2l1	2.84564e-19	0.624154	0.822	0.447	2.4481e-15
Fkbp4	4.02798e-15	0.622961	0.524	0.09	3.46527e-11
Ywhae	3.87577e-15	0.622888	0.751	0.353	3.33432e-11
Gsto1	3.4978e-18	0.619022	0.528	0.061	3.00915e-14
Llph	2.04479e-22	0.617306	0.705	0.239	1.75913e-18
Lsm4	2.37052e-22	0.615079	0.71	0.309	2.03936e-18
Eif2s2	5.02129e-19	0.614467	0.797	0.399	4.31982e-15
Trp53	7.59633e-12	0.612934	0.545	0.087	6.53513e-08
Cox7b	1.81902e-21	0.607871	0.836	0.543	1.56491e-17
Myb	3.67858e-20	0.604374	0.657	0.179	3.16468e-16
Ppib	5.22358e-22	0.603577	0.82	0.483	4.49384e-18
Fkbp3	5.73108e-12	0.602241	0.541	0.128	4.93045e-08
Eif3g	1.47321e-19	0.596857	0.653	0.227	1.26741e-15
Gstp1	6.39986e-14	0.596768	0.583	0.126	5.5058e-10
Polr2f	9.39793e-26	0.596103	0.646	0.179	8.08504e-22
Mrpl12	1.6955e-18	0.595831	0.574	0.133	1.45864e-14
Slc25a4	4.20624e-08	0.595621	0.435	0.029	0.000361863
Cox8a	9.01106e-16	0.594336	0.952	0.858	7.75221e-12
Phgdh	1.21356e-06	0.594058	0.365	0.015	0.0104403
Nudc	4.10772e-20	0.593561	0.667	0.239	3.53387e-16
mt-Atp6	1.42125e-38	0.592828	0.998	0.973	1.2227e-34
Metap2	1.5216e-21	0.592473	0.723	0.3	1.30903e-17
Mrps33	4.27302e-18	0.591876	0.693	0.27	3.67608e-14
Prmt1	3.58877e-17	0.590415	0.604	0.183	3.08741e-13
Cd34	1.03666e-08	0.587878	0.395	0.048	8.91841e-05
Tmem258	1.0644e-22	0.585669	0.868	0.59	9.15702e-19
Bsg	2.16794e-18	0.585346	0.768	0.377	1.86508e-14
Atp5d	3.04357e-20	0.581966	0.84	0.491	2.61839e-16
Creg1	2.91207e-20	0.580307	0.6	0.16	2.50526e-16
Nap1l1	7.36013e-13	0.578815	0.634	0.253	6.33192e-09
Phpt1	1.00508e-10	0.578791	0.55	0.113	8.64668e-07
Dut	5.67171e-14	0.578464	0.609	0.265	4.87937e-10
Hist1h2bc	9.85903e-12	0.578261	0.536	0.28	8.48172e-08
Slirp	2.17831e-15	0.577295	0.617	0.154	1.874e-11
Pdia6	1.2138e-19	0.575582	0.602	0.227	1.04423e-15
Spcs2	2.02543e-19	0.575581	0.737	0.338	1.74247e-15
Psma5	1.448e-14	0.572961	0.604	0.195	1.24571e-10
Gnas	4.82881e-14	0.572509	0.901	0.64	4.15423e-10
H2afv	3.26688e-07	0.572442	0.816	0.44	0.0028105
Atp5o	6.03882e-16	0.571454	0.792	0.469	5.1952e-12
Emg1	7.70339e-17	0.570988	0.662	0.232	6.62722e-13
Srsf6	4.29753e-16	0.56953	0.702	0.288	3.69717e-12
Imp3	8.42027e-08	0.569085	0.524	0.087	0.000724395
Snrpb	1.42799e-14	0.566235	0.815	0.5	1.2285e-10
Banf1	8.05129e-15	0.56433	0.657	0.258	6.92652e-11
Mrps36	5.67479e-12	0.561526	0.581	0.123	4.88203e-08
Snx5	3.31955e-07	0.561255	0.476	0.099	0.00285581
Dtnbp1	1.96143e-10	0.560083	0.604	0.184	1.68742e-06
Psmb10	2.16441e-09	0.558024	0.52	0.099	1.86204e-05
Hnrnpa3	9.77282e-10	0.557539	0.868	0.597	8.40755e-06
Mrpl54	1.36001e-17	0.556649	0.669	0.213	1.17002e-13
Tcp1	4.25532e-12	0.554648	0.576	0.172	3.66086e-08
Akr1a1	1.81907e-15	0.554441	0.702	0.317	1.56494e-11
Cuta	1.64536e-15	0.552154	0.753	0.369	1.4155e-11
Mrpl42	2.79507e-13	0.551888	0.557	0.145	2.4046e-09
Romo1	7.10385e-19	0.550499	0.729	0.357	6.11144e-15
Ndufc1	1.19e-17	0.549832	0.739	0.374	1.02375e-13
Psma7	8.62137e-17	0.54902	0.821	0.543	7.41697e-13
Gm2a	3.83194e-25	0.54815	0.705	0.285	3.29662e-21
Ndufc2	1.79568e-17	0.54812	0.705	0.295	1.54483e-13
Rbm3	3.62197e-06	0.545691	0.948	0.787	0.0311598
Gm10260	1.73468e-08	0.544814	0.518	0.082	0.000149234
1110004F10Rik	6.29723e-12	0.544006	0.588	0.176	5.41751e-08
Tomm5	7.53204e-13	0.542397	0.524	0.128	6.47982e-09
Hnrnpk	1.20161e-10	0.542348	0.878	0.56	1.03375e-06
Pabpc1	1.65572e-23	0.54216	0.936	0.744	1.42441e-19
Naa38	5.96965e-16	0.540043	0.61	0.186	5.13569e-12
Rcc2	1.40507e-06	0.539045	0.492	0.104	0.0120878
Prss57	1.0307e-16	0.538747	0.551	0.271	8.86711e-13
Tmem256	6.70675e-13	0.537988	0.851	0.589	5.76982e-09
Cct2	1.57871e-13	0.537074	0.608	0.213	1.35817e-09
Nudt21	2.51027e-12	0.536494	0.611	0.21	2.15959e-08
Eif3j1	4.77775e-10	0.535379	0.595	0.188	4.1103e-06
Psma4	2.12936e-14	0.535221	0.624	0.205	1.83189e-10
Zfp706	2.47351e-13	0.533819	0.717	0.328	2.12796e-09
Emc6	1.28885e-14	0.532022	0.666	0.247	1.1088e-10
Cbx3	1.34899e-06	0.531485	0.67	0.35	0.0116054
Uqcrb	5.46198e-14	0.531481	0.831	0.519	4.69894e-10
Snrpd3	1.95828e-19	0.530565	0.646	0.244	1.68471e-15
Srm	1.25402e-10	0.530496	0.419	0.055	1.07883e-06
Hspd1	3.29313e-10	0.529438	0.45	0.082	2.83308e-06
Snrpd1	1.65605e-12	0.527612	0.751	0.367	1.4247e-08
1810022K09Rik	2.62348e-08	0.527374	0.547	0.15	0.000225698
Nsa2	2.008e-18	0.527111	0.737	0.285	1.72748e-14
Cdc26	3.08181e-10	0.526915	0.562	0.142	2.65129e-06
Mdh1	2.82019e-11	0.526394	0.61	0.232	2.42621e-07
Paip2	1.38634e-11	0.52599	0.69	0.311	1.19266e-07
Cox6b2	2.87397e-10	0.525811	0.499	0.114	2.47247e-06
Eny2	4.50888e-13	0.525506	0.625	0.191	3.87899e-09
Hdgf	1.66284e-12	0.524937	0.612	0.263	1.43054e-08
G3bp1	1.87387e-09	0.524209	0.541	0.169	1.61209e-05
Polr1d	3.03237e-14	0.523088	0.801	0.461	2.60875e-10
Mrps28	2.73628e-08	0.520142	0.482	0.056	0.000235402
Cox5a	2.03426e-11	0.516194	0.793	0.5	1.75007e-07
Uqcr10	1.06e-13	0.514823	0.866	0.619	9.11915e-10
mt-Co3	1.58521e-26	0.513763	0.998	0.971	1.36376e-22
Ptges3	8.02003e-11	0.51253	0.585	0.213	6.89963e-07
Atp5c1	3.25693e-13	0.51203	0.767	0.454	2.80193e-09
Psmg4	3.15229e-07	0.505389	0.524	0.125	0.00271191
Sf3b5	2.20731e-13	0.505153	0.712	0.363	1.89895e-09
Psmd8	7.85638e-10	0.505135	0.689	0.294	6.75884e-06
Ndufs8	1.226e-15	0.504902	0.729	0.333	1.05473e-11
2015-09-01	2.38631e-10	0.504787	0.784	0.485	2.05294e-06
Rpn2	3.18596e-13	0.503559	0.591	0.217	2.74088e-09
Morf4l1	5.64927e-08	0.502526	0.883	0.578	0.000486007
Spint2	1.14577e-12	0.50226	0.719	0.334	9.85703e-09
Dtymk	8.80744e-13	0.500884	0.675	0.317	7.57704e-09
Ndufa6	4.33781e-10	0.499955	0.885	0.626	3.73182e-06
Dpy30	2.19268e-10	0.499468	0.641	0.268	1.88636e-06
Hnrnpab	7.67418e-11	0.498698	0.7	0.331	6.60209e-07
Cnpy2	1.21427e-11	0.498341	0.565	0.145	1.04464e-07
Snhg6	1.88068e-06	0.498185	0.524	0.126	0.0161795
0610012G03Rik	2.5416e-10	0.496637	0.638	0.21	2.18654e-06
Mrfap1	1.84495e-12	0.495315	0.732	0.367	1.58721e-08
Anp32b	5.94015e-08	0.493549	0.804	0.505	0.000511031
Hprt	6.20108e-08	0.493283	0.681	0.333	0.000533479
Bola3	8.28115e-08	0.493174	0.514	0.102	0.000712428
Exosc5	8.32665e-14	0.493077	0.578	0.142	7.16342e-10
Cox5b	2.96494e-11	0.492903	0.908	0.759	2.55074e-07
Ndufa10	7.8507e-10	0.490102	0.564	0.162	6.75396e-06
Nucks1	1.36975e-06	0.489563	0.559	0.22	0.011784
Timm13	8.2872e-17	0.489077	0.748	0.386	7.12948e-13
Frat2	9.00611e-08	0.488672	0.53	0.138	0.000774796
Gadd45gip1	3.5675e-08	0.48843	0.504	0.118	0.000306912
Ewsr1	5.0866e-09	0.487743	0.665	0.307	4.37601e-05
Ywhaq	2.47759e-06	0.487287	0.675	0.343	0.0213147
Psmb6	4.46524e-13	0.486928	0.759	0.432	3.84145e-09
Atp5g3	7.40651e-16	0.486617	0.772	0.439	6.37182e-12
Napsa	1.21135e-12	0.484979	0.693	0.299	1.04212e-08
Apex1	3.53775e-06	0.484593	0.414	0.043	0.0304352
Rnaset2b	3.97521e-11	0.484061	0.707	0.346	3.41988e-07
Gar1	1.42297e-06	0.483741	0.444	0.058	0.0122418
Rbm39	7.37831e-07	0.483664	0.967	0.776	0.00634756
Syce2	3.21901e-06	0.483369	0.443	0.089	0.0276931
Sumo3	7.92671e-10	0.482784	0.617	0.242	6.81935e-06
Cks1b	3.33296e-08	0.482393	0.597	0.285	0.000286735
Ptgr1	1.97385e-10	0.480555	0.47	0.176	1.6981e-06
Phb	7.08774e-08	0.480497	0.457	0.07	0.000609758
Srsf11	3.40008e-10	0.480476	0.721	0.333	2.92509e-06
Polr2e	8.70071e-11	0.48017	0.538	0.137	7.48522e-07
1500011K16Rik	7.69457e-07	0.478954	0.485	0.082	0.00661964
Tpi1	2.01665e-13	0.478529	0.661	0.295	1.73493e-09
1110001J03Rik	3.3026e-13	0.477919	0.649	0.258	2.84122e-09
Atp5l	1.75427e-09	0.477588	0.936	0.84	1.5092e-05
H2-K1	7.70374e-08	0.477514	0.95	0.744	0.000662753
Glrx3	1.15023e-07	0.476516	0.511	0.138	0.000989544
Rfc2	9.15633e-10	0.47638	0.592	0.218	7.87719e-06
Glrx5	1.47665e-06	0.476036	0.501	0.104	0.0127036
Cacybp	2.00274e-08	0.475766	0.495	0.138	0.000172295
Hnrnpa2b1	5.64592e-08	0.475216	0.837	0.587	0.000485719
Bst2	4.77784e-06	0.474973	0.477	0.087	0.0411038
Ndufb9	3.62666e-11	0.473083	0.763	0.416	3.12001e-07
Hint2	5.74293e-07	0.472991	0.527	0.119	0.00494064
Uqcrq	5.22391e-13	0.47269	0.852	0.659	4.49413e-09
Nol7	3.05571e-06	0.471855	0.602	0.241	0.0262883
Cox6c	3.22981e-11	0.47142	0.937	0.838	2.77861e-07
Siva1	8.07947e-14	0.471025	0.701	0.331	6.95077e-10
Mrpl34	5.51186e-12	0.47073	0.579	0.172	4.74186e-08
Pgls	1.73591e-09	0.470259	0.846	0.541	1.4934e-05
Cox6b1	1.392e-09	0.469601	0.899	0.727	1.19754e-05
Lman2	1.93405e-13	0.468453	0.627	0.232	1.66386e-09
Cope	1.26214e-11	0.468269	0.711	0.377	1.08582e-07
Uqcrc1	9.05229e-15	0.466839	0.695	0.338	7.78769e-11
Cct8	3.59401e-08	0.466803	0.544	0.195	0.000309193
mt-Co2	8.71383e-19	0.466605	0.973	0.865	7.49651e-15
Pdcd5	2.72329e-07	0.466338	0.623	0.237	0.00234285
Ndufa5	8.37813e-12	0.46619	0.636	0.283	7.2077e-08
Cct3	2.79563e-06	0.464806	0.474	0.109	0.0240508
Canx	1.63716e-11	0.464296	0.589	0.222	1.40845e-07
Cdc37	8.54626e-10	0.462948	0.667	0.297	7.35235e-06
Hsp90b1	1.01116e-08	0.461847	0.541	0.206	8.69898e-05
Tmed2	2.78964e-10	0.459213	0.83	0.555	2.39993e-06
Ift20	1.31195e-07	0.457689	0.573	0.184	0.00112867
Cycs	1.0669e-09	0.457173	0.77	0.505	9.17856e-06
Nucb1	4.81353e-10	0.456568	0.601	0.203	4.14108e-06
Mrpl30	1.90163e-09	0.455352	0.7	0.304	1.63598e-05
Kdelr2	2.29869e-11	0.455162	0.613	0.3	1.97756e-07
Mrpl36	3.24804e-10	0.454123	0.554	0.164	2.79428e-06
Pfdn1	3.03986e-06	0.453326	0.54	0.172	0.0261519
Hnrnph1	1.86018e-06	0.453019	0.646	0.265	0.0160031
Srsf7	8.49813e-10	0.451226	0.753	0.399	7.31094e-06
Morf4l2	6.87773e-09	0.450634	0.557	0.196	5.91691e-05
Psma3	9.99149e-10	0.449676	0.742	0.396	8.59568e-06
Ostc	2.7503e-09	0.449339	0.597	0.237	2.36608e-05
Cox4i1	1.39671e-06	0.448476	0.967	0.867	0.0120159
Polr2l	2.10244e-08	0.448348	0.527	0.154	0.000180873
Hnrnpc	5.66336e-08	0.447682	0.652	0.309	0.000487219
Drap1	2.7118e-12	0.447679	0.643	0.227	2.33296e-08
Nop56	3.03905e-06	0.447634	0.476	0.118	0.0261449
Eif3l	2.06695e-06	0.446726	0.507	0.142	0.0177819
Psmb2	2.87529e-09	0.446163	0.784	0.486	2.47361e-05
Usmg5	4.56628e-10	0.445496	0.868	0.648	3.92837e-06
Mrps14	2.36042e-10	0.445039	0.729	0.36	2.03067e-06
Pdia3	1.9952e-12	0.44474	0.725	0.406	1.71647e-08
Mydgf	2.78193e-09	0.440632	0.522	0.148	2.3933e-05
Ppdpf	1.07567e-06	0.439407	0.614	0.229	0.00925398
Lsm3	9.78367e-07	0.436393	0.635	0.295	0.00841689
Pdap1	3.0681e-08	0.435892	0.581	0.241	0.000263949
Srp14	5.2337e-07	0.435458	0.814	0.493	0.00450255
Rsl24d1	1.38066e-06	0.434182	0.551	0.188	0.0118778
Minos1	5.86702e-09	0.433621	0.825	0.577	5.0474e-05
Alas1	5.87767e-13	0.432833	0.544	0.331	5.05656e-09
Hypk	6.21031e-08	0.432181	0.647	0.299	0.000534273
Ifngr1	4.19928e-13	0.432167	0.583	0.23	3.61264e-09
Ptpn18	2.27628e-10	0.430876	0.931	0.759	1.95828e-06
Chchd1	7.93492e-09	0.430504	0.589	0.237	6.82641e-05
Atp5j2	2.18852e-10	0.430383	0.908	0.715	1.88278e-06
Txn2	1.57426e-09	0.428701	0.607	0.234	1.35433e-05
Esd	2.10443e-06	0.427617	0.627	0.241	0.0181044
Gatm	3.7452e-06	0.426284	0.43	0.13	0.0322199
Srsf2	1.83827e-07	0.42402	0.873	0.635	0.00158146
Dnajc19	4.97066e-07	0.4205	0.555	0.191	0.00427626
Bcl7c	3.36154e-06	0.420046	0.558	0.184	0.0289193
Ssr3	4.93008e-09	0.419908	0.576	0.22	4.24135e-05
Cuedc2	3.39815e-09	0.419605	0.668	0.317	2.92343e-05
Ndufv2	2.38778e-08	0.419473	0.636	0.302	0.000205421
Trappc6a	1.40278e-07	0.419256	0.591	0.225	0.00120681
Tmem160	1.20761e-10	0.418046	0.627	0.253	1.03891e-06
Ndufb4	4.44954e-09	0.417474	0.712	0.381	3.82794e-05
Ssb	1.00751e-06	0.415644	0.608	0.249	0.00866758
Srp9	1.63426e-07	0.413369	0.813	0.503	0.00140595
Rnf7	1.03322e-06	0.410297	0.695	0.374	0.00888876
Lsm2	3.02704e-09	0.409796	0.561	0.244	2.60416e-05
Idh3g	1.84364e-06	0.408976	0.578	0.244	0.0158608
Higd1a	1.14991e-06	0.406302	0.601	0.251	0.00989265
Clta	1.62226e-07	0.404436	0.818	0.556	0.00139563
Ndufs5	5.5952e-08	0.402551	0.747	0.449	0.000481355
Psme1	1.94687e-12	0.400002	0.765	0.444	1.67489e-08
Pfdn2	5.71995e-06	0.39769	0.656	0.299	0.0492087
Mrps16	1.2792e-06	0.396088	0.642	0.285	0.011005
Uqcrfs1	2.96189e-06	0.39474	0.691	0.374	0.0254811
Psmb5	3.93808e-09	0.393936	0.668	0.343	3.38793e-05
Mrps24	1.71347e-07	0.392981	0.608	0.273	0.0014741
Vimp	2.07048e-06	0.3929	0.545	0.201	0.0178123
Atp5h	1.43471e-06	0.391181	0.897	0.741	0.0123428
S100a1	1.21801e-08	0.390378	0.675	0.357	0.000104786
Pcbp1	4.7845e-06	0.388193	0.773	0.437	0.0411611
Ndufb8	3.76958e-09	0.387062	0.766	0.468	3.24297e-05
mt-Co1	2.08892e-10	0.386983	1	0.995	1.79709e-06
Rnaset2a	1.33832e-06	0.384392	0.721	0.449	0.0115135
Ndufa11	9.25188e-07	0.381146	0.726	0.398	0.00795939
Ndufa7	3.89523e-08	0.380664	0.87	0.654	0.000335107
mt-Nd5	6.47827e-09	0.374806	0.689	0.29	5.57326e-05
Spcs1	7.33936e-07	0.372194	0.681	0.416	0.00631405
Atp5k	7.03495e-07	0.369789	0.862	0.666	0.00605216
Pomp	3.04421e-09	0.36896	0.751	0.454	2.61893e-05
Tmed3	1.58714e-06	0.36552	0.632	0.328	0.0136542
Ndufs6	3.67361e-06	0.363882	0.717	0.44	0.031604
Lsm6	1.37045e-06	0.362586	0.72	0.41	0.01179
Stra13	4.91498e-06	0.361694	0.662	0.355	0.0422836
Psmb4	2.80158e-06	0.356999	0.666	0.331	0.024102
mt-Nd4l	1.76912e-07	0.354714	0.613	0.212	0.00152197
Ssr1	2.31548e-06	0.346704	0.614	0.321	0.0199201
Atp5e	5.781e-08	0.342428	0.945	0.906	0.00049734
Ndufb3	4.13766e-07	0.338798	0.755	0.471	0.00355963
Ost4	5.30284e-06	0.334805	0.841	0.648	0.0456203
Nedd8	3.48608e-07	0.333098	0.84	0.619	0.00299908
Mospd3	2.57273e-06	0.329876	0.543	0.251	0.0221332
Cst3	4.82354e-06	0.304963	0.907	0.816	0.0414969
Ctsz	1.21067e-06	0.287923	0.618	0.343	0.0104154
P4hb	1.53499e-08	0.280582	0.698	0.367	0.000132055
Jun	2.75823e-07	0.246722	0.985	0.906	0.00237291
Ubb	4.69178e-10	0.186849	0.999	0.998	4.03634e-06
Epc1	5.59362e-06	0.177316	0.329	0.164	0.0481219
Mier1	2.6569e-06	0.150732	0.271	0.135	0.0228573
Crlf3	1.60297e-06	0.142916	0.364	0.225	0.0137903
Tcirg1	2.02021e-06	0.139697	0.272	0.15	0.0173799
Tmem55b	4.23354e-06	0.120949	0.207	0.109	0.0364211
Cggbp1	1.31696e-06	0.120175	0.494	0.321	0.0113298
Hbp1	2.91435e-06	0.119916	0.257	0.133	0.0250721
Mob4	8.37244e-09	0.118074	0.419	0.28	7.20281e-05
Clint1	6.21832e-07	0.116644	0.308	0.183	0.00534962
Ddx3y	1.95792e-06	0.115871	0.256	0.14	0.016844
Upf3a	4.46877e-06	0.114358	0.229	0.123	0.0384449
Isca2	1.27316e-06	0.108335	0.275	0.152	0.010953
Ube2j1	3.45922e-07	0.105652	0.244	0.166	0.00297596
Trim37	4.72799e-06	0.104509	0.222	0.121	0.0406749
Cnot3	5.84935e-07	0.10198	0.272	0.157	0.00503219
Upf2	9.44002e-08	0.0989489	0.296	0.179	0.000812125
Tssc4	1.74588e-06	0.0985283	0.329	0.198	0.0150198
Nipbl	3.70593e-07	0.0982288	0.246	0.137	0.00318821
Ythdc1	3.62355e-07	0.0963677	0.413	0.247	0.00311734
Cyth2	2.26906e-06	0.0963388	0.304	0.164	0.0195207
Srsf5	2.39879e-07	0.0963217	0.911	0.794	0.00206368
Clk4	1.92531e-08	0.0960139	0.285	0.172	0.000165635
Lypla1	5.45187e-07	0.0960118	0.28	0.183	0.00469024
Dusp11	1.74531e-06	0.0956036	0.365	0.234	0.0150149
Wnk1	3.99304e-07	0.094375	0.366	0.232	0.00343521
Jak1	1.25764e-06	0.0937456	0.329	0.195	0.0108195
Tbc1d10c	1.90241e-08	0.0936929	0.323	0.23	0.000163665
Vta1	1.72851e-06	0.0932769	0.26	0.145	0.0148704
Ets1	9.41198e-07	0.0932604	0.122	0.13	0.00809712
Plekha2	3.32327e-07	0.0927287	0.211	0.143	0.00285901
Mkln1	2.77459e-06	0.0922071	0.243	0.131	0.0238698
Necap2	5.40391e-06	0.0921102	0.282	0.154	0.0464899
Purb	5.84685e-07	0.0915529	0.276	0.152	0.00503005
Chkb	1.7346e-06	0.0913988	0.297	0.172	0.0149228
Lrp10	1.87086e-07	0.0909872	0.285	0.159	0.0016095
Rragc	4.36748e-06	0.0904264	0.199	0.104	0.0375734
H3f3a	6.96073e-10	0.0904181	0.989	0.981	5.98831e-06
Nrbp1	1.89963e-07	0.0895323	0.26	0.162	0.00163425
Cd47	1.38177e-06	0.0893193	0.85	0.705	0.0118874
Sgk1	3.26575e-07	0.0875517	0.241	0.201	0.00280952
Rnf146	2.76075e-06	0.0869769	0.23	0.126	0.0237507
Wac	1.72422e-06	0.0855532	0.355	0.203	0.0148335
Inpp5d	1.99482e-07	0.0851691	0.245	0.152	0.00171615
Golph3	3.0243e-07	0.0849587	0.255	0.145	0.00260181
Cr1l	6.92979e-07	0.0847353	0.285	0.143	0.00596169
Wdr45b	1.123e-06	0.0844455	0.335	0.201	0.00966116
Bcl7b	2.059e-06	0.0836512	0.223	0.133	0.0177136
Wbp4	4.63231e-07	0.0835545	0.306	0.184	0.00398518
Zfand6	1.1341e-07	0.0811557	0.446	0.317	0.000975663
Fbxw2	2.94115e-08	0.0800636	0.364	0.224	0.000253027
Adam10	3.03815e-06	0.0795183	0.194	0.111	0.0261372
Rab37	1.35171e-06	0.0794701	0.276	0.166	0.0116288
Mtf1	3.35089e-06	0.0789442	0.285	0.148	0.0288277
Vrk3	1.28425e-06	0.0787362	0.276	0.159	0.0110484
Ap2b1	2.82091e-06	0.0778749	0.222	0.118	0.0242683
Tm2d1	2.09558e-06	0.0770344	0.304	0.172	0.0180282
Nfyb	1.36232e-06	0.0767579	0.197	0.126	0.0117201
Stag2	5.36882e-07	0.0744415	0.23	0.128	0.0046188
Gpbp1l1	4.36399e-06	0.0744297	0.2	0.108	0.0375434
Tnrc6c	2.82222e-07	0.0742345	0.3	0.171	0.00242796
Uba7	4.44093e-07	0.0740539	0.248	0.14	0.00382053
Rab35	4.64265e-07	0.0736845	0.208	0.133	0.00399407
Maea	3.33464e-06	0.0730876	0.278	0.16	0.0286879
Zranb1	3.02594e-06	0.0715252	0.228	0.114	0.0260322
Ppm1b	1.25302e-06	0.071453	0.216	0.113	0.0107797
Ergic2	3.47063e-06	0.0708147	0.248	0.131	0.0298579
Zfp131	3.41922e-06	0.0706724	0.206	0.119	0.0294155
Bre	8.63045e-07	0.069362	0.267	0.16	0.00742478
Fam110a	7.8169e-07	0.067687	0.286	0.177	0.00672488
Sar1a	3.34006e-07	0.0674144	0.323	0.205	0.00287345
Pak2	2.6299e-07	0.0668132	0.29	0.179	0.00226251
Ifi35	3.68627e-06	0.0661386	0.253	0.135	0.031713
Ist1	2.9775e-06	0.0650224	0.223	0.109	0.0256154
Pdcd6ip	2.29863e-06	0.0649267	0.256	0.147	0.0197751
Preb	5.34842e-06	0.0646905	0.274	0.135	0.0460125
Tnrc6a	1.88762e-07	0.0641853	0.282	0.171	0.00162392
Snx6	2.64612e-07	0.0639344	0.262	0.157	0.00227646
Stag1	4.99126e-07	0.0630484	0.2	0.123	0.00429398
Pcbd2	4.80462e-06	0.0630352	0.42	0.275	0.0413342
Fmr1	5.06913e-06	0.062888	0.207	0.114	0.0436097
Arrdc1	6.18396e-08	0.062237	0.271	0.176	0.000532006
Chd2	2.51296e-11	0.062087	0.265	0.212	2.1619e-07
Kdm5a	1.51173e-06	0.0619872	0.232	0.133	0.0130054
Gch1	5.23548e-06	0.0618241	0.233	0.123	0.0450408
Med30	2.82898e-07	0.0616554	0.339	0.206	0.00243377
Ube2l6	1.8268e-09	0.0603913	0.217	0.159	1.57159e-05
Jmjd6	2.7502e-06	0.0602141	0.28	0.172	0.02366
AK010878	2.5493e-08	0.0600933	0.25	0.162	0.000219316
Qk	1.15056e-06	0.060045	0.26	0.154	0.00989826
Pdcd10	6.5877e-07	0.0597841	0.44	0.309	0.00566739
Pdcl3	1.82302e-06	0.0594177	0.343	0.225	0.0156835
Cspp1	2.66708e-06	0.0592087	0.213	0.108	0.0229449
Zc3h7a	1.89831e-07	0.0584565	0.255	0.143	0.00163311
Nras	3.61432e-08	0.0583715	0.307	0.21	0.00031094
Tiparp	4.09808e-06	0.0581821	0.233	0.126	0.0352558
Amfr	3.62842e-07	0.057705	0.226	0.143	0.00312153
Gga1	3.41397e-06	0.0571258	0.257	0.142	0.0293703
Ppp2r2d	1.43828e-06	0.0571043	0.21	0.119	0.0123735
Nub1	5.52765e-06	0.0560136	0.188	0.099	0.0475543
2001-09-01	3.30403e-11	0.0559057	0.31	0.239	2.84245e-07
Pdk3	5.59375e-06	0.0556432	0.212	0.111	0.0481231
Vamp3	9.28893e-07	0.0552152	0.393	0.268	0.00799127
Zcchc7	3.50155e-06	0.0549241	0.187	0.116	0.0301238
Sash3	1.22209e-07	0.053994	0.226	0.138	0.00105136
Vps35	5.58443e-07	0.0539151	0.249	0.155	0.00480428
Gramd1a	4.60272e-07	0.0529636	0.244	0.131	0.00395972
H2-D1	1.26672e-09	0.0525904	0.985	0.964	1.08975e-05
2410004B18Rik	3.8061e-06	0.0524735	0.184	0.114	0.0327439
Spop	2.64684e-06	0.0508733	0.374	0.254	0.0227708
Diaph1	2.40878e-06	0.0493216	0.244	0.13	0.0207227
Akirin1	1.62624e-07	0.0486986	0.297	0.189	0.00139905
Map4k4	3.80551e-07	0.0484023	0.183	0.131	0.00327388
Rnf10	3.46248e-08	0.0482441	0.325	0.213	0.000297877
Ppm1a	4.09978e-08	0.0479539	0.214	0.138	0.000352704
Spty2d1	1.0727e-10	0.047846	0.305	0.21	9.22848e-07
Borcs8	3.69468e-06	0.0476857	0.318	0.189	0.0317854
Arid4a	4.1728e-07	0.046711	0.231	0.131	0.00358986
Nipa2	2.07278e-06	0.0466349	0.216	0.118	0.0178321
Rnf114	2.95941e-06	0.0464534	0.247	0.145	0.0254598
Sh3kbp1	6.77276e-10	0.0460389	0.294	0.183	5.8266e-06
Cdk12	2.0253e-06	0.0454915	0.225	0.126	0.0174237
Nfat5	8.66017e-08	0.0453638	0.224	0.135	0.000745035
Ifnar2	3.15976e-06	0.0451315	0.326	0.208	0.0271834
Coro7	3.38721e-08	0.0446177	0.262	0.176	0.000291402
Rnf115	6.02282e-10	0.044551	0.322	0.239	5.18143e-06
Arl6ip6	2.77792e-07	0.0439532	0.228	0.142	0.00238985
Abi1	4.9902e-08	0.0436219	0.289	0.177	0.000429307
Crk	4.23566e-06	0.0432468	0.187	0.111	0.0364394
Snx12	1.20801e-06	0.0432211	0.22	0.123	0.0103925
2310011J03Rik	3.26737e-06	0.0427867	0.323	0.188	0.0281092
Kmt2d	1.25111e-07	0.0423093	0.266	0.186	0.00107633
Ensa	2.06586e-06	0.0421843	0.283	0.152	0.0177726
Mmadhc	1.49231e-06	0.0419948	0.244	0.14	0.0128383
Yipf4	3.84554e-10	0.0411395	0.412	0.323	3.30832e-06
Tes	1.01709e-06	0.0410472	0.21	0.123	0.00874999
Vav1	7.71171e-08	0.0408761	0.298	0.183	0.000663439
Gmfb	4.24791e-06	0.0406681	0.177	0.109	0.0365448
Cdipt	6.64699e-07	0.0405535	0.276	0.164	0.0057184
Rnf5	9.24076e-07	0.0397028	0.338	0.198	0.00794983
Dlst	1.97646e-06	0.0393123	0.21	0.125	0.0170035
Pde2a	1.26146e-10	0.0390578	0.256	0.263	1.08524e-06
Irf2	6.92402e-07	0.0388361	0.188	0.128	0.00595673
H2-Ke6	1.75654e-07	0.0385188	0.428	0.287	0.00151115
Abhd17c	4.32231e-07	0.0374201	0.219	0.128	0.00371848
Acot8	7.35456e-07	0.0372248	0.204	0.125	0.00632712
Incenp	2.77062e-06	0.0363904	0.211	0.13	0.0238357
Pkmyt1	2.18044e-06	0.0363731	0.208	0.145	0.0187583
Yipf1	8.61553e-07	0.0361432	0.239	0.14	0.00741194
Snx10	4.42016e-06	0.0358844	0.23	0.147	0.0380267
Fyb	1.26953e-06	0.0358757	0.247	0.145	0.0109217
Wbp2	5.46649e-07	0.0358281	0.358	0.23	0.00470283
Traf3ip3	4.07899e-08	0.0351319	0.25	0.169	0.000350916
Slk	4.34076e-06	0.034665	0.165	0.101	0.0373436
Gls	4.83529e-07	0.0345617	0.259	0.159	0.0041598
Csnk1d	6.906e-07	0.0344796	0.342	0.203	0.00594123
Igf1r	1.12177e-06	0.0340405	0.213	0.131	0.00965059
Tmpo	2.36832e-06	0.0339873	0.449	0.341	0.0203746
Arhgap15	4.12315e-07	0.0337662	0.426	0.283	0.00354715
Dgkz	2.16856e-06	0.0332855	0.207	0.118	0.0186562
Lin7c	1.40862e-08	0.0329041	0.274	0.183	0.000121184
Leprotl1	2.88861e-10	0.0326294	0.417	0.304	2.48507e-06
Csk	5.14698e-07	0.0323733	0.304	0.176	0.00442794
Becn1	2.01711e-07	0.0322934	0.302	0.186	0.00173532
Rab11b	2.00723e-06	0.0321535	0.477	0.338	0.0172682
Pik3cd	2.60123e-07	0.0315159	0.207	0.128	0.00223783
Kctd20	1.18184e-06	0.0311174	0.26	0.16	0.0101674
Kif5b	1.30274e-07	0.0309912	0.378	0.253	0.00112075
Gsk3b	1.07399e-10	0.0308452	0.326	0.235	9.23952e-07
Atg5	2.28937e-06	0.0307772	0.233	0.131	0.0196954
Tprgl	7.8473e-08	0.0307009	0.524	0.399	0.000675103
Ccndbp1	1.78443e-07	0.0305998	0.196	0.13	0.00153515
Spag9	1.00494e-07	0.0305845	0.311	0.203	0.000864554
Foxo3	8.87235e-07	0.030567	0.219	0.13	0.00763289
Tspyl1	2.69317e-08	0.0302408	0.244	0.174	0.000231694
Zfyve27	3.23863e-07	0.0302008	0.191	0.126	0.00278619
Mpnd	2.24227e-10	0.0294809	0.236	0.176	1.92902e-06
2007-03-01	2.10992e-08	0.0290724	0.328	0.2	0.000181516
Vamp2	7.91854e-09	0.0289516	0.211	0.155	6.81232e-05
Vps37b	6.7868e-07	0.0288742	0.199	0.121	0.00583869
Gnaq	4.23931e-06	0.0284754	0.166	0.109	0.0364708
Actr10	1.53607e-07	0.0284729	0.318	0.212	0.00132149
Gid8	3.03182e-07	0.0276619	0.209	0.128	0.00260827
Snx4	1.37455e-06	0.0273436	0.261	0.162	0.0118253
Elmo1	1.48842e-07	0.0268492	0.217	0.14	0.00128049
Sertad1	1.50263e-08	0.0267941	0.321	0.224	0.000129271
Ppp1r12c	4.93763e-06	0.0267531	0.185	0.101	0.0424784
Rab1b	2.72713e-07	0.0261633	0.274	0.166	0.00234615
Cltc	2.70153e-06	0.0258282	0.34	0.208	0.0232412
2002-03-01	2.80412e-09	0.0257609	0.322	0.22	2.41239e-05
Ptbp2	1.19607e-06	0.0252565	0.202	0.121	0.0102898
Prkag1	1.61354e-09	0.0247348	0.314	0.222	1.38813e-05
Cenpb	5.45619e-07	0.024702	0.215	0.123	0.00469396
Peli1	7.12752e-07	0.0243603	0.169	0.119	0.0061318
Med8	1.32754e-06	0.0240498	0.288	0.179	0.0114209
Gpr108	2.19992e-06	0.0240109	0.19	0.116	0.0189259
Gatad2a	4.28656e-06	0.0237302	0.214	0.116	0.0368773
Rpe	3.84197e-06	0.0229988	0.199	0.125	0.0330524
Elovl1	2.61833e-07	0.0228232	0.307	0.206	0.00225255
Kras	3.88089e-08	0.0227798	0.237	0.157	0.000333873
Anxa7	2.19694e-10	0.0223663	0.264	0.193	1.89003e-06
Hif1a	2.06696e-06	0.0223125	0.227	0.123	0.017782
Ctsl	2.54862e-06	0.0220847	0.178	0.113	0.0219257
Map2k3	1.00883e-06	0.0218214	0.3	0.177	0.00867895
Pgp	4.69004e-08	0.0214318	0.322	0.208	0.000403484
Unc13d	3.68306e-06	0.0212074	0.17	0.108	0.0316853
Gm26532	3.13627e-08	0.0211597	0.207	0.154	0.000269813
Csrnp1	8.18675e-10	0.0209253	0.327	0.253	7.04306e-06
Taf12	2.70873e-08	0.0206653	0.289	0.188	0.000233032
Dync1i2	6.7085e-07	0.0204538	0.409	0.295	0.00577132
Osbpl9	2.17853e-08	0.0201212	0.178	0.147	0.000187419
Otud5	4.00729e-06	0.0196647	0.171	0.118	0.0344747
Itm2b	2.76291e-09	0.0186109	0.95	0.928	2.37693e-05
Arih2	3.26113e-06	0.0186073	0.144	0.109	0.0280555
Mapk14	1.42301e-07	0.0184515	0.318	0.201	0.00122422
Hexb	1.6894e-08	0.01841	0.249	0.183	0.000145339
Tox4	3.65348e-10	0.018256	0.281	0.198	3.14309e-06
Smek2	5.03689e-09	0.017663	0.227	0.166	4.33324e-05
3110062M04Rik	5.3575e-06	0.0174829	0.178	0.101	0.0460906
Kpna4	2.55048e-06	0.0170216	0.365	0.222	0.0219417
Rab5a	4.16623e-09	0.0169297	0.35	0.256	3.5842e-05
Stard3	5.20428e-06	0.016889	0.155	0.106	0.0447724
Tmem30a	3.20564e-09	0.016346	0.29	0.2	2.75781e-05
Zc3hav1	3.90744e-09	0.0154128	0.286	0.208	3.36157e-05
Kctd10	3.2188e-07	0.0153135	0.231	0.128	0.00276913
Acly	1.63197e-07	0.0149912	0.206	0.142	0.00140398
Parvg	3.26777e-07	0.0148229	0.379	0.271	0.00281127
Smim14	5.32726e-13	0.0139614	0.731	0.637	4.58304e-09
Epn1	1.60559e-06	0.0136858	0.29	0.181	0.0138129
Cnot7	2.23514e-08	0.0134851	0.228	0.159	0.000192289
Fbxl14	2.20895e-07	0.0132465	0.17	0.128	0.00190036
Acsl5	3.1537e-06	0.012794	0.215	0.128	0.0271313
Sirt7	2.38034e-10	0.012703	0.339	0.234	2.0478e-06
Appbp2	4.75043e-06	0.0121899	0.166	0.099	0.040868
Smc2	3.37069e-09	0.0119395	0.274	0.206	2.89981e-05
B4galt1	2.737e-06	0.0116657	0.202	0.126	0.0235464
9530068E07Rik	2.02605e-06	0.0112037	0.341	0.225	0.0174301
Ezr	7.66837e-09	0.0111704	0.284	0.184	6.5971e-05
Casp4	5.22918e-07	0.010927	0.306	0.176	0.00449867
Whsc1l1	3.21639e-10	0.0100807	0.28	0.21	2.76706e-06
Trappc6b	3.85004e-09	0.00903137	0.343	0.256	3.31219e-05
Mxi1	4.13822e-07	0.00852277	0.226	0.154	0.00356011
Fam63b	1.51093e-06	0.00827693	0.136	0.116	0.0129985
Spc25	5.70433e-07	0.00822278	0.162	0.131	0.00490744
Ccnt1	9.50886e-11	0.00781995	0.257	0.191	8.18047e-07
Vps4b	2.11694e-08	0.00779497	0.248	0.16	0.00018212
Rnf167	1.50853e-09	0.00731643	0.243	0.169	1.29779e-05
Tmem40	3.67905e-07	0.00715118	0.372	0.287	0.00316509
Vps53	5.82901e-08	0.00698674	0.215	0.14	0.00050147
Dusp6	5.02932e-12	0.00622688	0.35	0.307	4.32673e-08
Ccm2	4.02027e-10	0.00561991	0.218	0.162	3.45864e-06
Acot9	4.40665e-07	0.00552085	0.236	0.166	0.00379104
Xpo1	4.00191e-06	0.00542129	0.196	0.116	0.0344284
Ccna2	1.12524e-06	0.00501702	0.185	0.143	0.00968043
Apmap	2.3813e-06	0.0045212	0.242	0.148	0.0204863
Clk3	7.05976e-09	0.00451449	0.235	0.154	6.07352e-05
Med13l	6.74053e-07	0.00448303	0.2	0.135	0.00579888
Uap1l1	1.4784e-07	0.004308	0.226	0.157	0.00127187
Med10	4.09332e-10	0.00416035	0.294	0.215	3.52148e-06
Rab14	1.58835e-08	0.00393513	0.506	0.374	0.000136645
Tmc6	1.96592e-06	0.00384924	0.159	0.111	0.0169128
Furin	4.56161e-08	0.0036421	0.239	0.172	0.000392436
Tank	4.02724e-08	0.00337149	0.212	0.14	0.000346463
2810403A07Rik	6.83649e-07	0.0031828	0.183	0.116	0.00588143
Atp6v1h	4.1423e-08	0.00318066	0.203	0.14	0.000356362
Hist1h4i	1.90234e-06	0.00295118	0.271	0.176	0.0163658
Tacc3	3.01412e-07	0.00279125	0.203	0.16	0.00259305
Ggnbp2	4.95762e-06	0.00142052	0.388	0.254	0.0426504
1700020I14Rik	5.3287e-09	0.00127675	0.232	0.167	4.58428e-05
Tnrc6b	3.6943e-09	0.00119681	0.228	0.152	3.1782e-05
Tmx3	5.28594e-07	0.00111745	0.176	0.114	0.00454749
Smap2	3.87194e-10	0.000856189	0.191	0.167	3.33103e-06
Pcf11	1.00977e-08	0.000689535	0.294	0.188	8.68709e-05
Atp6v1b2	3.83444e-10	0.000489509	0.243	0.188	3.29877e-06
Ppp3r1	7.03004e-07	0.000280695	0.211	0.133	0.00604795
Nrbf2	2.21988e-06	0.000162951	0.179	0.106	0.0190976
Tmem189	7.01591e-08	-9.261e-05	0.166	0.137	0.000603579
Hilpda	3.01368e-06	-0.000210844	0.163	0.106	0.0259267
Vti1b	3.94828e-07	-0.000252529	0.3	0.181	0.00339671
Atp6v1a	1.25988e-06	-0.000334758	0.192	0.125	0.0108388
Srpk2	1.46167e-09	-0.000869785	0.322	0.224	1.25748e-05
Reep5	3.95432e-08	-0.00228746	0.717	0.578	0.00034019
Fam111a	1.19999e-08	-0.00230433	0.274	0.189	0.000103235
Mpp1	4.89998e-07	-0.00263728	0.317	0.256	0.00421545
Wipf1	1.79553e-06	-0.00266202	0.144	0.118	0.015447
Rab11a	1.60877e-10	-0.00274686	0.511	0.392	1.38402e-06
Nr3c1	8.78445e-09	-0.00277036	0.178	0.147	7.55727e-05
Sgk3	4.06167e-07	-0.00283787	0.224	0.138	0.00349426
Rel	2.6069e-10	-0.0033237	0.304	0.222	2.24272e-06
Gapvd1	1.71368e-07	-0.00376853	0.173	0.126	0.00147428
Tmem216	4.21242e-07	-0.00426911	0.202	0.114	0.00362394
Borcs6	2.89161e-06	-0.00449588	0.183	0.111	0.0248765
Ddx6	8.96731e-07	-0.00450071	0.198	0.123	0.00771458
Oaz2	1.44655e-06	-0.00450082	0.43	0.292	0.0124446
Rell1	2.1587e-07	-0.00458542	0.173	0.13	0.00185713
Ppp1cb	2.23533e-08	-0.00465114	0.59	0.515	0.000192306
Hiat1	5.15488e-07	-0.00480705	0.198	0.128	0.00443474
Mapre1	1.59896e-08	-0.00500977	0.519	0.392	0.000137558
Smndc1	2.26101e-08	-0.00529043	0.323	0.208	0.000194514
Tmem43	3.78736e-06	-0.00585359	0.198	0.125	0.0325827
Tor1aip1	1.35962e-10	-0.00591558	0.29	0.227	1.16968e-06
Dda1	4.19533e-06	-0.00636495	0.38	0.266	0.0360924
Mdm2	3.87327e-10	-0.00705181	0.229	0.177	3.33218e-06
Ugdh	2.28688e-08	-0.00713235	0.164	0.135	0.00019674
Mthfs	9.74179e-09	-0.00779174	0.222	0.152	8.38086e-05
Tob1	1.83444e-08	-0.00854744	0.295	0.225	0.000157817
Tet2	5.50736e-08	-0.00880337	0.192	0.142	0.000473798
Txnip	2.70535e-13	-0.00883785	0.458	0.404	2.32741e-09
Pkn1	3.72945e-07	-0.00914015	0.159	0.125	0.00320845
Plcb2	1.16709e-06	-0.00940475	0.187	0.116	0.0100405
Bnip2	3.24836e-08	-0.0101965	0.317	0.208	0.000279457
Cdk2	5.92566e-11	-0.0102595	0.321	0.249	5.09785e-07
Acap1	2.82991e-10	-0.0102614	0.29	0.235	2.43458e-06
AI467606	2.32363e-08	-0.0106734	0.207	0.147	0.000199902
Ppp1r11	4.5843e-06	-0.0114693	0.499	0.353	0.0394387
Serpinb1a	3.27579e-06	-0.0116785	0.857	0.773	0.0281816
Cdk1	1.58214e-07	-0.0119988	0.308	0.232	0.00136112
Ypel5	4.99436e-09	-0.0121427	0.246	0.184	4.29665e-05
Il17ra	1.22558e-06	-0.0122347	0.131	0.123	0.0105437
Baz2b	3.20621e-10	-0.0124818	0.362	0.268	2.7583e-06
Lypla2	2.60076e-09	-0.0125292	0.271	0.193	2.23743e-05
Ppp1r12a	9.15631e-12	-0.0127951	0.232	0.184	7.87718e-08
Trim12a	3.19102e-07	-0.013196	0.168	0.126	0.00274524
Rad21	2.78321e-10	-0.013751	0.265	0.191	2.3944e-06
Hjurp	2.88149e-12	-0.0142525	0.268	0.23	2.47894e-08
Acsl1	3.73278e-06	-0.0143109	0.144	0.108	0.0321131
Midn	2.34528e-07	-0.015632	0.199	0.131	0.00201764
Rap1a	7.59166e-09	-0.0158173	0.614	0.481	6.53111e-05
Rabif	1.12742e-07	-0.0161687	0.198	0.131	0.000969918
Per1	1.46176e-07	-0.016493	0.18	0.128	0.00125755
Klf13	1.86407e-09	-0.0166277	0.432	0.331	1.60366e-05
Cytip	2.42491e-08	-0.0166316	0.166	0.142	0.000208615
St3gal4	2.77234e-06	-0.0171069	0.301	0.181	0.0238505
Nufip2	6.49067e-07	-0.0175976	0.218	0.131	0.00558392
Fam168b	1.21281e-06	-0.0178226	0.168	0.116	0.0104338
Fam134b	1.27951e-07	-0.0182662	0.269	0.177	0.00110076
Dennd5a	3.80957e-07	-0.0182709	0.167	0.119	0.00327737
Mknk1	1.95665e-06	-0.0183443	0.15	0.113	0.0168331
Pxk	1.20789e-06	-0.0186324	0.171	0.114	0.0103915
Rcsd1	7.14412e-13	-0.0186452	0.34	0.285	6.14609e-09
Atg101	3.27644e-06	-0.0190864	0.443	0.321	0.0281872
Galns	1.49503e-07	-0.0193073	0.178	0.135	0.00128618
Arl8a	3.47235e-07	-0.0193817	0.171	0.125	0.00298726
Stk4	4.03235e-08	-0.0194618	0.191	0.138	0.000346903
Sdccag3	1.60776e-10	-0.0195968	0.199	0.169	1.38316e-06
Rnf13	1.26367e-09	-0.0201907	0.225	0.179	1.08713e-05
Sp3	4.95022e-08	-0.0205217	0.184	0.138	0.000425867
Aurka	1.09329e-06	-0.0208867	0.147	0.126	0.00940556
Cab39	2.1454e-10	-0.0214252	0.299	0.225	1.84569e-06
Tnfaip8l2	2.92602e-08	-0.0217551	0.25	0.179	0.000251726
Rnf166	1.79826e-08	-0.022423	0.178	0.147	0.000154704
Add1	2.36026e-09	-0.023224	0.169	0.157	2.03053e-05
Dram2	2.18639e-06	-0.0233767	0.148	0.114	0.0188095
Bloc1s1	1.92633e-09	-0.0234676	0.343	0.247	1.65722e-05
Gripap1	4.27217e-06	-0.0236997	0.143	0.108	0.0367535
Ccdc125	3.51207e-08	-0.0240422	0.166	0.147	0.000302143
Rraga	3.71004e-12	-0.024732	0.283	0.224	3.19175e-08
Prkcd	1.70057e-12	-0.025062	0.274	0.22	1.463e-08
Wapl	2.98422e-09	-0.0251715	0.214	0.16	2.56732e-05
Dnm2	2.20506e-10	-0.0257048	0.314	0.227	1.89702e-06
Mospd1	4.93292e-08	-0.0259668	0.157	0.142	0.000424379
Map1lc3a	1.51638e-10	-0.0260011	0.372	0.295	1.30454e-06
Dlgap4	4.6501e-07	-0.0266144	0.143	0.13	0.00400048
Tnfaip3	5.18221e-08	-0.0269127	0.526	0.459	0.000445826
Arpc1b	1.54785e-06	-0.0270649	0.898	0.869	0.0133161
Cnppd1	4.57505e-10	-0.0273243	0.3	0.217	3.93591e-06
Cep83	2.13825e-07	-0.0273542	0.163	0.125	0.00183953
Tnfrsf21	2.85786e-08	-0.0280757	0.272	0.177	0.000245861
Stat6	1.92672e-06	-0.0281741	0.143	0.118	0.0165756
Zfp414	1.36984e-09	-0.0282839	0.294	0.237	1.17847e-05
Crlf2	1.18319e-07	-0.0282981	0.518	0.381	0.0010179
Cdc25a	1.7439e-06	-0.0283436	0.143	0.123	0.0150028
Ap1m1	2.13741e-10	-0.0287167	0.318	0.224	1.83881e-06
Supt20	1.53632e-08	-0.0288498	0.23	0.159	0.000132169
Edem1	1.32077e-08	-0.0291668	0.256	0.203	0.000113626
Rin3	7.10296e-08	-0.029322	0.26	0.172	0.000611068
Card9	2.0816e-07	-0.0296195	0.234	0.166	0.0017908
Adprh	1.29047e-10	-0.0296279	0.313	0.234	1.11019e-06
Stap1	1.3507e-10	-0.0301281	0.283	0.218	1.162e-06
Ilk	9.18467e-10	-0.030453	0.432	0.329	7.90157e-06
Gbe1	2.71923e-10	-0.0316809	0.213	0.184	2.33936e-06
Treml2	1.56647e-06	-0.0326344	0.169	0.118	0.0134763
Rfwd2	3.59177e-08	-0.0328242	0.216	0.147	0.000309
Nfu1	2.05042e-09	-0.0328387	0.498	0.389	1.76398e-05
Rps6ka1	6.35019e-08	-0.0329714	0.305	0.225	0.000546307
Scamp2	2.69294e-11	-0.0329903	0.298	0.22	2.31674e-07
Usp39	3.83758e-08	-0.0330123	0.204	0.145	0.000330147
Hvcn1	8.36133e-08	-0.0332888	0.158	0.137	0.000719326
Rab5c	4.90498e-06	-0.033328	0.555	0.427	0.0421975
Tm6sf1	2.23115e-06	-0.0335721	0.454	0.377	0.0191945
Syk	1.13642e-10	-0.0346131	0.17	0.164	9.77659e-07
Hcfc1r1	1.78874e-08	-0.0346674	0.47	0.365	0.000153885
Anxa5	1.4025e-08	-0.0349445	0.477	0.41	0.000120657
B3gat3	1.09238e-06	-0.0352918	0.14	0.119	0.00939779
Cmip	1.78783e-10	-0.0356417	0.259	0.184	1.53807e-06
Kdm6b	1.00729e-10	-0.0358826	0.36	0.341	8.66573e-07
Prc1	5.25136e-07	-0.036012	0.135	0.135	0.00451775
Ing3	1.54529e-10	-0.0360337	0.233	0.171	1.32942e-06
0610030E20Rik	3.57576e-09	-0.0361812	0.174	0.155	3.07623e-05
Por	5.69959e-07	-0.037311	0.18	0.135	0.00490336
Eif4e3	9.29158e-08	-0.0376157	0.165	0.126	0.000799355
Dynlt1a	2.95342e-11	-0.0382824	0.279	0.225	2.54083e-07
Sde2	9.11881e-13	-0.0384312	0.316	0.249	7.84491e-09
Pcmt1	6.62168e-11	-0.0385585	0.435	0.336	5.69663e-07
Rchy1	2.25878e-13	-0.0387269	0.293	0.239	1.94323e-09
Mafk	2.34091e-06	-0.0389823	0.141	0.111	0.0201388
Usp3	2.10943e-07	-0.0396207	0.197	0.137	0.00181474
Rab27a	3.57663e-06	-0.0397197	0.176	0.119	0.0307697
4932438A13Rik	9.89758e-07	-0.0406507	0.16	0.119	0.00851489
Cpd	3.03767e-06	-0.0407485	0.152	0.109	0.0261331
Ddx3x	6.25157e-08	-0.0414039	0.405	0.292	0.000537822
Eml2	3.45346e-07	-0.0414866	0.127	0.125	0.00297101
Azin1	8.02746e-11	-0.0421404	0.284	0.212	6.90603e-07
Mdm4	4.97678e-08	-0.0424125	0.181	0.135	0.000428152
Atp6ap1	2.32692e-09	-0.0426139	0.35	0.261	2.00185e-05
Dfna5	1.87796e-08	-0.0427402	0.182	0.147	0.000161561
Picalm	7.41241e-09	-0.0427404	0.202	0.143	6.3769e-05
Ctage5	1.61948e-08	-0.0429566	0.271	0.2	0.000139324
Psen1	2.00852e-06	-0.0429859	0.14	0.118	0.0172793
Lamtor1	4.62806e-07	-0.043048	0.483	0.358	0.00398152
Cib1	2.97698e-09	-0.0433362	0.361	0.275	2.5611e-05
Plscr1	4.44106e-13	-0.0434487	0.337	0.275	3.82064e-09
Ankrd44	1.31164e-08	-0.0437679	0.231	0.16	0.00011284
Rab32	7.48563e-09	-0.0438349	0.263	0.206	6.43988e-05
Trappc2	3.18602e-06	-0.0438741	0.125	0.114	0.0274093
Mvb12b	7.03314e-09	-0.0438866	0.222	0.171	6.05061e-05
1810058I24Rik	3.06576e-08	-0.0444544	0.644	0.529	0.000263748
Med31	3.53757e-12	-0.0447191	0.262	0.217	3.04337e-08
Tspan14	9.46138e-07	-0.0449885	0.155	0.118	0.00813962
Lrch4	1.09776e-09	-0.0449963	0.192	0.169	9.44406e-06
Gdi1	2.03545e-12	-0.0452072	0.202	0.188	1.75109e-08
Lcp2	2.43288e-09	-0.0456082	0.195	0.148	2.09301e-05
Mbd2	3.71882e-09	-0.0457331	0.308	0.244	3.1993e-05
Fbxo30	3.23941e-07	-0.0464505	0.151	0.121	0.00278687
Fnip1	1.99966e-08	-0.0465635	0.176	0.148	0.000172031
Cdkn2c	9.9806e-13	-0.0475651	0.194	0.181	8.58631e-09
Etf1	1.1808e-07	-0.0480623	0.36	0.261	0.00101584
Mogat2	5.2385e-06	-0.0480949	0.258	0.237	0.0450668
Eif1	8.93801e-24	-0.0485765	0.996	0.981	7.68937e-20
Sike1	1.25062e-06	-0.0486761	0.145	0.121	0.0107591
Shc1	2.91199e-09	-0.0490455	0.223	0.164	2.50518e-05
Lbr	4.52833e-11	-0.0492926	0.455	0.399	3.89572e-07
Asah1	1.17693e-10	-0.0497097	0.241	0.186	1.01251e-06
Phf20l1	2.55521e-13	-0.0497295	0.243	0.212	2.19824e-09
Fam177a	1.15584e-14	-0.0499902	0.257	0.241	9.94373e-11
Mark2	1.37844e-09	-0.0504476	0.25	0.176	1.18587e-05
Ssu72	2.7111e-08	-0.0505881	0.633	0.534	0.000233236
Mthfsl	9.61823e-10	-0.0507748	0.327	0.241	8.27457e-06
Cript	3.04921e-09	-0.050908	0.46	0.36	2.62323e-05
Mid1ip1	2.01133e-10	-0.0509321	0.304	0.234	1.73034e-06
Tpst2	2.57016e-14	-0.0510807	0.246	0.217	2.21111e-10
Rab28	1.6186e-12	-0.0510884	0.279	0.224	1.39248e-08
Sipa1	1.98135e-11	-0.0513461	0.297	0.249	1.70455e-07
Shkbp1	5.13804e-07	-0.0520101	0.154	0.128	0.00442025
Rgl2	8.12846e-13	-0.0520395	0.267	0.217	6.99292e-09
Cenpl	4.26234e-06	-0.0522338	0.111	0.116	0.0366689
AI413582	7.79321e-10	-0.0522419	0.34	0.259	6.7045e-06
Pqlc1	1.261e-08	-0.0527849	0.178	0.14	0.000108484
Mafg	1.04838e-10	-0.0528149	0.224	0.184	9.01922e-07
Lrrc8d	2.77333e-07	-0.0530572	0.166	0.123	0.00238589
Dnajc5	1.19503e-08	-0.053344	0.289	0.2	0.000102808
Prr7	6.72549e-07	-0.0533706	0.125	0.13	0.00578594
Racgap1	9.68419e-09	-0.0534442	0.175	0.159	8.33131e-05
Srd5a3	7.38571e-07	-0.0537311	0.146	0.128	0.00635393
Zfand2b	1.35066e-14	-0.0542553	0.28	0.239	1.16197e-10
Cyb5r1	9.83576e-07	-0.0542591	0.144	0.121	0.0084617
Nusap1	2.13386e-08	-0.0544397	0.196	0.2	0.000183576
Mki67	2.79722e-11	-0.0550305	0.214	0.183	2.40645e-07
Arpc4	1.01486e-07	-0.0552641	0.818	0.713	0.00087308
Ctsc	5.29116e-08	-0.0555421	0.19	0.145	0.000455198
5730508B09Rik	1.09404e-08	-0.0560016	0.19	0.142	9.41201e-05
Phyh	2.31157e-06	-0.0562505	0.276	0.195	0.0198865
Rock1	1.5696e-12	-0.0570871	0.226	0.2	1.35032e-08
Plcg2	7.12031e-08	-0.0573376	0.173	0.137	0.00061256
Asnsd1	5.33976e-09	-0.0578312	0.357	0.27	4.59379e-05
Kpna2	1.13896e-07	-0.0583163	0.146	0.138	0.000979849
Map7d1	1.17891e-09	-0.0583543	0.202	0.159	1.01422e-05
Tacstd2	4.64424e-06	-0.0584886	0.229	0.138	0.0399544
Rgs19	1.86432e-06	-0.0585387	0.544	0.437	0.0160387
Cyfip2	4.4506e-13	-0.0586998	0.194	0.189	3.82885e-09
Ubc	4.44665e-28	-0.0591402	0.965	0.915	3.82545e-24
Trim8	5.47548e-10	-0.0591985	0.18	0.159	4.71055e-06
Tst	7.13901e-07	-0.0593945	0.31	0.229	0.00614169
Asf1b	2.18781e-09	-0.0596367	0.207	0.184	1.88217e-05
Akt2	7.79145e-07	-0.0598587	0.14	0.119	0.00670298
Tmem120a	1.19778e-06	-0.0600377	0.141	0.114	0.0103045
N4bp2l1	2.43756e-10	-0.060557	0.191	0.16	2.09703e-06
Phkg2	2.6261e-11	-0.064098	0.256	0.205	2.25923e-07
Dnajb9	2.21756e-11	-0.0642636	0.393	0.323	1.90776e-07
Xpo6	2.40124e-06	-0.0643233	0.15	0.116	0.0206578
Cbl	4.25555e-09	-0.0646721	0.196	0.157	3.66105e-05
Atp6v0d1	6.07238e-08	-0.0654245	0.454	0.37	0.000522406
Ehbp1l1	2.41993e-07	-0.065641	0.133	0.133	0.00208186
Tnrc18	6.63339e-07	-0.0661269	0.146	0.128	0.0057067
Fam21	4.29603e-06	-0.0662429	0.116	0.114	0.0369588
Wipi1	3.94279e-06	-0.0664128	0.112	0.118	0.0339198
Plekhf2	5.3021e-11	-0.0666287	0.321	0.253	4.5614e-07
Pitpnm1	3.7446e-06	-0.0667794	0.118	0.118	0.0322148
Prom1	5.96729e-08	-0.0675505	0.179	0.157	0.000513366
Rab8a	7.38593e-09	-0.0676687	0.349	0.256	6.35411e-05
Sap30	6.25038e-12	-0.0677007	0.453	0.363	5.3772e-08
Atrn	5.13094e-09	-0.0677589	0.204	0.162	4.41415e-05
Btg2	3.20492e-20	-0.068325	0.623	0.597	2.75719e-16
Ndfip1	7.36191e-12	-0.0684632	0.208	0.188	6.33345e-08
Kcnab2	3.25885e-09	-0.0695944	0.191	0.16	2.80359e-05
Orai2	1.16111e-06	-0.0699527	0.126	0.125	0.00998906
Ndfip2	1.83619e-07	-0.069999	0.155	0.128	0.00157968
Sidt2	1.23138e-07	-0.0702746	0.138	0.138	0.00105936
Hist2h2aa1	3.18095e-07	-0.0710861	0.15	0.137	0.00273658
Mboat7	1.19852e-12	-0.0711838	0.231	0.191	1.03109e-08
Dock2	1.07896e-09	-0.0711852	0.177	0.15	9.28229e-06
Cept1	3.29988e-08	-0.071324	0.153	0.138	0.000283889
Sort1	1.90582e-06	-0.0720776	0.138	0.116	0.0163958
Fes	2.5444e-12	-0.0728191	0.311	0.273	2.18895e-08
Zc3h12a	3.50176e-12	-0.0728863	0.222	0.186	3.01257e-08
Chp1	5.47035e-12	-0.0731074	0.231	0.191	4.70614e-08
Ppp1r15b	2.35501e-06	-0.0731535	0.143	0.118	0.0202601
Acox3	5.06168e-10	-0.0735075	0.16	0.164	4.35456e-06
Rsrp1	1.05349e-07	-0.0739045	0.595	0.476	0.000906313
Bhlhe40	6.88342e-09	-0.0739872	0.153	0.143	5.9218e-05
Ftl1	4.55865e-12	-0.0740427	0.998	0.998	3.92181e-08
Nucb2	3.99708e-09	-0.0752348	0.29	0.278	3.43869e-05
Smg9	4.34525e-07	-0.0754181	0.128	0.131	0.00373822
Fam65b	9.2379e-08	-0.0755051	0.125	0.137	0.000794736
Nptn	1.85212e-12	-0.0757763	0.242	0.205	1.59338e-08
Neil3	1.15107e-06	-0.0760802	0.112	0.128	0.00990269
Rnpep	2.86709e-11	-0.0763105	0.329	0.275	2.46656e-07
Nfil3	1.48917e-10	-0.0764034	0.206	0.181	1.28114e-06
Ptpre	1.89319e-10	-0.0765671	0.414	0.352	1.62871e-06
Rala	9.19199e-14	-0.0768792	0.209	0.2	7.90787e-10
Cfap43	8.604e-08	-0.0791854	0.133	0.14	0.000740202
Ctdsp1	1.67235e-15	-0.0792854	0.305	0.256	1.43872e-11
Gsdmd	2.68122e-10	-0.0797627	0.265	0.218	2.30665e-06
Aip	3.17917e-16	-0.0797936	0.34	0.302	2.73504e-12
Rp2	1.73644e-10	-0.0798141	0.169	0.157	1.49386e-06
Phlda1	8.36184e-16	-0.0798783	0.255	0.288	7.19369e-12
Vegfa	2.79579e-07	-0.0801112	0.152	0.131	0.00240522
Pde4b	2.16574e-12	-0.0801339	0.393	0.331	1.86318e-08
Ier2	9.46512e-25	-0.0813304	0.971	0.933	8.14284e-21
Ap2a2	7.40939e-13	-0.0813768	0.21	0.189	6.3743e-09
Suco	8.21477e-11	-0.0814923	0.242	0.169	7.06717e-07
Was	7.55799e-12	-0.082448	0.219	0.184	6.50214e-08
Casz1	4.9704e-09	-0.0831964	0.176	0.167	4.27604e-05
Taf13	1.31454e-11	-0.0833395	0.232	0.193	1.1309e-07
Chmp5	7.48397e-10	-0.0833737	0.406	0.334	6.43846e-06
Actr2	2.69842e-09	-0.0836653	0.522	0.444	2.32145e-05
Slc6a13	1.05486e-07	-0.0837415	0.351	0.292	0.000907498
Aldoa	5.09615e-07	-0.0838236	0.831	0.802	0.00438422
Ikzf1	2.30049e-16	-0.0844574	0.294	0.254	1.97911e-12
Tbc1d10b	2.78004e-08	-0.08454	0.138	0.142	0.000239167
Rap2c	3.01909e-07	-0.0847803	0.118	0.13	0.00259733
Gpc1	1.37506e-08	-0.0858962	0.22	0.174	0.000118296
Dynlt1c	3.82394e-11	-0.0865289	0.21	0.174	3.28974e-07
Mctp1	3.65138e-08	-0.0871996	0.145	0.142	0.000314128
Msl1	2.46849e-12	-0.0872457	0.219	0.177	2.12364e-08
Slc16a6	1.15893e-08	-0.087349	0.184	0.148	9.97024e-05
Agtrap	5.96114e-11	-0.0878329	0.313	0.244	5.12837e-07
Apbb1ip	6.1805e-11	-0.0878616	0.368	0.297	5.31708e-07
1600014C10Rik	6.48756e-09	-0.0880545	0.163	0.154	5.58125e-05
Cebpz	2.70131e-11	-0.0890065	0.392	0.324	2.32394e-07
Ythdf3	8.3219e-08	-0.0890373	0.134	0.14	0.000715933
Mkrn1	1.15911e-12	-0.0900204	0.411	0.343	9.97186e-09
Zfp467	2.21165e-06	-0.090461	0.12	0.123	0.0190268
Cdc42ep3	1.7112e-13	-0.0908726	0.365	0.297	1.47214e-09
Atp6v0b	6.69431e-10	-0.0911053	0.775	0.72	5.75911e-06
B4galt3	1.9732e-08	-0.0912631	0.141	0.152	0.000169755
Chmp3	1.39626e-13	-0.0912954	0.306	0.254	1.2012e-09
Sun2	6.67793e-11	-0.0915037	0.423	0.326	5.74502e-07
Bcl10	2.69227e-12	-0.091537	0.514	0.433	2.31616e-08
Noct	9.1735e-08	-0.0923392	0.146	0.135	0.000789196
Stx7	8.61939e-16	-0.0923647	0.423	0.374	7.41526e-12
Arpp19	1.39115e-13	-0.0925183	0.826	0.741	1.19681e-09
Gyg	2.88889e-07	-0.0925771	0.486	0.386	0.00248531
Rab31	9.5063e-07	-0.0929955	0.141	0.116	0.00817827
Tln1	1.99233e-09	-0.0933342	0.486	0.399	1.714e-05
Ubl3	2.41542e-15	-0.0935214	0.219	0.213	2.07799e-11
Prkcb	4.52854e-08	-0.0941952	0.128	0.142	0.00038959
Ero1l	4.163e-12	-0.0945555	0.276	0.234	3.58143e-08
Slain2	1.48345e-13	-0.0947369	0.226	0.193	1.27622e-09
Slc8b1	1.58758e-10	-0.0947411	0.186	0.174	1.3658e-06
Pbxip1	1.28756e-15	-0.0956157	0.199	0.222	1.10769e-11
Myl12a	4.44905e-15	-0.0962322	0.87	0.819	3.82752e-11
Csf2rb	2.20454e-10	-0.0963831	0.3	0.254	1.89656e-06
Arl11	1.84133e-08	-0.0966131	0.198	0.154	0.00015841
Setd8	3.94884e-13	-0.0974459	0.321	0.249	3.39718e-09
Il10rb	6.72004e-13	-0.097655	0.217	0.2	5.78125e-09
Zdhhc3	2.56131e-10	-0.0981744	0.271	0.23	2.20349e-06
Wdr26	2.99326e-11	-0.0984522	0.204	0.184	2.5751e-07
Nqo2	4.33649e-06	-0.0985239	0.106	0.123	0.0373069
1700020L24Rik	1.39675e-06	-0.0985334	0.446	0.401	0.0120162
Trps1	4.22549e-12	-0.0985434	0.229	0.181	3.63519e-08
Cdc42se1	2.20205e-15	-0.0986214	0.347	0.276	1.89443e-11
Ccng2	1.5008e-19	-0.0991656	0.282	0.276	1.29114e-15
Bin3	2.30034e-15	-0.0995556	0.294	0.275	1.97898e-11
Nfe2	1.29448e-06	-0.0997072	0.148	0.128	0.0111364
Twf2	3.46932e-09	-0.0997841	0.461	0.377	2.98466e-05
Gmfg	6.01078e-17	-0.100883	0.958	0.956	5.17107e-13
Dcaf12	1.02339e-11	-0.100885	0.201	0.186	8.80419e-08
Atg2a	4.47206e-07	-0.100969	0.147	0.125	0.00384731
Map2k1	1.60489e-12	-0.101174	0.206	0.188	1.38068e-08
Sp100	2.72042e-14	-0.10198	0.325	0.287	2.34038e-10
Cfl1	2.19941e-14	-0.102226	0.958	0.976	1.89215e-10
Sft2d1	4.67025e-11	-0.102951	0.425	0.386	4.01782e-07
Capzb	2.30184e-07	-0.104063	0.77	0.717	0.00198027
Isg15	1.02586e-06	-0.105012	0.171	0.148	0.00882547
Hk2	1.09564e-10	-0.1055	0.281	0.241	9.42581e-07
Myo1g	3.79135e-11	-0.105565	0.198	0.181	3.2617e-07
Zdhhc18	1.00468e-07	-0.105803	0.131	0.138	0.00086433
Capza1	2.92563e-13	-0.106474	0.483	0.413	2.51692e-09
Fam107b	2.2724e-12	-0.106575	0.552	0.476	1.95495e-08
Pnrc1	4.48601e-20	-0.106617	0.839	0.737	3.85932e-16
Zcchc6	8.32134e-11	-0.107176	0.161	0.162	7.15885e-07
Ssh2	3.91512e-07	-0.107696	0.128	0.13	0.00336818
Lamp2	9.89079e-13	-0.108731	0.471	0.401	8.50904e-09
Gm10116	1.39688e-09	-0.109146	0.77	0.652	1.20173e-05
Add3	4.76812e-07	-0.109218	0.101	0.135	0.00410202
Tbc1d2b	1.15257e-08	-0.109407	0.175	0.147	9.9156e-05
Rnf11	1.28415e-15	-0.110412	0.262	0.23	1.10475e-11
Sp3os	1.08435e-10	-0.110815	0.191	0.164	9.3287e-07
Serf2	7.64535e-10	-0.110841	0.948	0.985	6.57729e-06
Pak1	8.63794e-10	-0.110929	0.158	0.155	7.43122e-06
S1pr4	2.88426e-16	-0.111115	0.173	0.213	2.48133e-12
Tmbim6	1.11356e-08	-0.111188	0.754	0.666	9.57997e-05
Nfkbib	4.43483e-11	-0.111222	0.265	0.213	3.81528e-07
Map4k2	3.45694e-12	-0.111612	0.186	0.189	2.97401e-08
Rassf5	1.24719e-07	-0.111845	0.152	0.14	0.00107296
Golim4	7.62766e-12	-0.111968	0.177	0.174	6.56208e-08
Ptgs1	1.1136e-10	-0.112176	0.155	0.181	9.58031e-07
Lpcat4	5.30361e-08	-0.112199	0.146	0.147	0.00045627
Lyn	4.83852e-16	-0.112621	0.257	0.259	4.16258e-12
Snx20	5.70664e-13	-0.112808	0.163	0.2	4.90942e-09
Npepps	2.68545e-09	-0.11288	0.157	0.157	2.31029e-05
2009-09-01	3.84776e-13	-0.113192	0.341	0.3	3.31022e-09
Nktr	1.05939e-12	-0.114183	0.52	0.439	9.11396e-09
Sgms2	2.14545e-09	-0.114337	0.213	0.191	1.84573e-05
Nxn	3.11156e-07	-0.114854	0.144	0.131	0.00267687
Fam117b	9.60001e-07	-0.114974	0.131	0.123	0.00825889
Pgs1	3.70649e-10	-0.115583	0.171	0.166	3.1887e-06
Phactr2	5.38368e-11	-0.116621	0.141	0.177	4.63158e-07
Chd7	4.38074e-12	-0.117854	0.233	0.227	3.76875e-08
Msn	3.21789e-18	-0.118098	0.464	0.432	2.76835e-14
Mtmr6	3.59023e-07	-0.119163	0.111	0.133	0.00308868
Dedd2	8.80321e-10	-0.119847	0.23	0.191	7.5734e-06
Hist1h1e	8.55263e-09	-0.120128	0.232	0.193	7.35783e-05
Ikbkap	1.57036e-06	-0.120753	0.131	0.126	0.0135098
Dynlt1f	7.35639e-10	-0.122015	0.547	0.461	6.3287e-06
Arpc3	9.44952e-15	-0.122323	0.939	0.937	8.12942e-11
Tnnt1	1.0739e-08	-0.122472	0.122	0.154	9.23878e-05
Tgoln1	8.86507e-21	-0.12278	0.285	0.282	7.62662e-17
Aldh2	2.33167e-14	-0.123122	0.708	0.59	2.00594e-10
Cep19	5.82721e-10	-0.12347	0.15	0.16	5.01315e-06
Sh3bp5	1.53551e-06	-0.123552	0.07	0.145	0.01321
Arl5b	2.96343e-06	-0.123714	0.098	0.119	0.0254944
Aes	1.04947e-11	-0.127747	0.723	0.631	9.02861e-08
Rab8b	1.71307e-12	-0.129021	0.192	0.186	1.47375e-08
Pdzd8	1.23842e-10	-0.129525	0.152	0.174	1.06541e-06
Bin2	5.76436e-09	-0.13204	0.489	0.42	4.95908e-05
Ccnl1	5.0538e-18	-0.132057	0.71	0.637	4.34778e-14
Arfgef1	1.36136e-07	-0.132083	0.117	0.14	0.00117118
Ndel1	2.38741e-15	-0.13259	0.258	0.234	2.05389e-11
Cflar	1.30738e-16	-0.132855	0.368	0.34	1.12474e-12
Pdlim7	3.83706e-10	-0.13349	0.165	0.159	3.30102e-06
Themis2	1.05253e-06	-0.133936	0.111	0.128	0.00905495
Adrbk1	2.86335e-13	-0.133947	0.43	0.367	2.46334e-09
Arhgap4	2.59594e-07	-0.134291	0.096	0.142	0.00223329
Tcn2	4.35349e-14	-0.135028	0.421	0.377	3.74531e-10
Ptms	1.499e-12	-0.136529	0.255	0.253	1.28959e-08
S100a13	1.91109e-13	-0.136947	0.753	0.676	1.64411e-09
Sla	2.99851e-16	-0.136961	0.258	0.273	2.57962e-12
Cfp	1.63134e-06	-0.137772	0.109	0.135	0.0140344
Cks2	7.28074e-12	-0.137991	0.865	0.805	6.26362e-08
Arhgap30	2.84701e-18	-0.138119	0.23	0.242	2.44928e-14
Atxn10	2.61925e-14	-0.138203	0.39	0.353	2.25334e-10
Birc3	1.58918e-06	-0.138229	0.108	0.123	0.0136717
Ralb	1.84865e-12	-0.138894	0.21	0.203	1.59039e-08
Dock8	5.83229e-11	-0.139109	0.16	0.172	5.01752e-07
Mob1a	1.00976e-08	-0.139167	0.171	0.15	8.68697e-05
Pbx1	8.36301e-07	-0.139242	0.088	0.15	0.00719469
Ptpn1	5.96666e-15	-0.14091	0.239	0.227	5.13312e-11
Snap23	1.20295e-11	-0.141056	0.279	0.212	1.0349e-07
Raf1	1.28409e-12	-0.141116	0.212	0.189	1.1047e-08
Sec14l1	4.64353e-09	-0.141408	0.132	0.147	3.99483e-05
Klf7	3.35839e-14	-0.142364	0.197	0.21	2.88922e-10
Cers6	2.14666e-09	-0.143335	0.179	0.157	1.84677e-05
Pnpla7	3.02492e-07	-0.143769	0.101	0.142	0.00260234
Snapc5	9.17726e-15	-0.143928	0.464	0.403	7.8952e-11
Tuba1c	4.77387e-18	-0.143943	0.392	0.357	4.10696e-14
E030030I06Rik	4.78157e-07	-0.144421	0.105	0.137	0.00411359
Gde1	7.75925e-16	-0.144851	0.313	0.285	6.67528e-12
Taf7	1.15636e-23	-0.14517	0.459	0.461	9.9482e-20
Chmp2a	1.85348e-14	-0.146287	0.66	0.582	1.59454e-10
Inpp1	6.8188e-09	-0.146443	0.128	0.155	5.86621e-05
Hspa4l	4.91881e-13	-0.147964	0.208	0.189	4.23165e-09
Syngr1	1.55305e-15	-0.148115	0.247	0.259	1.33609e-11
Yaf2	4.5046e-18	-0.148169	0.391	0.36	3.8753e-14
Tmem38b	1.00482e-08	-0.148335	0.355	0.326	8.64443e-05
Slc6a6	6.25728e-08	-0.148831	0.127	0.148	0.000538313
Ypel3	1.46948e-15	-0.14924	0.682	0.611	1.26419e-11
Cxcr4	8.69635e-14	-0.150388	0.15	0.205	7.48147e-10
Lrrfip2	4.58544e-14	-0.150759	0.179	0.206	3.94486e-10
Gadd45b	1.56668e-10	-0.150968	0.65	0.563	1.34782e-06
RP23-81F19.2	1.63471e-06	-0.151083	0.1	0.137	0.0140634
Gng2	1.23898e-11	-0.151373	0.192	0.177	1.0659e-07
Id1	1.03559e-10	-0.151475	0.277	0.271	8.90917e-07
Iqsec1	2.06507e-07	-0.152474	0.108	0.14	0.00177658
Cast	6.76937e-07	-0.152669	0.08	0.143	0.00582369
Tcp11l2	1.06493e-14	-0.15518	0.163	0.212	9.16158e-11
Hacd2	1.08473e-16	-0.156894	0.245	0.27	9.33195e-13
Dbnl	5.80729e-16	-0.156933	0.368	0.331	4.99601e-12
Cmtm6	2.22326e-10	-0.15695	0.147	0.167	1.91267e-06
Hipk1	1.95561e-15	-0.156966	0.177	0.208	1.68241e-11
Hlx	3.04844e-08	-0.157954	0.111	0.148	0.000262257
Riok3	5.24803e-20	-0.158714	0.34	0.328	4.51488e-16
Zfand3	1.37804e-14	-0.159831	0.181	0.198	1.18553e-10
Limd2	2.37869e-10	-0.160256	0.76	0.703	2.04638e-06
Ugp2	5.06152e-15	-0.160283	0.199	0.22	4.35443e-11
Ccdc86	1.51291e-15	-0.160768	0.249	0.237	1.30156e-11
Tmem9b	2.46836e-17	-0.16167	0.269	0.263	2.12353e-13
Arhgef3	3.43803e-06	-0.162063	0.094	0.125	0.0295774
Mir142hg	4.18912e-06	-0.163268	0.088	0.123	0.036039
Rogdi	7.98784e-11	-0.164596	0.133	0.177	6.87194e-07
Cdkn3	1.39726e-11	-0.164622	0.159	0.193	1.20206e-07
Qsox1	8.95183e-12	-0.164735	0.147	0.179	7.70126e-08
Atp6v1e1	1.87649e-11	-0.16573	0.628	0.582	1.61435e-07
Eif4ebp1	6.99162e-09	-0.166546	0.604	0.495	6.01489e-05
Lrrfip1	1.57065e-15	-0.167098	0.412	0.382	1.35123e-11
Vill	1.25959e-08	-0.167274	0.121	0.16	0.000108363
Grn	5.97598e-16	-0.168085	0.401	0.384	5.14114e-12
Gng5	4.8931e-19	-0.168278	0.92	0.935	4.20954e-15
Capns1	5.75268e-17	-0.168497	0.711	0.671	4.94903e-13
Cd84	5.95661e-15	-0.168692	0.192	0.203	5.12447e-11
Cdk11b	1.71145e-25	-0.168863	0.354	0.346	1.47236e-21
Wsb1	4.67942e-14	-0.168866	0.583	0.517	4.0257e-10
Flot1	9.36789e-20	-0.171614	0.443	0.406	8.0592e-16
Rnf144a	3.56998e-06	-0.171665	0.078	0.133	0.0307125
Zfp622	2.25491e-24	-0.172468	0.511	0.469	1.9399e-20
Lnp	2.2915e-13	-0.17373	0.15	0.189	1.97138e-09
Lmo4	2.55498e-25	-0.174097	0.562	0.592	2.19805e-21
Skap2	8.24205e-18	-0.174727	0.379	0.353	7.09063e-14
Junb	3.25561e-54	-0.174966	0.983	0.964	2.80081e-50
Stk38	1.82689e-13	-0.176111	0.155	0.195	1.57168e-09
Pdlim2	5.21093e-13	-0.176405	0.146	0.193	4.48296e-09
Pet100	2.61101e-10	-0.176875	0.729	0.667	2.24625e-06
Slc9a3r1	5.85357e-15	-0.177986	0.504	0.456	5.03582e-11
Gm21975	8.48892e-13	-0.179382	0.157	0.186	7.30302e-09
Klhdc4	8.14629e-08	-0.179429	0.113	0.14	0.000700826
Smpdl3a	6.35335e-17	-0.180413	0.35	0.35	5.46578e-13
Nabp1	5.24851e-06	-0.181559	0.086	0.126	0.0451529
Lamtor4	2.15851e-13	-0.182023	0.759	0.712	1.85696e-09
Rassf3	1.65699e-09	-0.18218	0.122	0.16	1.42551e-05
Rab24	1.4794e-13	-0.182576	0.485	0.44	1.27273e-09
Dhrs1	4.19893e-18	-0.184166	0.194	0.239	3.61234e-14
Rnd1	1.34948e-09	-0.18469	0.145	0.179	1.16096e-05
Nfe2l2	1.56029e-19	-0.185242	0.353	0.324	1.34232e-15
1110008F13Rik	2.72706e-12	-0.185997	0.611	0.553	2.34609e-08
Dusp1	1.16895e-18	-0.186294	0.884	0.824	1.00565e-14
Rab3d	3.97343e-13	-0.186779	0.193	0.205	3.41835e-09
4930523C07Rik	1.16879e-19	-0.187053	0.396	0.394	1.00551e-15
Ccdc189	5.40977e-06	-0.187821	0.073	0.13	0.0465403
Hcls1	5.14365e-28	-0.189035	0.447	0.451	4.42508e-24
Milr1	5.61526e-13	-0.189062	0.154	0.212	4.83081e-09
Tpm4	1.60447e-10	-0.18939	0.148	0.213	1.38032e-06
Rgs14	3.16243e-07	-0.189645	0.093	0.147	0.00272064
Snx18	7.60011e-10	-0.19048	0.124	0.174	6.53837e-06
Gnb2	9.97569e-21	-0.190825	0.855	0.84	8.58209e-17
Abtb1	2.68678e-18	-0.19213	0.401	0.381	2.31144e-14
Plin2	3.10437e-10	-0.192319	0.422	0.428	2.67069e-06
Nod1	2.63832e-06	-0.193185	0.064	0.145	0.0226974
Gm15417	1.87136e-09	-0.193216	0.146	0.16	1.60993e-05
Skil	3.44475e-13	-0.194447	0.165	0.203	2.96352e-09
Tkt	4.9366e-12	-0.194458	0.787	0.802	4.24695e-08
Hexim1	1.66357e-20	-0.195796	0.289	0.288	1.43117e-16
Slc27a4	1.48026e-06	-0.196667	0.07	0.143	0.0127347
Rbms1	1.09547e-20	-0.198538	0.3	0.314	9.42432e-17
Cd53	3.07642e-27	-0.19871	0.793	0.79	2.64665e-23
Atp2c1	1.65038e-09	-0.198733	0.106	0.171	1.41982e-05
Evi2a	6.58966e-19	-0.19907	0.162	0.237	5.66908e-15
1810037I17Rik	1.00099e-18	-0.200241	0.76	0.72	8.61154e-15
Cpne2	5.2185e-18	-0.200499	0.193	0.235	4.48948e-14
Map3k8	6.66261e-15	-0.201562	0.188	0.222	5.73184e-11
Ppp2r5a	2.93374e-19	-0.202548	0.233	0.285	2.5239e-15
Fam122a	1.74962e-17	-0.203278	0.329	0.307	1.5052e-13
Myd88	2.63964e-16	-0.20699	0.237	0.261	2.27089e-12
Rinl	3.98507e-18	-0.208423	0.243	0.251	3.42836e-14
Hk3	2.88537e-09	-0.209077	0.493	0.486	2.48228e-05
Bbip1	3.80093e-23	-0.209954	0.274	0.311	3.26994e-19
Cyb5r4	1.15636e-18	-0.210101	0.394	0.367	9.94815e-15
2310001H17Rik	1.05417e-15	-0.210173	0.228	0.235	9.06906e-12
Arhgef1	6.84187e-24	-0.211993	0.384	0.41	5.88606e-20
Far1	1.82257e-16	-0.21246	0.168	0.22	1.56796e-12
Prdx6	1.86953e-16	-0.212982	0.813	0.742	1.60835e-12
Hpcal1	8.31153e-16	-0.213643	0.34	0.358	7.15041e-12
Rab11fip1	5.37432e-06	-0.213858	0.06	0.137	0.0462353
Megf9	3.91107e-07	-0.2141	0.06	0.16	0.0033647
Lta4h	4.40875e-11	-0.214247	0.56	0.546	3.79285e-07
Tmem243	4.28444e-28	-0.216477	0.275	0.346	3.68591e-24
Samhd1	5.24731e-13	-0.216904	0.152	0.195	4.51426e-09
Gnai2	1.73678e-24	-0.217451	0.885	0.862	1.49415e-20
Rdh12	2.13018e-11	-0.218341	0.098	0.195	1.83259e-07
Tnfrsf1a	5.36088e-13	-0.219556	0.41	0.406	4.61197e-09
Scnn1a	1.19569e-12	-0.22075	0.166	0.213	1.02865e-08
Bri3	2.15528e-24	-0.221064	0.571	0.534	1.85419e-20
Smox	6.31986e-11	-0.221327	0.121	0.186	5.43698e-07
Slc2a3	4.28056e-13	-0.224529	0.126	0.205	3.68256e-09
Tpd52	3.45237e-21	-0.225559	0.379	0.422	2.97007e-17
Gmip	4.84644e-12	-0.225831	0.148	0.179	4.16939e-08
Selk	1.08756e-21	-0.226438	0.869	0.862	9.35632e-18
Rab7	5.13367e-21	-0.226687	0.507	0.486	4.4165e-17
Grk6	5.85849e-28	-0.227228	0.229	0.299	5.04006e-24
Cap1	6.87081e-22	-0.227996	0.209	0.259	5.91096e-18
Slc22a15	1.41508e-10	-0.228569	0.102	0.184	1.21739e-06
App	1.03334e-14	-0.229736	0.3	0.35	8.88985e-11
Arpc2	2.09438e-23	-0.230056	0.871	0.879	1.8018e-19
Agpat2	1.18492e-25	-0.230646	0.367	0.399	1.01938e-21
Ccdc88b	2.87748e-12	-0.23135	0.135	0.188	2.47549e-08
Sh3glb1	1.30512e-30	-0.233869	0.425	0.466	1.12279e-26
Mcl1	7.6722e-22	-0.234986	0.707	0.65	6.60039e-18
Nfam1	7.44657e-17	-0.235754	0.17	0.224	6.40628e-13
Capn1	2.89718e-21	-0.237444	0.277	0.294	2.49244e-17
Reep3	3.37775e-20	-0.238331	0.163	0.235	2.90588e-16
Itgal	9.3993e-20	-0.240803	0.218	0.261	8.08622e-16
Mgst2	2.72797e-13	-0.241223	0.457	0.541	2.34687e-09
Dok3	2.52802e-29	-0.241714	0.453	0.534	2.17486e-25
Gpr84	3.75398e-08	-0.241818	0.059	0.176	0.000322955
Msra	4.94266e-27	-0.241956	0.42	0.411	4.25217e-23
Sirpa	2.16256e-16	-0.242301	0.168	0.234	1.86045e-12
Flot2	2.72577e-20	-0.243372	0.199	0.259	2.34498e-16
Rhoa	8.51069e-26	-0.243561	0.769	0.71	7.32175e-22
Stard5	3.15183e-26	-0.244813	0.178	0.297	2.71152e-22
Shfm1	9.57337e-18	-0.246164	0.931	0.983	8.23597e-14
Lrrc58	3.32892e-35	-0.248146	0.382	0.43	2.86387e-31
Kdm7a	7.20563e-10	-0.248825	0.082	0.183	6.199e-06
Pxn	6.1943e-23	-0.249282	0.216	0.276	5.32895e-19
Pstpip1	2.39016e-22	-0.249999	0.387	0.401	2.05626e-18
Apobr	3.76065e-07	-0.250006	0.06	0.16	0.00323529
Ccno	2.56372e-13	-0.250669	0.134	0.203	2.20557e-09
Psap	2.14729e-26	-0.253257	0.553	0.563	1.84732e-22
Rhog	1.30573e-14	-0.255066	0.512	0.51	1.12332e-10
Mtus1	4.52018e-19	-0.255939	0.223	0.288	3.88871e-15
Rasa2	1.04097e-17	-0.256928	0.2	0.242	8.95551e-14
Inpp4a	2.41256e-08	-0.257058	0.073	0.166	0.000207553
Lpcat2	1.21081e-22	-0.257922	0.219	0.283	1.04166e-18
Plk3	4.3999e-26	-0.258498	0.257	0.314	3.78523e-22
I830077J02Rik	3.19299e-10	-0.259388	0.103	0.172	2.74693e-06
Ptp4a1	3.82276e-24	-0.261526	0.662	0.609	3.28872e-20
Tagap	9.28636e-07	-0.261631	0.059	0.152	0.00798906
Arhgap9	1.2714e-25	-0.261847	0.293	0.316	1.09378e-21
Slc31a2	1.14843e-20	-0.26233	0.174	0.266	9.87995e-17
Zfp36	3.54729e-35	-0.262762	0.865	0.824	3.05173e-31
Il16	5.37799e-30	-0.264539	0.307	0.374	4.62669e-26
Atg3	7.04549e-25	-0.265244	0.416	0.447	6.06124e-21
Iqgap1	6.7205e-25	-0.265657	0.356	0.392	5.78165e-21
Pag1	9.92153e-11	-0.266648	0.076	0.193	8.5355e-07
AF251705	2.26573e-07	-0.26713	0.068	0.155	0.00194921
Notch2	1.22951e-14	-0.273526	0.142	0.203	1.05775e-10
Lrrk2	5.67686e-06	-0.274142	0.031	0.16	0.048838
Lims1	1.35205e-23	-0.276879	0.245	0.29	1.16317e-19
Ptpn6	3.70598e-25	-0.277578	0.521	0.531	3.18825e-21
Larp4b	1.54319e-19	-0.277714	0.215	0.246	1.32761e-15
Fosl2	1.02359e-20	-0.2793	0.152	0.246	8.80595e-17
Lasp1	2.12173e-21	-0.279645	0.153	0.254	1.82533e-17
Aprt	2.84082e-16	-0.280429	0.782	0.797	2.44396e-12
4930438A08Rik	5.28831e-12	-0.286303	0.064	0.218	4.54953e-08
Ube2c	1.50141e-09	-0.286348	0.308	0.287	1.29167e-05
Ltb	2.66047e-13	-0.286584	0.096	0.212	2.2888e-09
Ctsd	4.72709e-14	-0.286789	0.681	0.667	4.06671e-10
Ap1s2	2.06341e-19	-0.289059	0.133	0.242	1.77515e-15
Ceacam1	1.65868e-16	-0.291018	0.1	0.237	1.42696e-12
Hiatl1	1.29445e-28	-0.291816	0.25	0.317	1.11361e-24
Pofut2	2.0867e-27	-0.293224	0.395	0.416	1.79519e-23
Rnf149	4.38653e-13	-0.294421	0.177	0.186	3.77373e-09
Metrnl	1.12684e-10	-0.296086	0.132	0.164	9.69418e-07
Rap1b	4.7761e-27	-0.296223	0.649	0.657	4.10888e-23
Emp3	7.13412e-34	-0.297283	0.775	0.77	6.13748e-30
Ptprc	7.32945e-26	-0.29934	0.356	0.379	6.30553e-22
Myo1f	3.52649e-18	-0.299879	0.152	0.234	3.03384e-14
Selplg	2.23405e-14	-0.30151	0.407	0.379	1.92195e-10
Gm26740	2.75661e-08	-0.301836	0.064	0.172	0.000237151
Mapk3	2.67669e-25	-0.302933	0.454	0.469	2.30275e-21
Kctd12	4.47607e-24	-0.303257	0.197	0.28	3.85076e-20
Pkm	1.92699e-23	-0.303771	0.792	0.776	1.65779e-19
Fcnb	3.96122e-08	-0.304021	0.377	0.432	0.000340783
Olfml2b	3.66465e-09	-0.304916	0.032	0.196	3.1527e-05
St3gal5	1.57347e-06	-0.305907	0.018	0.172	0.0135366
Id2	2.39901e-29	-0.30684	0.15	0.316	2.06387e-25
Cdc42	2.81431e-29	-0.306946	0.826	0.79	2.42115e-25
Cd82	9.34794e-27	-0.307073	0.181	0.287	8.04204e-23
Stk17b	1.32428e-27	-0.308496	0.211	0.299	1.13928e-23
Rab20	2.99737e-13	-0.3102	0.085	0.21	2.57864e-09
Fam49b	3.19158e-22	-0.311521	0.693	0.722	2.74571e-18
Myadm	1.59568e-09	-0.311593	0.063	0.188	1.37276e-05
Slc15a3	1.20443e-07	-0.311712	0.076	0.157	0.00103618
Ccpg1	1.78347e-25	-0.313833	0.197	0.29	1.53432e-21
Litaf	3.85292e-32	-0.314389	0.334	0.399	3.31467e-28
Fmnl1	4.01091e-24	-0.314963	0.208	0.278	3.45058e-20
Bmx	1.78737e-07	-0.317941	0.042	0.167	0.00153767
Stxbp2	1.2378e-28	-0.319981	0.431	0.474	1.06488e-24
Txn1	2.81427e-20	-0.320147	0.883	0.927	2.42111e-16
Sh3bgrl3	1.07353e-29	-0.320186	0.954	0.99	9.23558e-26
Nadk	3.5114e-26	-0.320849	0.249	0.328	3.02086e-22
Csf3r	7.32326e-19	-0.323802	0.348	0.357	6.3002e-15
Sp140	8.56868e-32	-0.325867	0.325	0.408	7.37164e-28
Abhd5	1.82312e-19	-0.326151	0.132	0.254	1.56843e-15
Btg1	2.12378e-64	-0.32673	0.862	0.841	1.82709e-60
Cd44	2.09342e-27	-0.331997	0.308	0.36	1.80097e-23
Wdr1	5.39557e-30	-0.334347	0.413	0.462	4.64181e-26
Clec4d	2.94416e-14	-0.335248	0.208	0.208	2.53286e-10
Carhsp1	1.88285e-33	-0.338271	0.299	0.394	1.61982e-29
Ehd1	1.86046e-29	-0.340333	0.251	0.36	1.60056e-25
Dgat1	9.18447e-15	-0.340815	0.08	0.232	7.9014e-11
Ly6c2	2.13861e-08	-0.341788	0.626	0.86	0.000183985
Calm1	4.9498e-41	-0.34192	0.832	0.817	4.25832e-37
Ppm1m	4.66849e-39	-0.343712	0.23	0.358	4.0163e-35
2500002B13Rik	1.74625e-08	-0.344876	0.04	0.166	0.00015023
Rab6a	3.27832e-30	-0.347072	0.324	0.384	2.82034e-26
Adipor1	3.43198e-29	-0.347142	0.622	0.628	2.95253e-25
Gdpd3	4.21299e-18	-0.348417	0.255	0.319	3.62443e-14
Efhd2	8.65644e-28	-0.350033	0.469	0.531	7.44714e-24
Scp2	5.4212e-43	-0.350296	0.734	0.705	4.66386e-39
Gabarap	4.26733e-33	-0.350679	0.852	0.906	3.67118e-29
Cpne3	1.88964e-26	-0.351246	0.161	0.282	1.62566e-22
Sqrdl	4.81824e-28	-0.351567	0.162	0.294	4.14513e-24
Spata13	2.0711e-23	-0.351593	0.174	0.268	1.78177e-19
Mpc2	5.64324e-33	-0.353252	0.629	0.643	4.85488e-29
Myh9	5.93108e-36	-0.355383	0.306	0.384	5.10251e-32
Gadd45g	5.29604e-40	-0.358129	0.42	0.522	4.55618e-36
Myl6	3.00873e-40	-0.361391	0.952	0.98	2.58841e-36
Ptafr	7.63784e-07	-0.364583	0.026	0.174	0.00657083
2810474O19Rik	1.18242e-28	-0.366619	0.233	0.305	1.01724e-24
Ccl2	4.23557e-07	-0.367012	0.097	0.123	0.00364386
Tnfaip2	1.5279e-23	-0.371753	0.201	0.278	1.31445e-19
Svil	5.13539e-20	-0.372762	0.118	0.249	4.41797e-16
Clec5a	5.24026e-22	-0.373245	0.232	0.37	4.5082e-18
Actg1	1.32692e-52	-0.375399	0.951	0.923	1.14155e-48
Orm1	6.97439e-10	-0.37784	0.029	0.196	6.00007e-06
Samd9l	2.60898e-20	-0.378695	0.11	0.258	2.24451e-16
Hsd11b1	4.52188e-24	-0.380733	0.316	0.454	3.89017e-20
Gca	1.19059e-31	-0.383239	0.145	0.316	1.02426e-27
Ets2	4.3296e-16	-0.384333	0.115	0.227	3.72475e-12
Bst1	2.86439e-06	-0.384543	0.012	0.172	0.0246423
Ebi3	1.61361e-30	-0.389102	0.272	0.381	1.38819e-26
Actr3	8.39337e-34	-0.390092	0.726	0.773	7.22082e-30
Serpinb10	3.7049e-26	-0.394588	0.086	0.302	3.18733e-22
Ccdc180	1.49693e-12	-0.395229	0.071	0.212	1.28781e-08
Mrpl33	5.38456e-25	-0.397013	0.833	0.867	4.63234e-21
Stx11	2.50559e-19	-0.39883	0.099	0.254	2.15556e-15
Hcst	1.50131e-27	-0.399936	0.643	0.674	1.29158e-23
Nlrp3	1.03168e-14	-0.402434	0.099	0.213	8.87557e-11
Anxa11	3.41067e-39	-0.404717	0.312	0.428	2.9342e-35
Irg1	2.72808e-08	-0.405167	0.045	0.177	0.000234696
Sorl1	2.52728e-24	-0.406158	0.114	0.29	2.17422e-20
Slc16a3	1.28815e-22	-0.406754	0.143	0.28	1.1082e-18
D1Ertd622e	5.51319e-33	-0.409014	0.185	0.326	4.743e-29
Ppp1r18	3.65315e-49	-0.41202	0.347	0.505	3.14281e-45
Aldh3b1	2.72097e-33	-0.412733	0.087	0.338	2.34085e-29
Triobp	3.66339e-47	-0.417101	0.382	0.481	3.15162e-43
Il1r2	5.14369e-09	-0.419474	0.035	0.188	4.42511e-05
Pilrb1	2.72282e-16	-0.419896	0.048	0.261	2.34244e-12
Cebpe	6.52208e-27	-0.420812	0.503	0.626	5.61094e-23
AB124611	1.31626e-17	-0.421092	0.075	0.247	1.13238e-13
Slfn4	3.80189e-12	-0.421555	0.044	0.22	3.27077e-08
Klf2	3.95953e-37	-0.422983	0.658	0.696	3.40638e-33
Gm10282	1.56732e-32	-0.423402	0.469	0.527	1.34837e-28
Max	3.04848e-37	-0.424271	0.443	0.52	2.62261e-33
Atp6v1g1	9.35324e-46	-0.427733	0.815	0.831	8.0466e-42
Ppp1r2	2.486e-39	-0.428494	0.449	0.527	2.13871e-35
Zyx	8.49921e-42	-0.428667	0.518	0.597	7.31187e-38
Fbxl5	5.45169e-29	-0.436816	0.163	0.294	4.69009e-25
Flna	3.82437e-38	-0.438503	0.225	0.374	3.29011e-34
Siglece	6.30044e-26	-0.439733	0.354	0.522	5.42027e-22
C3	3.73737e-29	-0.44202	0.318	0.451	3.21526e-25
Unc119	8.75335e-32	-0.443637	0.542	0.623	7.53051e-28
Nudt4	5.35217e-46	-0.444248	0.237	0.37	4.60447e-42
Gda	2.74757e-25	-0.444478	0.394	0.507	2.36374e-21
Ier5	4.40443e-64	-0.448608	0.729	0.758	3.78913e-60
Pram1	7.21122e-30	-0.449925	0.129	0.311	6.20381e-26
Arhgdib	2.28085e-43	-0.450911	0.939	0.964	1.96221e-39
Hmgb2	1.2383e-41	-0.451819	0.936	0.966	1.06531e-37
Cklf	1.04666e-52	-0.452502	0.319	0.457	9.00442e-49
Arrb2	6.46953e-49	-0.457832	0.36	0.481	5.56573e-45
Ctsh	5.0974e-40	-0.459907	0.153	0.375	4.38529e-36
Dstn	3.00208e-27	-0.460066	0.699	0.901	2.58269e-23
Sat1	4.33772e-28	-0.462959	0.752	0.823	3.73174e-24
Adrb2	1.63069e-43	-0.465127	0.273	0.406	1.40288e-39
Pnkp	1.74651e-49	-0.474186	0.403	0.555	1.50253e-45
Adam8	3.16227e-10	-0.474874	0.02	0.224	2.7205e-06
Card19	6.82241e-55	-0.475491	0.406	0.527	5.86932e-51
Dgat2	4.82149e-41	-0.476454	0.153	0.352	4.14793e-37
Glipr2	7.57965e-46	-0.480268	0.225	0.42	6.52077e-42
Taldo1	1.45125e-31	-0.486771	0.814	0.884	1.24851e-27
G6pdx	9.5496e-52	-0.487597	0.212	0.398	8.21552e-48
Ccnd3	1.59391e-63	-0.488749	0.423	0.578	1.37124e-59
Gsr	7.81803e-22	-0.488888	0.67	0.887	6.72585e-18
Hmgn2	1.00747e-35	-0.492273	0.865	0.908	8.66726e-32
Ncf2	6.64984e-41	-0.493203	0.478	0.599	5.72085e-37
Tecr	7.36152e-61	-0.493684	0.763	0.79	6.33311e-57
Plbd1	5.4996e-09	-0.493877	0.007	0.203	4.7313e-05
Tinagl1	1.06838e-40	-0.498485	0.173	0.391	9.1913e-37
Nfkbid	9.23718e-54	-0.501153	0.325	0.461	7.94674e-50
Csf2ra	5.3715e-26	-0.501621	0.492	0.662	4.6211e-22
Cxcr2	1.67245e-08	-0.504834	0.034	0.188	0.000143881
Ctnnbip1	2.5437e-19	-0.50562	0.076	0.258	2.18835e-15
Arpc5	1.14888e-58	-0.51055	0.716	0.8	9.88382e-55
Trib1	2.73764e-49	-0.513654	0.486	0.63	2.35519e-45
Ifitm3	5.22217e-26	-0.517639	0.387	0.399	4.49263e-22
Ltb4r1	1.70818e-38	-0.519859	0.394	0.558	1.46955e-34
Trem3	6.7789e-32	-0.52019	0.494	0.691	5.83188e-28
Cdk2ap2	4.5059e-39	-0.522603	0.753	0.805	3.87643e-35
Ier3	4.53502e-45	-0.523047	0.633	0.648	3.90148e-41
Pygl	2.54807e-53	-0.530035	0.226	0.428	2.1921e-49
Cdkn2d	9.17956e-70	-0.539867	0.371	0.509	7.89718e-66
Cd24a	1.96635e-56	-0.541673	0.767	0.881	1.69166e-52
Hck	1.4996e-48	-0.544688	0.227	0.42	1.29011e-44
1110008P14Rik	2.00275e-62	-0.545531	0.355	0.507	1.72297e-58
Hdc	4.69331e-56	-0.549481	0.449	0.669	4.03766e-52
Itgb2l	3.11472e-24	-0.550689	0.026	0.316	2.67959e-20
Coro1a	7.85483e-49	-0.551258	0.907	0.973	6.75751e-45
Mrgpra2a	1.23226e-46	-0.557455	0.25	0.459	1.06011e-42
Pgd	2.3452e-34	-0.558045	0.51	0.693	2.01758e-30
Sod2	1.14934e-42	-0.558206	0.569	0.517	9.88777e-39
Ccr1	4.91515e-46	-0.558321	0.194	0.384	4.2285e-42
Cd300lf	5.54293e-26	-0.559033	0.046	0.316	4.76858e-22
Slfn1	3.67466e-11	-0.560473	0.014	0.23	3.16131e-07
Ostf1	2.50788e-67	-0.560605	0.738	0.802	2.15753e-63
Capg	4.08245e-69	-0.564744	0.437	0.57	3.51213e-65
Timp2	1.90291e-37	-0.567623	0.15	0.34	1.63707e-33
Gsn	2.17519e-67	-0.568977	0.209	0.48	1.87132e-63
Ckap4	1.91968e-63	-0.569671	0.291	0.48	1.6515e-59
Spi1	3.33765e-43	-0.572	0.687	0.843	2.87138e-39
Fgr	1.48514e-37	-0.575364	0.101	0.353	1.27766e-33
Plek	1.81353e-48	-0.576701	0.37	0.461	1.56018e-44
Marcksl1	2.97762e-63	-0.578714	0.754	0.782	2.56164e-59
Fam101b	4.31638e-63	-0.589514	0.174	0.435	3.71338e-59
B230208H11Rik	6.18009e-44	-0.589632	0.109	0.369	5.31673e-40
Samsn1	6.86634e-62	-0.59022	0.496	0.637	5.90711e-58
Pi16	2.4026e-48	-0.591463	0.358	0.568	2.06695e-44
Tnf	1.15371e-40	-0.595553	0.401	0.536	9.92539e-37
Actn1	1.96221e-54	-0.596812	0.231	0.449	1.68809e-50
Pilrb2	8.1083e-35	-0.604417	0.064	0.345	6.97557e-31
Rac2	6.32165e-65	-0.612761	0.856	0.964	5.43852e-61
Itgam	2.57629e-31	-0.627652	0.065	0.334	2.21638e-27
Tlr2	2.39014e-41	-0.629846	0.147	0.346	2.05623e-37
Pfn1	4.43729e-83	-0.630823	0.979	0.997	3.8174e-79
Cnn2	5.52157e-68	-0.633609	0.401	0.609	4.75021e-64
Fpr1	4.96982e-16	-0.636325	0.016	0.268	4.27553e-12
Syne1	1.2894e-74	-0.637742	0.212	0.485	1.10927e-70
Mapk13	1.07282e-78	-0.645473	0.218	0.519	9.2295e-75
Prok2	3.64968e-07	-0.645771	0.009	0.155	0.00313982
Vasp	1.98091e-76	-0.648046	0.541	0.677	1.70417e-72
Mettl9	1.45505e-82	-0.64827	0.407	0.626	1.25178e-78
Padi4	9.13521e-50	-0.649432	0.089	0.391	7.85902e-46
Lilr4b	1.09055e-51	-0.650576	0.113	0.399	9.38203e-48
Sri	2.94825e-88	-0.658375	0.66	0.765	2.53638e-84
F630028O10Rik	8.45686e-58	-0.659167	0.313	0.539	7.27543e-54
Rasgrp4	1.40047e-35	-0.664886	0.059	0.35	1.20482e-31
Vsir	4.77532e-77	-0.696957	0.233	0.509	4.10821e-73
Prr13	2.31142e-62	-0.696985	0.536	0.647	1.98852e-58
R3hdm4	1.65295e-83	-0.701746	0.584	0.735	1.42204e-79
Gpsm3	4.56716e-92	-0.712494	0.66	0.836	3.92913e-88
Lmnb1	2.15363e-61	-0.714943	0.482	0.611	1.85276e-57
Hcar2	1.24649e-58	-0.721402	0.217	0.428	1.07236e-54
Nfkbiz	2.64277e-89	-0.726589	0.64	0.77	2.27357e-85
Degs1	1.29832e-88	-0.737791	0.171	0.491	1.11694e-84
Osm	3.07155e-54	-0.742597	0.347	0.502	2.64246e-50
Cotl1	5.35346e-94	-0.749256	0.725	0.863	4.60558e-90
Mxd1	3.77578e-56	-0.751322	0.157	0.386	3.2483e-52
Itgb2	6.27394e-52	-0.755298	0.063	0.403	5.39747e-48
Alox5ap	1.09436e-88	-0.769178	0.803	0.933	9.41474e-85
AA467197	1.34867e-28	-0.771276	0.03	0.294	1.16026e-24
Trem1	1.32512e-77	-0.786642	0.233	0.52	1.14e-73
Plp2	4.14967e-107	-0.791347	0.215	0.555	3.56996e-103
Ly6g	1.07491e-16	-0.795303	0.022	0.218	9.24743e-13
Cd14	4.31866e-41	-0.800403	0.459	0.729	3.71534e-37
Dhrs7	1.31881e-105	-0.804779	0.227	0.555	1.13457e-101
Clec4a2	1.37698e-58	-0.813324	0.445	0.799	1.18461e-54
Fpr2	1.60435e-44	-0.815502	0.03	0.406	1.38022e-40
Glrx	2.15326e-80	-0.827488	0.58	0.797	1.85245e-76
Wfdc17	3.30249e-09	-0.830289	0.078	0.119	2.84113e-05
Cd33	5.51884e-102	-0.834429	0.208	0.58	4.74786e-98
Lilrb4a	2.07617e-101	-0.837961	0.157	0.536	1.78612e-97
Nfkbia	8.1787e-95	-0.838796	0.902	0.889	7.03613e-91
Tmsb4x	7.29709e-94	-0.840517	0.999	1	6.27769e-90
Pirb	6.1119e-57	-0.84406	0.046	0.42	5.25807e-53
Mrgpra2b	1.86457e-51	-0.845486	0.433	0.77	1.60409e-47
Lyz1	5.04839e-91	-0.848809	0.12	0.498	4.34313e-87
Grina	1.2318e-110	-0.872103	0.348	0.631	1.05972e-106
Pilra	8.82577e-59	-0.872414	0.05	0.433	7.59281e-55
Penk	1.47717e-34	-0.873679	0.047	0.294	1.27081e-30
Ncf4	1.87491e-109	-0.876227	0.477	0.751	1.61299e-105
Msrb1	2.6582e-57	-0.883012	0.751	0.962	2.28685e-53
Ncf1	5.2503e-117	-0.887007	0.243	0.613	4.51683e-113
Gm20406	1.35639e-32	-0.888265	0.028	0.343	1.1669e-28
Gadd45a	1.38238e-85	-0.898433	0.532	0.8	1.18926e-81
Gm1673	3.74549e-84	-0.900559	0.395	0.635	3.22225e-80
Anxa2	6.4773e-79	-0.913545	0.506	0.785	5.57242e-75
Prdx5	4.10148e-105	-0.916748	0.83	0.981	3.5285e-101
Slfn2	8.57712e-123	-0.929439	0.272	0.657	7.37889e-119
Fth1	5.87492e-130	-0.937866	0.991	0.968	5.05419e-126
Lst1	4.93357e-104	-0.946781	0.487	0.77	4.24435e-100
Acvrl1	1.30021e-70	-0.968609	0.042	0.425	1.11857e-66
Lcp1	1.58747e-132	-0.968718	0.557	0.811	1.3657e-128
Hp	8.33798e-65	-0.996271	0.578	0.884	7.17316e-61
Ccrl2	1.60055e-84	-1.00026	0.357	0.524	1.37696e-80
Adpgk	1.41179e-127	-1.00345	0.132	0.561	1.21456e-123
Cd9	1.07683e-143	-1.01169	0.353	0.664	9.26398e-140
Lsp1	3.69932e-166	-1.05545	0.266	0.701	3.18253e-162
Cybb	1.5464e-146	-1.06004	0.124	0.619	1.33037e-142
Cyba	2.98627e-159	-1.06442	0.819	0.961	2.56909e-155
Mgst1	1.81257e-122	-1.06951	0.487	0.816	1.55935e-118
Slc7a11	5.866e-65	-1.06974	0.101	0.415	5.04652e-61
Ifi27l2a	1.09903e-52	-1.07292	0.164	0.331	9.45491e-49
Tmcc1	3.75576e-151	-1.076	0.216	0.655	3.23108e-147
Lgals3	1.34135e-100	-1.1267	0.115	0.478	1.15397e-96
Cebpb	7.84127e-105	-1.1426	0.757	0.886	6.74585e-101
Plaur	1.91988e-178	-1.16085	0.195	0.638	1.65167e-174
Lrg1	1.34222e-96	-1.20375	0.465	0.889	1.15471e-92
C5ar1	2.07224e-151	-1.20723	0.079	0.604	1.78275e-147
Mmp9	2.42661e-52	-1.22431	0.035	0.37	2.08761e-48
Ccl6	1.22499e-30	-1.23373	0.088	0.23	1.05386e-26
Actb	2.25082e-131	-1.24907	0.988	1	1.93638e-127
Tyrobp	2.02728e-153	-1.25211	0.829	0.993	1.74407e-149
Chil1	5.2522e-177	-1.25993	0.081	0.619	4.51847e-173
Ccl3	2.00178e-67	-1.29002	0.397	0.578	1.72213e-63
G0s2	2.24653e-108	-1.31872	0.271	0.584	1.93269e-104
Clec4e	1.05677e-141	-1.32363	0.528	0.78	9.09136e-138
Stfa2	1.18114e-26	-1.32858	0.037	0.2	1.01614e-22
Mcemp1	5.80819e-179	-1.33314	0.384	0.857	4.99679e-175
Stfa2l1	7.05279e-50	-1.37895	0.032	0.326	6.06751e-46
Il1b	3.71389e-45	-1.39214	0.077	0.282	3.19506e-41
S100a11	1.5539e-165	-1.40464	0.837	0.986	1.33682e-161
Cd52	4.08471e-223	-1.45967	0.878	0.991	3.51408e-219
Slpi	6.97709e-167	-1.60419	0.638	0.932	6.00239e-163
Fcer1g	8.4458e-294	-1.60828	0.557	0.911	7.26593e-290
Ifitm6	1.006e-66	-1.63887	0.034	0.319	8.65458e-63
Stfa1	4.80257e-26	-1.68378	0.021	0.196	4.13165e-22
Stfa3	1.63657e-36	-1.70006	0.061	0.195	1.40794e-32
Cd177	1.53654e-222	-1.70249	0.252	0.882	1.32188e-218
Wfdc21	1.07005e-121	-1.70654	0.69	0.986	9.20568e-118
Pglyrp1	5.89463e-192	-1.7237	0.752	0.997	5.07115e-188
Anxa1	5.74239e-268	-1.75176	0.459	0.846	4.94017e-264
Lyz2	1.95518e-202	-1.83536	0.923	1	1.68204e-198
Chil3	4.41552e-120	-1.83962	0.702	0.913	3.79867e-116
Cxcl2	9.23004e-146	-1.84659	0.821	0.939	7.9406e-142
Ceacam10	0	-1.87916	0.141	0.768	0
S100a8	2.29616e-201	-2.10876	0.999	1	1.97539e-197
S100a9	1.82014e-207	-2.14006	0.998	1	1.56586e-203
Camp	1.78211e-200	-2.24229	0.955	0.99	1.53315e-196
Mmp8	0	-2.31726	0.15	0.77	0
Lcn2	0	-2.36496	0.851	0.991	0
BC100530	2.85585e-104	-2.71554	0.146	0.375	2.45688e-100
S100a6	0	-2.89695	0.531	0.896	0
Ltf	0	-2.97837	0.382	0.811	0
Retnlg	0	-3.10485	0.908	0.978	0
Ngp	0	-3.12805	0.915	0.976	0
Chchd10	5.86974e-06	0.915831	0.329	0.027	0.0504974
Gys1	5.96858e-06	-0.0669435	0.122	0.114	0.0513477
Nfkbil1	5.98852e-06	0.0127192	0.168	0.102	0.0515192
Gpaa1	6.00601e-06	0.0728999	0.249	0.138	0.0516697
Rapgef6	6.04276e-06	0.0836944	0.161	0.106	0.0519859
Clec4b2	6.04783e-06	-0.102919	0.078	0.142	0.0520295
Usp4	6.05209e-06	-0.0257866	0.132	0.111	0.0520661
Tmem63a	6.1179e-06	-0.0673957	0.124	0.106	0.0526323
9330020H09Rik	6.17096e-06	0.039199	0.204	0.118	0.0530888
Mff	6.18733e-06	0.0300537	0.379	0.241	0.0532296
Tmub2	6.2578e-06	0.0143788	0.173	0.104	0.0538358
Adam15	6.33548e-06	-0.0322074	0.173	0.109	0.0545041
Osgin1	6.45085e-06	-0.259222	0.043	0.147	0.0554967
Sema4a	6.45203e-06	-0.135289	0.098	0.125	0.0555068
Ddit4	6.47694e-06	0.0629352	0.226	0.135	0.0557212
Nr1h2	6.48171e-06	0.0869012	0.359	0.222	0.0557622
Zbtb7b	6.48922e-06	-0.168594	0.086	0.125	0.0558268
Gm17619	6.49586e-06	-0.280807	0.071	0.126	0.0558839
Cul3	6.57157e-06	-0.0015463	0.191	0.106	0.0565353
RP23-218K15.3	6.62072e-06	0.0583769	0.2	0.111	0.056958
Gpx4	6.63556e-06	0.347964	0.908	0.782	0.0570858
Pum2	6.66581e-06	0.0728463	0.22	0.116	0.057346
Nt5dc2	6.69904e-06	0.446119	0.443	0.089	0.0576318
Rtfdc1	6.70866e-06	0.00482091	0.431	0.287	0.0577146
Rbfa	6.7135e-06	-0.013462	0.47	0.311	0.0577563
Man2b1	6.72298e-06	-0.0528018	0.366	0.263	0.0578378
Brd9	6.76515e-06	0.12315	0.204	0.102	0.0582006
Tbpl1	6.87358e-06	0.038881	0.197	0.099	0.0591334
Tbca	6.93383e-06	0.38101	0.764	0.447	0.0596518
Alyref	6.95164e-06	0.443482	0.69	0.377	0.059805
Blvrb	6.97331e-06	0.169391	0.312	0.174	0.0599914
Slc44a2	6.99358e-06	0.0048212	0.162	0.108	0.0601658
Wdr83os	6.99437e-06	0.358619	0.673	0.345	0.0601725
Klf3	7.01847e-06	0.0200302	0.157	0.108	0.0603799
Wasf2	7.05626e-06	0.108995	0.368	0.225	0.060705
Mtmr3	7.12961e-06	-0.108606	0.105	0.116	0.061336
Tm9sf2	7.14933e-06	0.00186698	0.207	0.119	0.0615057
Mia3	7.17833e-06	-0.0402704	0.141	0.101	0.0617552
Pam16	7.18507e-06	0.445359	0.486	0.099	0.0618132
Chd8	7.23009e-06	0.0879167	0.234	0.106	0.0622004
Rmnd5b	7.24993e-06	-0.000439736	0.129	0.104	0.0623711
Stx12	7.34525e-06	0.0343706	0.18	0.102	0.0631912
Gpcpd1	7.35133e-06	-0.0033895	0.136	0.104	0.0632435
Rab21	7.35685e-06	0.0585108	0.243	0.138	0.063291
Cdkn1b	7.36596e-06	0.161864	0.18	0.102	0.0633694
Ufd1l	7.39229e-06	0.108023	0.218	0.111	0.0635959
Bag6	7.41778e-06	0.100164	0.265	0.128	0.0638152
Tpx2	7.42169e-06	0.0026194	0.143	0.118	0.0638488
Nfic	7.50758e-06	0.0546839	0.247	0.131	0.0645877
2510039O18Rik	7.53513e-06	0.0216514	0.183	0.108	0.0648247
Coq10b	7.56852e-06	0.113555	0.203	0.102	0.065112
Gps2	7.62161e-06	0.0830037	0.42	0.268	0.0655687
Herc1	7.72705e-06	0.0426683	0.161	0.102	0.0664758
Ddx17	7.74404e-06	0.0478112	0.211	0.109	0.066622
Glyr1	7.77321e-06	0.131019	0.225	0.113	0.0668729
C2cd5	7.93463e-06	0.0719719	0.203	0.106	0.0682617
Fgd4	7.98607e-06	-0.236244	0.069	0.128	0.0687041
Arid3a	8.02435e-06	-0.129967	0.087	0.123	0.0690335
Tom1	8.03649e-06	-0.0019006	0.175	0.113	0.069138
Psmb3	8.1376e-06	0.344669	0.78	0.543	0.0700077
Ska1	8.18437e-06	0.00768413	0.145	0.113	0.0704101
Mlx	8.21814e-06	0.0548625	0.255	0.15	0.0707007
Pim1	8.25126e-06	0.123016	0.77	0.572	0.0709856
Rrbp1	8.28525e-06	0.316624	0.61	0.271	0.071278
P2rx1	8.36199e-06	0.0510288	0.202	0.111	0.0719382
Emc10	8.3697e-06	0.402335	0.546	0.191	0.0720045
Cnot8	8.41098e-06	0.0712589	0.216	0.106	0.0723596
Vps26a	8.41667e-06	0.0631759	0.195	0.109	0.0724086
Ppp2r5c	8.4287e-06	0.0176786	0.173	0.102	0.0725121
Psma6	8.5341e-06	0.383847	0.634	0.326	0.0734188
Zfp672	8.56214e-06	0.0203841	0.187	0.109	0.0736601
Bag1	8.58947e-06	0.364778	0.632	0.292	0.0738952
Rassf2	8.75748e-06	-0.0225418	0.15	0.101	0.0753406
Pbx2	8.84211e-06	-0.0526601	0.13	0.106	0.0760686
Ndufb6	8.87366e-06	0.30012	0.594	0.292	0.0763401
Med21	8.87481e-06	0.289704	0.607	0.386	0.07635
Tgfbi	8.91882e-06	-0.212534	0.052	0.142	0.0767286
Dnaja1	8.98915e-06	0.387977	0.667	0.35	0.0773337
Scrg1	9.21476e-06	-0.414496	0.012	0.164	0.0792746
Stat3	9.23963e-06	0.0474827	0.264	0.147	0.0794885
Sfpq	9.44706e-06	0.45223	0.653	0.304	0.081273
Zfp655	9.44744e-06	0.0581257	0.2	0.109	0.0812763
Abt1	9.5424e-06	0.107156	0.342	0.191	0.0820933
Ppp6c	9.58118e-06	0.114246	0.345	0.196	0.0824269
Gm16286	9.67274e-06	0.442842	0.545	0.186	0.0832146
Leprot	9.71595e-06	0.111063	0.222	0.106	0.0835863
Ube2i	9.7235e-06	0.369347	0.712	0.399	0.0836513
Mis18a	9.78627e-06	0.166814	0.273	0.131	0.0841913
Impa1	9.81616e-06	0.070444	0.222	0.116	0.0844484
Itgb1bp1	9.90247e-06	0.114169	0.25	0.121	0.0851909
Ing1	9.91096e-06	0.12401	0.286	0.152	0.085264
Slc25a11	1.00264e-05	0.0305028	0.419	0.276	0.0862573
Nsrp1	1.00351e-05	0.0816428	0.348	0.203	0.0863317
Nrd1	1.00517e-05	0.0521618	0.197	0.119	0.086475
Lamtor2	1.00633e-05	0.343433	0.748	0.48	0.0865747
Pafah1b2	1.00682e-05	0.111972	0.264	0.123	0.0866165
Lyar	1.01412e-05	0.447039	0.428	0.085	0.0872445
Htatip2	1.02097e-05	0.0389747	0.176	0.101	0.0878344
Fem1c	1.02555e-05	0.0384051	0.183	0.104	0.0882279
Rcbtb2	1.02614e-05	0.106754	0.214	0.118	0.0882785
Phf3	1.03045e-05	0.134216	0.228	0.108	0.0886496
Lyrm2	1.03093e-05	-0.0353783	0.141	0.101	0.088691
Deb1	1.06365e-05	0.00641544	0.383	0.242	0.0915055
Nfyc	1.06423e-05	0.03264	0.193	0.099	0.091556
Copg2	1.06897e-05	0.00990665	0.141	0.104	0.0919638
Crebbp	1.08555e-05	-0.00972772	0.134	0.108	0.0933899
Ccdc9	1.09172e-05	0.0130881	0.19	0.102	0.093921
Nkiras2	1.09472e-05	-0.0205171	0.154	0.106	0.0941787
Rab10os	1.09582e-05	0.068495	0.386	0.251	0.0942735
Tmem183a	1.10236e-05	0.0359426	0.201	0.104	0.0948362
Hnrnpu	1.11838e-05	0.355272	0.685	0.362	0.0962139
Cln5	1.1289e-05	-0.0487684	0.132	0.104	0.0971191
Safb2	1.1293e-05	0.118532	0.277	0.143	0.0971533
Gnai3	1.13522e-05	0.0251152	0.401	0.276	0.0976628
Slc17a9	1.13992e-05	0.0213552	0.128	0.101	0.0980676
Wdfy1	1.14551e-05	0.0242555	0.266	0.145	0.0985482
Hsd17b11	1.14923e-05	-0.0256346	0.154	0.104	0.0988682
Fbxl3	1.15144e-05	0.0291802	0.142	0.097	0.0990588
BC037034	1.15317e-05	0.0429503	0.21	0.108	0.0992075
Ywhab	1.15597e-05	0.0648399	0.543	0.377	0.0994484
Ginm1	1.17524e-05	0.081476	0.24	0.114	0.101106
Plekho2	1.20521e-05	0.00956575	0.153	0.096	0.103684
Chd1	1.21427e-05	0.106077	0.278	0.138	0.104464
Timm10b	1.22279e-05	-0.0681535	0.599	0.48	0.105197
Casp7	1.22577e-05	0.0687834	0.204	0.106	0.105453
Ubap1	1.23277e-05	-0.0375404	0.14	0.104	0.106055
Fmo5	1.23293e-05	-0.149495	0.069	0.123	0.106069
Pbrm1	1.23765e-05	0.0946257	0.294	0.174	0.106475
Shcbp1	1.23911e-05	0.00710261	0.147	0.108	0.106601
Hint3	1.24303e-05	0.0582729	0.176	0.097	0.106938
Ptpn2	1.248e-05	0.135827	0.236	0.118	0.107366
Cct7	1.24852e-05	0.362052	0.629	0.283	0.10741
Pafah1b1	1.2678e-05	0.0954546	0.459	0.297	0.109069
Selt	1.29235e-05	0.00831253	0.4	0.275	0.111181
Tmod3	1.29459e-05	0.0203266	0.136	0.101	0.111374
Gpbp1	1.31188e-05	0.158849	0.302	0.152	0.112861
Fam63a	1.31341e-05	-0.0536219	0.12	0.106	0.112993
Prrc2a	1.31851e-05	0.0688351	0.239	0.116	0.113432
Eif4h	1.33616e-05	0.411559	0.587	0.239	0.11495
Ankrd12	1.33959e-05	0.108225	0.359	0.213	0.115245
Plin3	1.3472e-05	0.0733924	0.283	0.172	0.1159
Adgre5	1.35356e-05	0.0593425	0.138	0.099	0.116447
Tceb3	1.35451e-05	0.0926139	0.227	0.119	0.116529
Sh3gl1	1.376e-05	0.0931739	0.225	0.108	0.118378
Tmf1	1.3968e-05	0.116872	0.193	0.102	0.120167
Maff	1.40583e-05	-0.0319663	0.177	0.094	0.120943
Ncapd2	1.40885e-05	0.0314502	0.178	0.104	0.121203
Coro1c	1.43758e-05	-0.0385376	0.121	0.108	0.123675
Clptm1	1.45103e-05	0.116044	0.229	0.108	0.124833
Fam188a	1.45145e-05	-0.0337783	0.12	0.106	0.124869
A630001G21Rik	1.45623e-05	0.0727203	0.211	0.109	0.125279
Tmem251	1.47246e-05	0.11631	0.297	0.154	0.126676
Smad2	1.47793e-05	-0.0110003	0.137	0.099	0.127146
Cdc42se2	1.48473e-05	0.105825	0.213	0.109	0.127731
Uimc1	1.49175e-05	0.111913	0.258	0.118	0.128335
Rsl1d1	1.49312e-05	0.488916	0.463	0.08	0.128454
Derl2	1.50496e-05	0.0751831	0.222	0.101	0.129471
Ubtd1	1.51899e-05	0.0306648	0.214	0.116	0.130679
Unc93b1	1.52768e-05	0.0853914	0.526	0.457	0.131427
Ddx39b	1.52871e-05	0.412471	0.654	0.324	0.131515
Cit	1.5304e-05	0.0487769	0.163	0.108	0.13166
Spin1	1.53354e-05	0.0805594	0.194	0.111	0.13193
Gpank1	1.53691e-05	-0.00539829	0.15	0.094	0.13222
Sugt1	1.5386e-05	0.141681	0.345	0.201	0.132366
Mef2a	1.56492e-05	-0.0946558	0.087	0.114	0.13463
Vpreb3	1.58336e-05	1.58609	0.154	0.027	0.136216
Mob3a	1.58972e-05	-0.045464	0.137	0.102	0.136763
Kif23	1.60114e-05	-0.0929054	0.092	0.113	0.137746
Usp50	1.61017e-05	0.416902	0.486	0.147	0.138523
Myl12b	1.61746e-05	-0.0628444	0.859	0.836	0.13915
Serinc1	1.63612e-05	0.10561	0.282	0.143	0.140755
Pitpna	1.63644e-05	0.00050197	0.553	0.444	0.140783
Lrif1	1.64211e-05	0.0128579	0.14	0.102	0.14127
Yme1l1	1.66929e-05	0.087451	0.257	0.13	0.143609
Arl2bp	1.6877e-05	0.0224977	0.219	0.116	0.145193
Mgea5	1.69027e-05	0.0247279	0.192	0.097	0.145414
Tipin	1.72083e-05	0.434254	0.525	0.208	0.148043
Usp34	1.72604e-05	0.122538	0.224	0.102	0.148491
Rtn3	1.72661e-05	-0.0783493	0.55	0.435	0.148541
Tubb5	1.7276e-05	0.61739	0.838	0.48	0.148626
Herpud2	1.76243e-05	0.000310285	0.128	0.099	0.151622
Acaa1a	1.76821e-05	0.0505111	0.35	0.206	0.152119
Smap1	1.77702e-05	0.0867942	0.341	0.193	0.152877
Ppp2r1a	1.78114e-05	0.11364	0.311	0.174	0.153231
Fopnl	1.8095e-05	0.122215	0.289	0.137	0.155671
Igsf6	1.80955e-05	-0.160395	0.466	0.512	0.155676
Mbd6	1.83502e-05	0.0535189	0.162	0.089	0.157867
Phf5a	1.83851e-05	0.356189	0.567	0.253	0.158167
Clk1	1.85401e-05	0.118784	0.716	0.526	0.159501
Fuca1	1.88008e-05	0.0344832	0.41	0.251	0.161743
Arf3	1.90065e-05	0.0264751	0.183	0.101	0.163513
Msrb2	1.90203e-05	-0.0215291	0.147	0.104	0.163632
Cd164	1.90257e-05	0.145338	0.388	0.237	0.163678
Cers5	1.90753e-05	0.150095	0.197	0.101	0.164105
Trabd	1.91012e-05	0.0459461	0.301	0.183	0.164328
BC017643	1.91281e-05	0.114996	0.184	0.089	0.164559
Mfsd10	1.94969e-05	0.357276	0.574	0.242	0.167732
Actn4	1.95873e-05	0.0834656	0.322	0.174	0.168509
B230219D22Rik	1.96379e-05	0.0930436	0.256	0.118	0.168945
Zcchc9	1.96753e-05	0.113477	0.343	0.183	0.169267
Ppp2r2a	1.97483e-05	0.135533	0.266	0.128	0.169895
Gngt2	2.00684e-05	0.00274995	0.145	0.101	0.172649
Mfap1b	2.0127e-05	0.0631952	0.188	0.087	0.173152
Icam1	2.01816e-05	0.035239	0.157	0.097	0.173622
Hspa14	2.02067e-05	0.090645	0.259	0.14	0.173838
Ppp4r2	2.02632e-05	0.0185496	0.178	0.092	0.174324
Nedd9	2.02879e-05	-0.0594975	0.097	0.109	0.174537
Ubp1	2.06084e-05	-0.0396956	0.155	0.101	0.177294
Rela	2.07354e-05	0.124238	0.255	0.131	0.178387
Sepn1	2.08529e-05	-0.0856353	0.116	0.104	0.179398
Pank2	2.10565e-05	0.0980434	0.237	0.13	0.181149
Osbpl8	2.10644e-05	0.0292783	0.164	0.094	0.181217
Tap2	2.11158e-05	0.0981166	0.276	0.164	0.181659
Nckap1l	2.13437e-05	-0.0302433	0.129	0.096	0.18362
Hmgcl	2.13773e-05	0.0264735	0.278	0.14	0.183909
Dbf4	2.16117e-05	0.0509452	0.173	0.089	0.185925
Kmt2c	2.16865e-05	-0.0385349	0.132	0.101	0.186569
Sharpin	2.17201e-05	0.116566	0.231	0.113	0.186858
Micu1	2.17816e-05	-0.00816057	0.168	0.104	0.187387
Amn1	2.1795e-05	-0.0423255	0.126	0.097	0.187502
Sptlc2	2.20612e-05	0.0499015	0.25	0.125	0.189793
Arl6ip1	2.22398e-05	0.17026	0.665	0.444	0.191329
Pten	2.22791e-05	0.140677	0.28	0.143	0.191667
Crcp	2.22956e-05	0.0818457	0.194	0.096	0.191809
Pxmp4	2.25046e-05	0.024517	0.142	0.101	0.193607
Scand1	2.28463e-05	0.0477565	0.806	0.65	0.196546
Usp7	2.28874e-05	0.0293899	0.159	0.094	0.1969
Marf1	2.28981e-05	0.111357	0.175	0.09	0.196992
Setd3	2.29226e-05	0.0291815	0.164	0.097	0.197203
Akr1b3	2.31535e-05	0.485994	0.435	0.075	0.199189
Atp8a1	2.32345e-05	-0.0116385	0.143	0.097	0.199887
Prr14	2.35208e-05	0.0164864	0.157	0.096	0.202349
Pqlc3	2.3735e-05	-0.0285973	0.101	0.106	0.204193
Pithd1	2.38159e-05	0.047228	0.204	0.099	0.204888
Zfp524	2.39966e-05	-0.014207	0.146	0.096	0.206443
Gosr2	2.40932e-05	-0.00744505	0.16	0.097	0.207274
Cyth4	2.42806e-05	-0.00847438	0.129	0.104	0.208886
Hsbp1	2.44768e-05	0.316527	0.702	0.408	0.210574
Chmp2b	2.47174e-05	0.0554375	0.225	0.114	0.212644
Vdac1	2.47961e-05	0.357715	0.552	0.237	0.213321
Hccs	2.51063e-05	0.110555	0.197	0.094	0.21599
Gatad2b	2.52271e-05	0.0914051	0.228	0.106	0.217029
Ncapd3	2.52443e-05	0.0279008	0.164	0.09	0.217177
Insig1	2.52905e-05	0.0499899	0.166	0.101	0.217574
Btk	2.53701e-05	0.132324	0.225	0.106	0.218259
Hook3	2.54237e-05	-0.0464853	0.118	0.099	0.218721
Bloc1s4	2.54635e-05	0.121537	0.3	0.16	0.219062
Pnpla8	2.57749e-05	-0.0637671	0.094	0.106	0.221742
Bcl2l1	2.58202e-05	0.050615	0.146	0.102	0.222131
Dennd1b	2.58419e-05	-0.0443827	0.128	0.096	0.222318
Stxbp5	2.60004e-05	-0.0290297	0.128	0.099	0.223681
Polr2a	2.60531e-05	0.0646476	0.354	0.181	0.224135
Ints12	2.62982e-05	-0.0276603	0.105	0.106	0.226243
Arhgap11a	2.64212e-05	-0.00345782	0.13	0.101	0.227301
Usp15	2.66673e-05	0.00952207	0.152	0.089	0.229419
Cdadc1	2.66871e-05	0.0324659	0.143	0.094	0.229589
Akap9	2.66881e-05	0.117012	0.232	0.104	0.229597
Pfdn6	2.67812e-05	0.312749	0.593	0.28	0.230399
Ppp6r1	2.68405e-05	0.0117454	0.194	0.099	0.230909
Neu1	2.71142e-05	0.00271036	0.374	0.282	0.233264
Zfp367	2.72483e-05	-0.00256583	0.131	0.102	0.234417
Zscan29	2.72738e-05	-0.106407	0.089	0.111	0.234636
Pik3cg	2.76478e-05	-0.01492	0.148	0.097	0.237854
Aspscr1	2.76986e-05	0.108078	0.22	0.097	0.238291
Naa10	2.77158e-05	0.400084	0.509	0.171	0.238439
Tmem154	2.77387e-05	-0.25033	0.039	0.14	0.238636
Zfx	2.78288e-05	0.0309059	0.158	0.089	0.239411
Utp3	2.78434e-05	0.162924	0.284	0.147	0.239537
Hagh	2.79399e-05	0.0246629	0.305	0.166	0.240367
Jund	2.79419e-05	0.751776	0.991	0.916	0.240384
Brd3	2.8309e-05	0.0719752	0.243	0.131	0.243542
Pds5a	2.83592e-05	0.148045	0.262	0.121	0.243974
Get4	2.85296e-05	0.0578753	0.301	0.179	0.245441
Rpl13a-ps1	2.86612e-05	0.513246	0.511	0.123	0.246572
Cox16	2.87354e-05	0.0887456	0.195	0.096	0.247211
Fnbp1	2.87448e-05	0.0697264	0.219	0.101	0.247291
Ttyh3	2.88185e-05	0.00494308	0.149	0.089	0.247926
Ago2	2.91424e-05	0.0156281	0.15	0.094	0.250712
Tollip	2.92444e-05	-0.0423268	0.117	0.096	0.25159
Abhd2	2.94582e-05	0.0249588	0.161	0.113	0.253429
Polb	2.96905e-05	0.0559979	0.163	0.096	0.255427
Nr4a1	2.97475e-05	0.0167813	0.259	0.212	0.255918
Lsm10	2.98599e-05	0.0436906	0.244	0.113	0.256885
Stk24	3.04359e-05	0.0709284	0.383	0.263	0.26184
Szrd1	3.0705e-05	0.0863628	0.199	0.116	0.264155
Ddx26b	3.0986e-05	-0.0245467	0.132	0.094	0.266573
Mtpn	3.10783e-05	0.00615003	0.421	0.29	0.267367
Ppil2	3.12636e-05	0.127036	0.269	0.13	0.268961
Mbd3	3.14529e-05	0.44049	0.498	0.137	0.27059
Tpm3	3.14652e-05	0.0351094	0.803	0.669	0.270695
Dach1	3.15352e-05	-0.0299115	0.117	0.104	0.271297
Ufc1	3.16902e-05	0.339863	0.519	0.189	0.272631
Mettl23	3.17026e-05	0.119536	0.269	0.119	0.272737
Tmem203	3.18055e-05	0.0601798	0.18	0.094	0.273623
Fzr1	3.19287e-05	0.117099	0.211	0.111	0.274683
Dync1li1	3.20045e-05	0.0248924	0.165	0.097	0.275335
Cdkn2aipnl	3.20302e-05	0.0772007	0.228	0.114	0.275556
Brd4	3.20519e-05	0.0468201	0.372	0.222	0.275742
Api5	3.21901e-05	0.11156	0.268	0.13	0.276932
Setd5	3.22212e-05	0.0903523	0.211	0.106	0.277199
Fam50a	3.25442e-05	0.0854735	0.257	0.114	0.279978
Flii	3.29238e-05	0.0442359	0.173	0.087	0.283244
1110059G10Rik	3.35395e-05	0.11804	0.246	0.106	0.28854
Xiap	3.35653e-05	-0.0607049	0.124	0.097	0.288762
Mepce	3.40867e-05	0.0362906	0.167	0.094	0.293248
Cenpe	3.42797e-05	-0.0228132	0.127	0.099	0.294908
Fam96a	3.45058e-05	0.370708	0.594	0.271	0.296853
Slc25a37	3.47802e-05	0.0499592	0.211	0.097	0.299214
[truncated: 3,856 more rows]

## Sheet: Suppl File 4
Supplementary File 4: Differentially expressed genes in MAP compartment of cells compared to rest of the cell population
	p_val	avg_logFC	pct.1	pct.2	p_val_adj
Elane	4.56509e-74	2.6287	0.799	0.487	3.92735e-70
Ctsg	4.17006e-101	2.54227	0.845	0.46	3.5875e-97
Mpo	6.08891e-109	2.52116	0.868	0.653	5.23829e-105
Prtn3	2.80029e-85	2.39237	0.823	0.427	2.40909e-81
Cpa3	2.3871e-27	2.34398	0.433	0.067	2.05362e-23
Ms4a3	2.24574e-63	1.88704	0.726	0.22	1.93201e-59
Nkg7	9.36707e-71	1.71049	0.805	0.2	8.05849e-67
Serpinb1a	7.53104e-60	1.67121	0.857	0.207	6.47896e-56
S100a8	1.78364e-54	1.66423	0.999	1	1.53447e-50
Ctla2a	1.56711e-23	1.55075	0.537	0.08	1.34818e-19
Wfdc21	1.91851e-29	1.50615	0.69	0.413	1.65049e-25
S100a9	5.36936e-47	1.45132	0.998	0.993	4.61926e-43
Hmgn2	1.5197e-44	1.36655	0.865	0.42	1.30739e-40
Plac8	1.12818e-47	1.27938	0.955	0.713	9.7057e-44
Camp	2.64946e-33	1.24797	0.955	0.92	2.27933e-29
Cst7	7.70934e-40	1.18303	0.699	0.08	6.63234e-36
Hist1h2ap	1.54084e-13	1.18139	0.559	0.133	1.32558e-09
Srgn	4.05822e-62	1.11616	0.96	0.787	3.49129e-58
Ap3s1	2.65718e-33	1.10556	0.766	0.367	2.28598e-29
Cd24a	3.10719e-25	1.09756	0.767	0.227	2.67311e-21
Stmn1	1.80965e-22	1.09647	0.778	0.333	1.55684e-18
Ramp1	7.14448e-38	1.02885	0.822	0.313	6.1464e-34
Prss57	4.25994e-23	0.978314	0.551	0.047	3.66483e-19
Dstn	1.52691e-22	0.974537	0.699	0.413	1.3136e-18
Tuba4a	4.25067e-28	0.965948	0.737	0.147	3.65686e-24
Calr	9.58931e-31	0.924387	0.85	0.527	8.24969e-27
Cmtm7	1.08151e-33	0.920546	0.929	0.56	9.30425e-30
Gstm1	3.74108e-23	0.915006	0.667	0.147	3.21845e-19
Myb	1.20015e-20	0.906524	0.657	0.033	1.03249e-16
Hmgb1	1.2311e-25	0.892686	0.963	0.707	1.05911e-21
Pglyrp1	6.45421e-23	0.851545	0.752	0.513	5.55256e-19
Cdk6	2.36266e-20	0.84568	0.756	0.253	2.0326e-16
BC018473	1.9457e-15	0.83003	0.507	0.153	1.67389e-11
Fcnb	2.79512e-09	0.82994	0.377	0.093	2.40464e-05
Pde4d	8.43017e-15	0.802742	0.536	0.02	7.25247e-11
Lrg1	1.18484e-11	0.795821	0.465	0.093	1.01932e-07
Gsr	2.92683e-16	0.784532	0.67	0.333	2.51795e-12
Dut	5.52995e-17	0.780596	0.609	0.147	4.75741e-13
Etfb	3.71723e-31	0.778194	0.841	0.467	3.19794e-27
Mgst2	5.31003e-10	0.774357	0.457	0.047	4.56821e-06
S100a11	3.26867e-15	0.765055	0.837	0.42	2.81204e-11
Cd37	9.43249e-08	0.764117	0.656	0.18	0.000811477
Hdc	3.44104e-06	0.761563	0.449	0.08	0.0296032
Tagln2	7.61016e-19	0.761152	0.84	0.34	6.54702e-15
Cebpe	3.22792e-13	0.754315	0.503	0.04	2.77698e-09
Erh	1.00546e-21	0.754231	0.819	0.467	8.64998e-18
Mrgpra2b	2.7789e-10	0.753331	0.433	0.033	2.39068e-06
Ptma	1.19918e-40	0.7524	0.993	0.98	1.03166e-36
Alas1	1.3935e-14	0.739175	0.544	0.167	1.19883e-10
Gm1604a	1.21915e-11	0.729174	0.496	0.02	1.04883e-07
Pmf1	3.41429e-06	0.715215	0.572	0.167	0.0293731
Ptgr1	1.95564e-10	0.714534	0.47	0.04	1.68244e-06
Lcn2	8.40545e-17	0.709821	0.851	0.753	7.23121e-13
Spint2	6.4453e-19	0.706504	0.719	0.147	5.54489e-15
Ptprcap	1.84957e-07	0.70646	0.544	0.127	0.00159118
Pdcd4	9.75381e-14	0.691115	0.629	0.16	8.3912e-10
Gapdh	3.28681e-31	0.685897	0.931	0.78	2.82764e-27
H2afy	2.49177e-15	0.668998	0.876	0.533	2.14367e-11
Cd34	1.18532e-06	0.665997	0.395	0.013	0.0101973
Rps17	2.54553e-67	0.662923	0.984	0.98	2.18992e-63
Lta4h	4.6245e-13	0.662363	0.56	0.087	3.97845e-09
Xpc	3.20616e-10	0.652072	0.491	0.04	2.75826e-06
Cks2	4.95115e-20	0.651165	0.865	0.513	4.25948e-16
Rpl12	5.90382e-55	0.645073	0.986	0.947	5.07906e-51
Mif	5.40799e-15	0.638205	0.769	0.513	4.65249e-11
Gpi1	7.67476e-21	0.637172	0.841	0.413	6.60259e-17
Sec61b	1.17456e-24	0.630584	0.904	0.74	1.01047e-20
Krtcap2	4.94464e-20	0.620504	0.864	0.5	4.25387e-16
Cox6b2	1.45254e-08	0.620211	0.499	0.073	0.000124962
Cdk4	4.64454e-15	0.618067	0.694	0.233	3.9957e-11
Rpl14	1.36532e-55	0.617708	0.983	0.987	1.17458e-51
Rpl23a	8.74445e-83	0.615466	0.997	0.967	7.52285e-79
Gmfg	1.5923e-18	0.61214	0.958	0.693	1.36985e-14
Mfsd10	7.29463e-10	0.610809	0.574	0.093	6.27557e-06
Adgrg3	8.95002e-08	0.608761	0.515	0.033	0.00076997
Ndufa4	5.19167e-23	0.607509	0.902	0.707	4.46639e-19
Baz1a	2.88677e-12	0.606848	0.61	0.153	2.48349e-08
Fkbp4	1.04318e-08	0.599662	0.524	0.093	8.97444e-05
Ncl	7.31267e-15	0.598535	0.831	0.467	6.29109e-11
Nop10	2.15807e-17	0.598249	0.822	0.54	1.85659e-13
Ran	2.12698e-11	0.597507	0.771	0.447	1.82984e-07
1110001J03Rik	2.30428e-14	0.589077	0.649	0.167	1.98237e-10
Rpl36a	2.95465e-65	0.587692	0.981	0.973	2.54189e-61
Npm1	4.26103e-18	0.586254	0.916	0.773	3.66577e-14
Hist1h2bc	1.40568e-07	0.583458	0.536	0.187	0.00120931
Snrpf	4.24083e-18	0.578785	0.895	0.627	3.64839e-14
Hmgb2	8.13346e-10	0.576921	0.936	0.673	6.99722e-06
Svip	2.47822e-08	0.576116	0.469	0.033	0.000213201
H2afv	3.68245e-10	0.573879	0.816	0.34	3.16801e-06
Tmx4	2.26572e-09	0.567072	0.525	0.1	1.9492e-05
Cbx3	4.94852e-08	0.565249	0.67	0.267	0.000425721
Rpl29	8.67444e-48	0.564848	0.987	0.947	7.46262e-44
Rasgrp2	6.20314e-11	0.562749	0.7	0.247	5.33656e-07
1700020L24Rik	8.73514e-07	0.562744	0.446	0.047	0.00751484
Rps12	1.47537e-57	0.562152	0.984	0.973	1.26926e-53
Rpl28	1.26134e-48	0.557006	0.985	0.973	1.08513e-44
Tubb4b	9.31224e-07	0.554364	0.551	0.16	0.00801132
Dbi	2.57616e-13	0.542468	0.849	0.52	2.21627e-09
Trem3	1.08008e-11	0.538217	0.494	0.087	9.29194e-08
Tipin	4.79934e-10	0.535411	0.525	0.093	4.12887e-06
Vamp5	1.87963e-10	0.534676	0.625	0.133	1.61705e-06
Set	1.9146e-12	0.534514	0.784	0.433	1.64713e-08
Nme1	2.86732e-12	0.529514	0.702	0.333	2.46675e-08
Tubb5	1.64842e-06	0.529114	0.838	0.547	0.0141813
Myl12b	1.73606e-16	0.527935	0.859	0.547	1.49353e-12
Ranbp1	1.83953e-11	0.527278	0.76	0.427	1.58255e-07
Anxa3	1.1016e-09	0.527188	0.51	0.12	9.47706e-06
Prdx6	4.09915e-13	0.526732	0.813	0.387	3.5265e-09
Rpl4	7.68396e-37	0.525109	0.987	0.953	6.61051e-33
Dctpp1	1.64215e-10	0.522705	0.613	0.213	1.41274e-06
Swi5	2.38267e-14	0.522672	0.849	0.493	2.04981e-10
Pgam1	1.6953e-13	0.514645	0.74	0.347	1.45847e-09
Rps2	3.12739e-30	0.514512	0.981	0.987	2.6905e-26
H2afx	4.76011e-06	0.510598	0.604	0.167	0.0409512
S100a1	2.84876e-12	0.510128	0.675	0.28	2.45079e-08
Rpl23a-ps3	3.58456e-37	0.509891	0.985	0.907	3.0838e-33
Serbp1	5.63003e-17	0.508071	0.879	0.653	4.84352e-13
Arhgdib	5.19371e-15	0.506794	0.939	0.78	4.46815e-11
Rpl32	8.45106e-61	0.502343	0.999	0.993	7.27045e-57
Plscr3	2.09122e-06	0.500363	0.496	0.067	0.0179908
Rpl15	4.12548e-34	0.499526	0.987	0.933	3.54915e-30
Rpl39	1.74455e-46	0.498147	0.993	0.98	1.50083e-42
Npm3	7.63738e-11	0.497989	0.7	0.247	6.57044e-07
Mcee	2.38124e-06	0.494756	0.51	0.107	0.0204858
Med21	2.5031e-09	0.489246	0.607	0.227	2.15342e-05
Hk3	1.39529e-06	0.489077	0.493	0.1	0.0120037
Eif3g	4.62665e-10	0.486819	0.653	0.22	3.98031e-06
Ndufv3	7.16508e-12	0.485589	0.807	0.473	6.16412e-08
Rpl22l1	1.43888e-22	0.483448	0.969	0.9	1.23787e-18
Dtymk	4.27453e-12	0.482964	0.675	0.24	3.67738e-08
Eif5a	1.07282e-18	0.480748	0.929	0.847	9.22945e-15
Lmo2	1.48934e-09	0.478403	0.665	0.28	1.28128e-05
Hnrnpa1	2.19179e-09	0.477483	0.857	0.527	1.8856e-05
Rps12-ps3	2.79336e-32	0.477245	0.967	0.9	2.40313e-28
Dpy30	4.50488e-12	0.476023	0.641	0.187	3.87554e-08
Rpl6	3.16956e-42	0.47543	0.995	0.967	2.72677e-38
Snrpd1	1.21479e-10	0.474731	0.751	0.373	1.04508e-06
Cetn3	4.59117e-07	0.473251	0.573	0.14	0.00394979
Rps24	5.4365e-66	0.470654	0.998	0.98	4.67702e-62
Rpl22	5.06017e-34	0.468393	0.967	0.933	4.35327e-30
Rpl31	9.27294e-47	0.46727	0.997	0.973	7.97751e-43
Exosc5	1.2645e-08	0.46568	0.578	0.14	0.000108785
Paip2	1.08406e-07	0.465326	0.69	0.267	0.000932619
Btf3	1.14961e-17	0.464675	0.958	0.78	9.8901e-14
Tkt	9.63375e-15	0.461949	0.787	0.453	8.28791e-11
Rgcc	1.56161e-07	0.461232	0.587	0.133	0.00134345
Rps3a1	2.3049e-39	0.460893	0.994	0.987	1.9829e-35
Rpl7	8.18571e-30	0.458023	0.984	0.953	7.04217e-26
Mdh2	2.01985e-12	0.456713	0.787	0.373	1.73768e-08
Pebp1	8.61927e-12	0.455324	0.77	0.453	7.41516e-08
Igfbp4	8.79732e-17	0.45208	0.782	0.36	7.56834e-13
Kdelr2	2.66251e-09	0.451175	0.613	0.247	2.29056e-05
Gng12	6.82714e-08	0.449702	0.573	0.193	0.000587339
Rplp0	1.43803e-28	0.448391	0.998	0.98	1.23714e-24
2700094K13Rik	5.8571e-08	0.447276	0.709	0.327	0.000503886
Anp32b	1.08634e-10	0.447039	0.804	0.473	9.3458e-07
Txn1	1.56595e-13	0.446973	0.883	0.653	1.34719e-09
Cct2	5.58946e-08	0.446622	0.608	0.207	0.000480861
Ssr4	2.25214e-17	0.44441	0.863	0.66	1.93751e-13
Ppia	3.19378e-16	0.443163	0.985	0.967	2.74761e-12
AI662270	2.79545e-09	0.441737	0.699	0.313	2.40493e-05
Stk16	2.4733e-06	0.441327	0.556	0.153	0.0212778
Banf1	4.71719e-07	0.439686	0.657	0.253	0.0040582
Sephs2	3.11537e-07	0.438931	0.518	0.113	0.00268016
Rpl3	1.39486e-18	0.438044	0.976	0.96	1.19999e-14
Srsf3	1.52634e-07	0.4342	0.842	0.527	0.00131311
Ssr2	2.0558e-09	0.434048	0.721	0.373	1.7686e-05
Rpsa	4.74504e-32	0.433197	0.982	0.973	4.08216e-28
Rps20	1.34159e-37	0.432806	0.988	0.973	1.15417e-33
Rps3	4.59565e-32	0.430902	0.997	0.987	3.95364e-28
Rpl10a	4.02073e-27	0.43057	0.985	0.953	3.45903e-23
Dtnbp1	5.19461e-06	0.427891	0.604	0.193	0.0446892
Cd63	2.23926e-11	0.42522	0.803	0.447	1.92644e-07
Idh2	1.23856e-06	0.424705	0.546	0.207	0.0106553
Rps8	1.47702e-41	0.422409	0.994	0.993	1.27068e-37
Snrpg	2.74595e-17	0.420864	0.927	0.82	2.36234e-13
Eef1b2	6.0871e-17	0.419893	0.915	0.767	5.23673e-13
Rp9	2.5242e-08	0.418279	0.694	0.273	0.000217157
H2afz	3.09585e-06	0.417804	0.924	0.853	0.0266336
Rps18	2.19388e-36	0.413586	0.995	0.98	1.88739e-32
Siva1	4.90702e-12	0.413379	0.701	0.267	4.22151e-08
Nucb1	6.42734e-07	0.410456	0.601	0.22	0.00552944
Fkbp3	8.92148e-07	0.408719	0.541	0.153	0.00767515
Ldha	2.28837e-08	0.407052	0.765	0.48	0.000196868
Pkm	5.27685e-06	0.40297	0.792	0.373	0.0453967
Tmem256	8.86857e-12	0.402459	0.851	0.653	7.62963e-08
Pa2g4	3.0049e-07	0.401799	0.579	0.227	0.00258512
Tspo	5.74999e-06	0.399465	0.88	0.54	0.0494671
Rps10	6.5185e-34	0.399223	0.991	0.96	5.60786e-30
Cox7b	2.45291e-09	0.396776	0.836	0.54	2.11024e-05
Smim4	1.83145e-08	0.393551	0.711	0.327	0.00015756
Lsm2	3.38495e-07	0.392453	0.561	0.2	0.00291208
Slc25a5	2.05083e-08	0.392428	0.887	0.687	0.000176433
Rps4x	5.18246e-25	0.392153	0.991	0.98	4.45847e-21
Rps23	1.27931e-46	0.391598	0.998	0.987	1.10059e-42
Cycs	4.56599e-08	0.390808	0.77	0.407	0.000392812
Rplp2	8.46414e-48	0.38954	0.994	0.993	7.2817e-44
Ndufa12	5.24218e-08	0.388991	0.707	0.313	0.000450985
Naca	1.79542e-20	0.38839	0.974	0.86	1.5446e-16
Hsp90ab1	2.29642e-10	0.382619	0.933	0.793	1.97561e-06
Snrpd2	5.8722e-10	0.38105	0.801	0.5	5.05186e-06
Alyref	1.44507e-06	0.3805	0.69	0.373	0.0124319
Lsm6	1.08281e-08	0.37767	0.72	0.327	9.31543e-05
Rpl17	1.95944e-40	0.377526	0.999	0.98	1.68571e-36
Tecr	4.50909e-09	0.373938	0.763	0.42	3.87917e-05
Srsf2	1.02612e-07	0.370806	0.873	0.553	0.00088277
Sumo2	8.31923e-10	0.369753	0.894	0.647	7.15704e-06
Rpl27	2.72068e-29	0.367694	0.987	0.973	2.3406e-25
Ddx39b	4.26109e-06	0.365718	0.654	0.287	0.0366581
Eef1a1	1.83671e-16	0.363604	0.996	0.973	1.58012e-12
Rpl18	1.04583e-25	0.363021	0.993	0.967	8.99725e-22
Cox5b	8.77223e-10	0.362367	0.908	0.7	7.54675e-06
Rps7	8.76778e-18	0.36195	0.995	0.96	7.54292e-14
Prdx5	1.32955e-06	0.361624	0.83	0.647	0.0114381
Gm10020	3.44021e-07	0.360641	0.891	0.593	0.00295961
Rpl36	1.02439e-33	0.359588	0.996	0.987	8.81285e-30
Rpl6l	1.62856e-15	0.359519	0.953	0.853	1.40105e-11
Rpl13	1.28018e-32	0.357687	0.999	0.987	1.10134e-28
Rps6	6.08833e-19	0.355806	0.991	0.98	5.23779e-15
Cct7	1.2012e-06	0.35545	0.629	0.22	0.0103339
Gm8730	4.75986e-13	0.354079	0.973	0.9	4.09491e-09
Rpl11	8.77994e-32	0.349418	0.995	0.98	7.55339e-28
Aprt	1.08092e-06	0.348737	0.782	0.527	0.00929912
Atp5g3	4.40798e-07	0.34821	0.772	0.393	0.00379218
Rps5	5.11833e-23	0.347356	0.993	0.98	4.4033e-19
Atpif1	2.1323e-09	0.34734	0.903	0.72	1.83442e-05
Tpi1	6.41279e-07	0.343668	0.661	0.313	0.00551692
Rpl5	1.82108e-13	0.342142	0.937	0.773	1.56668e-09
Rpl13a	3.45598e-37	0.341843	0.997	0.987	2.97318e-33
Cnbp	2.09747e-06	0.341786	0.792	0.54	0.0180445
Rpl27a	9.89415e-29	0.341379	0.996	0.993	8.51194e-25
Atp5g1	1.51789e-10	0.340864	0.831	0.64	1.30584e-06
2310036O22Rik	5.31769e-06	0.338756	0.731	0.373	0.0457481
Eno1	2.32063e-06	0.337273	0.742	0.413	0.0199644
Metap2	1.76234e-07	0.33301	0.723	0.353	0.00151614
Anp32a	2.3065e-07	0.33177	0.815	0.4	0.00198428
Rps19	1.86862e-42	0.331509	0.999	1	1.60757e-38
Manf	1.19571e-06	0.331183	0.737	0.407	0.0102867
Eef1g	3.62293e-08	0.330752	0.884	0.753	0.000311681
Hnrnpa3	7.07648e-07	0.32427	0.868	0.68	0.0060879
Rps15a	5.84068e-30	0.322492	0.995	0.987	5.02474e-26
Chchd2	1.02341e-09	0.317165	0.931	0.793	8.80438e-06
Rplp1	9.02437e-29	0.316231	0.995	1	7.76367e-25
Ddost	8.93304e-09	0.315144	0.72	0.42	7.6851e-05
Rpl18a	1.08911e-32	0.314776	1	0.987	9.36962e-29
Gsto1	1.0897e-06	0.313972	0.528	0.167	0.0093747
Gm8186	1.48685e-07	0.313455	0.842	0.58	0.00127914
Usmg5	2.27286e-08	0.311971	0.868	0.6	0.000195534
Park7	1.59273e-07	0.310777	0.805	0.547	0.00137023
Gnb2l1	4.9474e-14	0.308336	0.947	0.853	4.25625e-10
Mdh1	5.78657e-06	0.308008	0.61	0.253	0.0497818
Prmt1	2.75847e-06	0.307653	0.604	0.26	0.0237312
Rps27l	1.07727e-07	0.305719	0.87	0.68	0.00092678
Uqcrb	1.23346e-07	0.304531	0.831	0.513	0.00106114
Rpl23	3.61362e-33	0.301067	0.996	0.993	3.1088e-29
2010107E04Rik	8.91871e-09	0.300239	0.847	0.6	7.67276e-05
Ndufb2	1.64106e-09	0.299573	0.789	0.44	1.4118e-05
Pgls	2.21268e-09	0.298776	0.846	0.573	1.90357e-05
Eef2	5.28553e-08	0.297634	0.957	0.82	0.000454714
Gm9493	5.76804e-09	0.29602	0.949	0.867	4.96224e-05
Aldoa	1.92726e-07	0.293401	0.831	0.573	0.00165802
Cox6c	3.95908e-10	0.292426	0.937	0.807	3.40599e-06
Rpl21	3.76378e-16	0.286535	0.991	1	3.23798e-12
Tmem147	4.42507e-06	0.286041	0.623	0.28	0.0380689
Gm10073	2.47177e-15	0.285915	0.972	0.913	2.12647e-11
Lamtor2	3.79016e-07	0.284842	0.748	0.427	0.00326067
1810037I17Rik	1.59564e-06	0.281663	0.76	0.44	0.0137273
Tmem258	4.03163e-07	0.27801	0.868	0.667	0.00346841
Rpl27-ps3	3.75753e-08	0.275385	0.906	0.727	0.00032326
Tma7	4.02734e-06	0.274348	0.863	0.593	0.0346472
Ndufa1	5.33907e-08	0.273939	0.8	0.507	0.00045932
Atp5b	2.49137e-06	0.273613	0.849	0.66	0.0214332
Gpx4	3.98044e-08	0.272774	0.908	0.733	0.000342437
Rpl35	1.68704e-24	0.271728	0.993	0.973	1.45136e-20
Rpl13-ps3	4.85488e-07	0.267132	0.906	0.733	0.00417665
Polr2f	1.35161e-06	0.265254	0.646	0.353	0.0116279
Hcst	2.19279e-06	0.26193	0.643	0.26	0.0188646
Rps25	4.96379e-22	0.26183	0.989	0.96	4.27035e-18
Gnas	3.43015e-07	0.259173	0.901	0.693	0.00295096
Tomm7	4.43539e-08	0.24705	0.886	0.687	0.000381576
Rps11	6.44461e-18	0.246071	0.995	0.987	5.54429e-14
Eif4a1	5.80194e-06	0.245579	0.908	0.78	0.0499141
Rpl24	1.21571e-15	0.243762	0.993	0.993	1.04588e-11
Rpl9	4.24333e-11	0.241169	0.99	0.96	3.65053e-07
Rpl37	1.10966e-25	0.23846	0.999	0.993	9.54639e-22
Gm11808	1.07764e-08	0.238149	0.974	0.893	9.27091e-05
Rpl8	1.98076e-10	0.234795	0.989	0.953	1.70405e-06
Eif3k	4.13857e-06	0.233109	0.903	0.74	0.0356041
Gm6133	1.94115e-06	0.233034	0.906	0.693	0.0166997
Rps15	3.57352e-19	0.227942	0.993	0.98	3.0743e-15
Rps21	2.01128e-15	0.22739	0.972	0.967	1.7303e-11
Rpl19	2.99669e-16	0.226181	0.997	0.987	2.57805e-12
Ybx1	1.38695e-06	0.224956	0.912	0.82	0.011932
Cox7a2	7.8157e-07	0.223497	0.9	0.74	0.00672385
Rps28	3.48901e-27	0.222215	0.997	0.987	3.00159e-23
Rps27a	5.20358e-18	0.220525	0.995	0.987	4.47664e-14
Rpl38	5.78718e-22	0.218788	0.997	1	4.97871e-18
Rpl30	1.71464e-13	0.217909	0.971	0.96	1.47511e-09
Wdr89	5.45094e-10	0.217478	0.961	0.9	4.68944e-06
Ndufb3	2.95158e-06	0.210654	0.755	0.447	0.0253925
Rps16	4.43828e-16	0.208865	0.997	0.987	3.81826e-12
H2afj	1.0473e-06	0.206954	0.864	0.687	0.0090099
Rps13	8.17396e-12	0.204942	0.996	0.967	7.03206e-08
Atp5g2	2.86182e-07	0.196196	0.907	0.84	0.00246202
Uba52	1.17933e-07	0.195457	0.965	0.92	0.00101457
Cox8a	4.37024e-07	0.184224	0.952	0.92	0.00375972
Gng5	2.21503e-06	0.183623	0.92	0.813	0.0190559
Rpl26	3.56214e-15	0.178069	0.993	0.993	3.06451e-11
Rps26	1.6702e-10	0.175281	0.985	0.987	1.43688e-06
Rps14	1.26474e-13	0.167434	0.998	1	1.08805e-09
Oaz1	5.77485e-06	0.166674	0.983	0.94	0.049681
Rpl34	6.40976e-12	0.161822	0.997	0.98	5.51432e-08
Rpl37a	2.99992e-23	0.144858	1	1	2.58083e-19
mt-Cytb	3.43607e-07	0.137334	0.986	0.973	0.00295605
Rpl35a	2.61119e-11	0.113045	0.997	0.993	2.2464e-07
Tmem243	4.33212e-06	-0.150639	0.275	0.32	0.0372692
Fau	4.56104e-08	-0.232316	0.999	1	0.000392386
Stx7	2.63202e-07	-0.247597	0.423	0.353	0.00226433
H2-Q6	3.59129e-06	-0.250204	0.244	0.287	0.0308958
Card19	4.95837e-07	-0.268949	0.406	0.407	0.00426569
Ubl3	5.92108e-07	-0.269759	0.219	0.28	0.00509391
Jmjd1c	4.76513e-07	-0.272395	0.344	0.34	0.00409944
Sys1	2.18433e-06	-0.275473	0.47	0.38	0.0187918
Hcls1	1.3682e-08	-0.284513	0.447	0.433	0.000117706
Msn	2.20593e-06	-0.289941	0.464	0.46	0.0189776
Actg1	9.5627e-07	-0.294621	0.951	0.893	0.00822679
Sub1	2.57295e-10	-0.299626	0.929	0.813	2.21351e-06
Apobec3	3.14845e-06	-0.300606	0.45	0.387	0.0270861
Ifnar2	4.43651e-06	-0.302572	0.326	0.313	0.0381673
Dnajb9	2.17579e-06	-0.302614	0.393	0.32	0.0187183
Spty2d1	1.94389e-08	-0.307032	0.305	0.327	0.000167233
Rbms1	4.31687e-06	-0.309408	0.3	0.307	0.037138
Gm9843	5.23401e-11	-0.310037	0.994	0.987	4.50282e-07
Stk17b	4.12087e-06	-0.31479	0.211	0.24	0.0354519
Herpud1	5.54246e-07	-0.314926	0.554	0.493	0.00476818
Skap2	4.17828e-06	-0.316169	0.379	0.333	0.0359457
Pnrc1	1.70939e-09	-0.316818	0.839	0.807	1.47059e-05
Ptpn1	1.72415e-06	-0.317123	0.239	0.26	0.0148329
Tmem123	5.55301e-07	-0.31745	0.283	0.247	0.00477726
Nfkbib	9.33944e-07	-0.32275	0.265	0.287	0.00803472
Cdc42	1.66677e-07	-0.32525	0.826	0.76	0.00143392
Mbnl2	3.83537e-06	-0.326387	0.313	0.307	0.0329957
Ikbkb	5.38164e-07	-0.329062	0.419	0.373	0.00462983
Pfdn5	5.58735e-09	-0.331211	0.946	0.913	4.8068e-05
Pycard	2.71788e-07	-0.333185	0.644	0.527	0.00233819
Rp2	4.13147e-06	-0.334391	0.169	0.28	0.035543
Lrrc58	8.15065e-09	-0.336813	0.382	0.373	7.01201e-05
Necap2	1.38764e-06	-0.339138	0.282	0.313	0.0119379
Hexim1	4.13433e-07	-0.339572	0.289	0.307	0.00355676
Crlf3	3.20068e-07	-0.339727	0.364	0.34	0.00275354
Abi1	1.25826e-08	-0.341377	0.289	0.327	0.000108248
Rab14	5.5676e-07	-0.346465	0.506	0.42	0.00478981
Chmp4b	2.12483e-08	-0.350597	0.695	0.62	0.000182799
Rel	3.55546e-09	-0.353367	0.304	0.34	3.05876e-05
Mkrn1	2.83997e-06	-0.353482	0.411	0.347	0.0244323
Kdm6b	2.63673e-06	-0.35419	0.36	0.413	0.0226838
Gadd45b	1.01329e-08	-0.354678	0.65	0.567	8.71734e-05
Hn1	3.56194e-06	-0.360429	0.59	0.56	0.0306434
BC005537	3.72473e-07	-0.366905	0.345	0.353	0.00320439
Atp6ap1	1.38078e-06	-0.371563	0.35	0.36	0.0118788
Rraga	4.74022e-07	-0.371583	0.283	0.267	0.00407801
Selk	1.75766e-06	-0.372759	0.869	0.847	0.0151211
Hivep2	4.24016e-10	-0.373095	0.278	0.36	3.64781e-06
Camk1	2.85906e-07	-0.374335	0.295	0.307	0.00245965
Cd84	1.99838e-06	-0.375818	0.192	0.267	0.017192
Psme2	4.04928e-08	-0.376371	0.681	0.58	0.000348359
Ccnl1	3.44508e-11	-0.376537	0.71	0.687	2.96381e-07
H2-T23	1.21415e-09	-0.379785	0.523	0.533	1.04454e-05
Cotl1	4.08386e-08	-0.381595	0.725	0.633	0.000351334
Epn1	4.86002e-08	-0.381974	0.29	0.34	0.000418107
Blvra	5.22224e-06	-0.383051	0.192	0.233	0.0449269
Snx5	3.06779e-08	-0.387852	0.476	0.493	0.000263922
Mycbp2	4.00243e-09	-0.388673	0.286	0.293	3.44329e-05
Irf2bp2	2.82413e-06	-0.391835	0.431	0.373	0.024296
Arhgdia	1.68985e-09	-0.393148	0.627	0.607	1.45378e-05
Zfp36l2	1.61385e-06	-0.397466	0.526	0.527	0.013884
Hexb	6.09022e-08	-0.400594	0.249	0.333	0.000523942
Gltp	4.80707e-10	-0.404051	0.512	0.493	4.13552e-06
Klf13	2.21145e-08	-0.405324	0.432	0.42	0.000190251
Litaf	1.18729e-12	-0.405502	0.334	0.387	1.02142e-08
Serinc3	2.73419e-09	-0.406517	0.849	0.88	2.35222e-05
Arhgap30	6.91074e-09	-0.409659	0.23	0.28	5.94531e-05
Capza2	1.89289e-10	-0.410466	0.689	0.673	1.62845e-06
Rtn4	1.17587e-08	-0.411275	0.396	0.427	0.00010116
Qk	1.78341e-07	-0.4141	0.26	0.34	0.00153427
Jund	3.1648e-12	-0.416167	0.991	0.993	2.72268e-08
Slc3a2	7.50049e-09	-0.419892	0.601	0.56	6.45267e-05
Sqstm1	9.51816e-09	-0.421506	0.539	0.473	8.18848e-05
Rrbp1	3.08806e-07	-0.422845	0.61	0.553	0.00265665
Bax	4.39186e-11	-0.42542	0.564	0.527	3.77832e-07
Ube2f	1.15437e-09	-0.426128	0.298	0.34	9.93108e-06
App	2.63475e-06	-0.430153	0.3	0.36	0.0226668
Lyn	7.00384e-11	-0.433959	0.257	0.367	6.0254e-07
Mrpl52	4.91225e-12	-0.436682	0.619	0.62	4.22601e-08
Flna	3.2361e-07	-0.437153	0.225	0.3	0.00278402
D1Ertd622e	4.39267e-06	-0.439714	0.185	0.28	0.0377902
Lamp2	1.8276e-08	-0.4436	0.471	0.453	0.000157229
Bhlhe40	1.00974e-06	-0.445195	0.153	0.267	0.00868681
Nrros	1.16596e-10	-0.446423	0.405	0.407	1.00308e-06
Nadk	3.92646e-07	-0.449768	0.249	0.32	0.00337793
Shisa5	2.89001e-16	-0.451553	0.426	0.493	2.48628e-12
Ap2a2	3.4139e-08	-0.452222	0.21	0.313	0.000293698
M6pr	8.04577e-11	-0.45484	0.565	0.513	6.92178e-07
Laptm4a	4.57148e-10	-0.456464	0.494	0.493	3.93284e-06
Tapbp	9.81791e-13	-0.45762	0.419	0.433	8.44635e-09
Hk2	3.38038e-08	-0.465378	0.281	0.333	0.000290815
Fam105a	5.03297e-14	-0.467146	0.249	0.407	4.32987e-10
Cltc	4.82815e-11	-0.468532	0.34	0.367	4.15366e-07
Actr3	2.1954e-11	-0.470011	0.726	0.673	1.88871e-07
Pim3	2.15407e-09	-0.470727	0.3	0.307	1.85315e-05
Tnfaip3	2.27504e-09	-0.47284	0.526	0.54	1.95722e-05
Cxcr4	8.88239e-07	-0.473357	0.15	0.28	0.00764152
P2rx4	7.07026e-08	-0.475437	0.138	0.34	0.000608255
Tiparp	2.22379e-11	-0.478085	0.233	0.34	1.91313e-07
Prkcd	9.40073e-12	-0.478187	0.274	0.353	8.08745e-08
Cflar	2.67205e-10	-0.482879	0.368	0.433	2.29877e-06
Trps1	9.09464e-11	-0.48401	0.229	0.353	7.82412e-07
Ehd4	7.60417e-09	-0.484086	0.224	0.313	6.54186e-05
Rap1b	1.84138e-11	-0.485313	0.649	0.633	1.58414e-07
Prdx1	3.64998e-08	-0.487386	0.799	0.8	0.000314008
Clta	1.96805e-13	-0.488159	0.818	0.827	1.69312e-09
Anxa5	1.08315e-12	-0.488359	0.477	0.48	9.31832e-09
Cited2	5.72937e-07	-0.493026	0.747	0.693	0.00492898
Tnfaip2	3.05926e-07	-0.493853	0.201	0.28	0.00263188
Hspa8	4.34348e-15	-0.496787	0.963	0.987	3.73669e-11
Csrnp1	8.10158e-13	-0.498177	0.327	0.407	6.96979e-09
Picalm	9.61684e-11	-0.500296	0.202	0.32	8.27337e-07
Tpd52	5.51141e-17	-0.504355	0.379	0.487	4.74147e-13
Pmaip1	8.50896e-09	-0.506616	0.39	0.427	7.32026e-05
Calm1	3.16332e-12	-0.507203	0.832	0.813	2.72141e-08
Lcp1	2.53777e-09	-0.50723	0.557	0.533	2.18324e-05
Tlr2	1.32724e-06	-0.512419	0.147	0.267	0.0114183
Tmsb10	9.643e-09	-0.512607	0.775	0.833	8.29587e-05
Atp6v0b	1.31696e-15	-0.512718	0.775	0.767	1.13298e-11
Lamtor1	1.40496e-14	-0.515436	0.483	0.527	1.20869e-10
Dnase2a	1.76038e-07	-0.515461	0.208	0.273	0.00151446
Peli1	3.54973e-07	-0.521755	0.169	0.293	0.00305383
Btg2	5.00139e-14	-0.52903	0.623	0.66	4.30269e-10
Junb	1.23385e-20	-0.529867	0.983	0.947	1.06148e-16
Rassf4	1.76973e-06	-0.533953	0.112	0.313	0.015225
Ifitm2	3.66935e-14	-0.534178	0.892	0.86	3.15674e-10
Laptm5	3.39278e-20	-0.53458	0.692	0.707	2.91881e-16
Fcgr2b	2.7726e-07	-0.535315	0.423	0.44	0.00238527
Gabarap	8.76861e-19	-0.540584	0.852	0.833	7.54364e-15
Socs3	1.15224e-07	-0.542282	0.265	0.32	0.000991274
Kpna4	6.97823e-13	-0.544112	0.365	0.407	6.00337e-09
Iqgap1	4.65334e-14	-0.546045	0.356	0.427	4.00327e-10
Epsti1	3.73717e-06	-0.546915	0.097	0.313	0.0321509
H2-Q7	1.04645e-12	-0.549926	0.395	0.54	9.00265e-09
Tmbim1	1.77144e-06	-0.557094	0.132	0.287	0.0152397
Rhob	1.00349e-11	-0.559865	0.633	0.52	8.63306e-08
Arrb2	1.15159e-12	-0.560929	0.36	0.413	9.90709e-09
Hebp1	8.37284e-13	-0.562949	0.252	0.32	7.20316e-09
Prcp	8.19868e-15	-0.565019	0.331	0.453	7.05332e-11
Lilrb4a	3.0068e-09	-0.565172	0.157	0.353	2.58675e-05
Reep5	6.45207e-16	-0.567891	0.717	0.693	5.55072e-12
Il10rb	7.80984e-13	-0.573861	0.217	0.367	6.7188e-09
Bbc3	8.02291e-09	-0.57705	0.151	0.32	6.90211e-05
Evi2a	9.32253e-12	-0.581117	0.162	0.38	8.02017e-08
Coro1b	5.14423e-19	-0.592763	0.456	0.527	4.42558e-15
Clec4e	5.96189e-12	-0.597059	0.528	0.34	5.12901e-08
Syngr2	2.22426e-15	-0.597804	0.579	0.58	1.91353e-11
Akr1a1	7.14958e-20	-0.597998	0.702	0.693	6.15079e-16
Neat1	3.57069e-14	-0.604224	0.841	0.847	3.07186e-10
Trim26	5.05825e-09	-0.608247	0.14	0.347	4.35161e-05
Slfn2	3.93693e-13	-0.612448	0.272	0.447	3.38694e-09
Fam174a	2.47116e-18	-0.613774	0.409	0.513	2.12594e-14
Fos	4.60654e-18	-0.615422	0.971	0.947	3.96301e-14
Zfand5	2.14766e-24	-0.617313	0.454	0.553	1.84763e-20
Rnf149	2.19293e-10	-0.619424	0.177	0.293	1.88657e-06
Vsir	9.55013e-12	-0.622571	0.233	0.38	8.21598e-08
Glul	2.04955e-14	-0.625061	0.279	0.333	1.76323e-10
Sepw1	1.28857e-23	-0.625857	0.71	0.807	1.10856e-19
Sh3glb1	1.20016e-24	-0.628054	0.425	0.587	1.0325e-20
Gna13	1.13641e-24	-0.63158	0.487	0.547	9.77654e-21
Crip1	8.35262e-11	-0.631789	0.638	0.467	7.18576e-07
Kctd12	7.87397e-15	-0.637031	0.197	0.373	6.77398e-11
Timp2	4.8756e-09	-0.641056	0.15	0.307	4.19448e-05
Ubc	2.47609e-29	-0.641314	0.965	0.953	2.13018e-25
Cd81	3.06038e-14	-0.643368	0.743	0.613	2.63284e-10
Ninj1	5.87621e-23	-0.643399	0.423	0.407	5.0553e-19
Mcl1	1.28483e-23	-0.651877	0.707	0.767	1.10534e-19
Skil	4.96796e-11	-0.662736	0.165	0.347	4.27393e-07
Hexa	5.97517e-18	-0.674874	0.569	0.633	5.14044e-14
Trf	5.56344e-12	-0.679451	0.361	0.373	4.78623e-08
Maff	4.58274e-15	-0.691058	0.177	0.407	3.94253e-11
Btg1	6.96272e-28	-0.699036	0.862	0.94	5.99002e-24
Cd44	7.46369e-19	-0.705189	0.308	0.393	6.42101e-15
Egr1	8.32964e-10	-0.705949	0.452	0.64	7.16599e-06
Atp2b1	1.13183e-12	-0.709496	0.153	0.407	9.73712e-09
Pim1	2.20199e-19	-0.71021	0.77	0.807	1.89437e-15
Ptms	1.10942e-17	-0.714546	0.255	0.473	9.54434e-14
Irf8	5.57893e-09	-0.720246	0.112	0.347	4.79956e-05
Clec4a2	1.21144e-09	-0.721882	0.445	0.607	1.0422e-05
Slc6a6	5.92452e-09	-0.722325	0.127	0.347	5.09686e-05
Abhd12	1.20027e-09	-0.735565	0.122	0.38	1.03259e-05
Ptprc	5.46773e-32	-0.746046	0.356	0.587	4.70388e-28
Tspan3	3.41003e-12	-0.762202	0.17	0.307	2.93365e-08
Plek	4.80324e-22	-0.763456	0.37	0.487	4.13223e-18
Nfkbia	1.42103e-21	-0.76478	0.902	0.92	1.22251e-17
Rab20	2.02397e-07	-0.765672	0.085	0.34	0.00174122
Asah1	3.19661e-27	-0.767675	0.241	0.52	2.75004e-23
Irf7	1.03364e-06	-0.771279	0.066	0.287	0.00889242
Cfp	2.23956e-06	-0.771577	0.109	0.28	0.019267
Fyb	1.69959e-23	-0.7754	0.247	0.433	1.46216e-19
Lyz1	1.20855e-09	-0.792987	0.12	0.307	1.03972e-05
H2-D1	6.62361e-52	-0.795617	0.985	0.987	5.69829e-48
Tmsb4x	1.18647e-21	-0.796549	0.999	1	1.02072e-17
Malat1	1.67567e-43	-0.802198	1	1	1.44158e-39
H2-K1	2.27001e-45	-0.804828	0.95	0.973	1.95289e-41
H2-DMb1	2.47438e-26	-0.805677	0.296	0.433	2.12871e-22
Bri3	2.27682e-50	-0.811881	0.571	0.707	1.95875e-46
Unc93b1	2.0678e-38	-0.815533	0.526	0.747	1.77893e-34
Ifi30	5.0738e-12	-0.823702	0.109	0.407	4.36499e-08
Ier5	7.98704e-36	-0.829045	0.729	0.853	6.87125e-32
Actb	8.63769e-16	-0.842264	0.988	1	7.43101e-12
Lgals3bp	7.08039e-18	-0.844251	0.186	0.387	6.09126e-14
Marcksl1	3.79839e-30	-0.844829	0.754	0.727	3.26775e-26
S100a6	1.36056e-06	-0.845346	0.531	0.553	0.0117049
B2m	3.08416e-66	-0.849902	0.996	0.993	2.6533e-62
Rgs10	2.57935e-47	-0.85922	0.364	0.647	2.21902e-43
Blvrb	2.71783e-32	-0.861601	0.312	0.527	2.33815e-28
Dusp1	1.04003e-34	-0.869428	0.884	0.933	8.94738e-31
Pou2f2	1.67579e-09	-0.877149	0.103	0.353	1.44168e-05
Ehd1	1.20821e-27	-0.88267	0.251	0.493	1.03942e-23
Mpeg1	3.76207e-08	-0.883953	0.066	0.393	0.000323651
Ly6e	1.10281e-38	-0.888501	0.889	0.947	9.4875e-35
Klf4	2.72234e-22	-0.898596	0.162	0.5	2.34203e-18
Lsp1	4.11384e-28	-0.90341	0.266	0.487	3.53914e-24
Map3k8	1.33917e-25	-0.91125	0.188	0.447	1.15209e-21
Sat1	6.89057e-33	-0.916741	0.752	0.86	5.92796e-29
Nfkbiz	8.9615e-37	-0.917047	0.64	0.853	7.70958e-33
Ccr2	7.46744e-11	-0.926859	0.102	0.373	6.42424e-07
AF251705	8.31455e-09	-0.927482	0.068	0.4	7.15301e-05
Cxcl2	1.61957e-07	-0.937835	0.821	0.74	0.00139331
Ctsa	8.97427e-45	-0.943273	0.339	0.587	7.72056e-41
Ctsz	6.55244e-34	-0.944802	0.618	0.767	5.63706e-30
Ms4a6b	1.64372e-33	-0.946999	0.194	0.473	1.4141e-29
Il1b	4.74479e-08	-0.968281	0.077	0.3	0.000408194
Efhd2	1.11809e-43	-0.978361	0.469	0.66	9.61896e-40
Ifrd1	8.17148e-47	-0.981126	0.448	0.613	7.02992e-43
Npc2	5.85229e-80	-0.981674	0.816	0.9	5.03472e-76
Cd52	2.3131e-26	-0.988862	0.878	0.893	1.98996e-22
Atf3	3.22557e-28	-0.989177	0.603	0.84	2.77496e-24
Itm2b	1.29549e-62	-0.995004	0.95	0.973	1.11451e-58
H2-DMa	1.50919e-37	-1.00967	0.422	0.607	1.29836e-33
Zfp36l1	1.64779e-40	-1.01896	0.313	0.653	1.4176e-36
Nupr1	1.17636e-08	-1.0245	0.063	0.393	0.000101202
Fabp5	1.62757e-16	-1.02687	0.228	0.333	1.4002e-12
Klf6	1.02707e-45	-1.05734	0.763	0.86	8.83591e-42
Vcam1	6.08361e-08	-1.06327	0.091	0.32	0.000523373
Zeb2	2.4704e-49	-1.06424	0.376	0.7	2.12529e-45
Ccrl2	9.94223e-35	-1.06451	0.357	0.587	8.5533e-31
Atox1	4.90795e-92	-1.0697	0.843	0.933	4.22231e-88
Ly86	4.29055e-13	-1.0795	0.067	0.5	3.69116e-09
Pld4	3.23003e-09	-1.08162	0.056	0.393	2.7788e-05
Ppp1r15a	1.91772e-57	-1.08993	0.742	0.867	1.64981e-53
Gngt2	1.54855e-21	-1.10506	0.145	0.427	1.33222e-17
Bst2	9.83414e-49	-1.10892	0.477	0.68	8.46031e-45
Adgre1	1.62819e-06	-1.11531	0.021	0.453	0.0140074
Lgals1	2.18202e-17	-1.12301	0.294	0.467	1.87719e-13
Klf2	5.51637e-39	-1.12383	0.658	0.72	4.74573e-35
Cebpb	3.00679e-40	-1.1295	0.757	0.813	2.58674e-36
Ctsd	9.79146e-43	-1.13577	0.681	0.707	8.42359e-39
Grn	8.23954e-58	-1.16119	0.401	0.633	7.08847e-54
Cstb	1.5178e-78	-1.16466	0.65	0.733	1.30577e-74
Cxcl10	9.01929e-16	-1.17353	0.47	0.687	7.75929e-12
Zfp36	5.70756e-77	-1.17593	0.865	0.96	4.91021e-73
Metrnl	8.81046e-25	-1.18245	0.132	0.493	7.57964e-21
Sirpa	2.68952e-36	-1.1841	0.168	0.56	2.3138e-32
Sepp1	7.63357e-51	-1.18491	0.377	0.58	6.56716e-47
Ccl6	4.89312e-15	-1.18608	0.088	0.407	4.20955e-11
Maf	5.03583e-08	-1.19541	0.033	0.42	0.000433233
Tyrobp	1.05639e-44	-1.19899	0.829	0.98	9.08812e-41
Cybb	5.89127e-24	-1.21815	0.124	0.553	5.06826e-20
Lamp1	1.76599e-84	-1.22957	0.597	0.78	1.51928e-80
Clec4a3	4.97095e-07	-1.27674	0.009	0.473	0.0042765
Tnf	2.77017e-40	-1.2929	0.401	0.72	2.38318e-36
Lyz2	1.08523e-20	-1.3014	0.923	0.973	9.33621e-17
Cyba	1.97444e-73	-1.32064	0.819	0.98	1.69861e-69
Cxcl16	3.65469e-09	-1.33292	0.02	0.487	3.14413e-05
S100a4	6.65116e-07	-1.33366	0.035	0.293	0.00572199
Cst3	7.91163e-132	-1.35538	0.907	0.973	6.80638e-128
Cd68	7.31135e-36	-1.41639	0.112	0.633	6.28996e-32
Marcks	3.08679e-61	-1.41769	0.142	0.7	2.65557e-57
Fth1	6.62266e-127	-1.42542	0.991	1	5.69748e-123
Csf1r	3.64089e-31	-1.4357	0.114	0.58	3.13226e-27
Gdf15	3.73838e-08	-1.47753	0.046	0.28	0.000321612
Bcl2a1b	3.07308e-13	-1.55192	0.039	0.46	2.64377e-09
Ms4a6c	1.67598e-79	-1.55466	0.301	0.74	1.44185e-75
Lgmn	3.97269e-36	-1.60614	0.075	0.667	3.4177e-32
Ctsh	3.55712e-75	-1.6134	0.153	0.773	3.06019e-71
Tmem176b	6.35153e-67	-1.62562	0.443	0.74	5.46422e-63
Gm10116	2.7107e-157	-1.64453	0.77	0.953	2.33201e-153
Hspa1a	3.36252e-21	-1.66616	0.096	0.407	2.89277e-17
Isg15	4.79035e-43	-1.66685	0.171	0.513	4.12114e-39
Ftl1	1.0754e-246	-1.69737	0.998	1	9.25165e-243
Id2	2.47355e-54	-1.72086	0.15	0.687	2.128e-50
Lgals3	1.36597e-29	-1.72111	0.115	0.393	1.17515e-25
Ctsc	4.25806e-87	-1.74685	0.19	0.693	3.66321e-83
Tmem176a	2.67695e-81	-1.77654	0.351	0.733	2.30298e-77
Ctsb	1.18235e-152	-1.7898	0.603	0.893	1.01717e-148
Lst1	4.09276e-132	-1.84575	0.487	0.847	3.521e-128
Ccl12	7.69447e-08	-1.90328	0.027	0.26	0.000661955
Ifitm3	2.67922e-61	-1.9785	0.387	0.807	2.30493e-57
Ccl3	3.29119e-55	-2.04668	0.397	0.667	2.83141e-51
Ms4a7	1.65274e-21	-2.12038	0.022	0.587	1.42185e-17
Psap	4.46559e-210	-2.14351	0.553	0.913	3.84175e-206
Ccl2	7.77562e-41	-2.15908	0.097	0.533	6.68937e-37
Aif1	3.18887e-41	-2.16227	0.043	0.733	2.74338e-37
Fcer1g	7.87204e-120	-2.16761	0.557	0.967	6.77232e-116
Wfdc17	1.29421e-38	-2.18368	0.078	0.62	1.11341e-34
Apoe	7.64329e-70	-2.20923	0.636	0.833	6.57552e-66
Ifi27l2a	7.07409e-66	-2.23555	0.164	0.667	6.08584e-62
Hmox1	3.8703e-21	-2.25799	0.052	0.407	3.32962e-17
Ctss	5.10901e-145	-2.34492	0.11	0.927	4.39528e-141
Ccl7	7.72746e-19	-2.40092	0.059	0.327	6.64793e-15
C1qc	1.32516e-44	-2.68557	0.049	0.647	1.14003e-40
C1qa	3.45339e-68	-2.98993	0.082	0.627	2.97095e-64
Ccl4	6.92141e-137	-2.99075	0.65	0.913	5.95449e-133
H2-Ab1	1.44256e-144	-3.04931	0.345	0.72	1.24104e-140
Pf4	2.80226e-86	-3.19976	0.132	0.58	2.41078e-82
C1qb	5.06485e-88	-3.21468	0.093	0.667	4.35729e-84
H2-Aa	8.45783e-70	-3.23239	0.117	0.653	7.27627e-66
H2-Eb1	1.74083e-84	-3.38172	0.141	0.64	1.49763e-80
Cd74	2.69525e-104	-3.8204	0.291	0.847	2.31872e-100
Atp5j	5.87265e-06	0.220286	0.866	0.713	0.0505224
Uqcrc1	5.9282e-06	0.275012	0.695	0.36	0.0510003
Magoh	5.9935e-06	0.419651	0.644	0.28	0.0515621
Rac2	6.19166e-06	0.305715	0.856	0.633	0.0532669
Ybx3	6.23167e-06	0.349722	0.526	0.193	0.053611
Nudc	6.25475e-06	0.238102	0.667	0.36	0.0538096
Snrpe	6.49496e-06	0.277011	0.85	0.587	0.0558761
Jarid2	6.51922e-06	-0.412546	0.182	0.247	0.0560848
Gm10282	6.68731e-06	0.486108	0.469	0.1	0.0575309
Atp5f1	6.71589e-06	0.274183	0.833	0.54	0.0577768
Wdr26	6.83242e-06	-0.321616	0.204	0.26	0.0587793
Cuta	6.92296e-06	0.241953	0.753	0.427	0.0595582
Il2rg	7.05539e-06	-0.240139	0.309	0.373	0.0606975
Ptp4a2	7.42108e-06	-0.297835	0.553	0.487	0.0638436
Srm	7.5031e-06	0.480088	0.419	0.067	0.0645492
U2af1	7.76719e-06	0.257896	0.791	0.54	0.0668212
Rps18-ps3	7.76731e-06	0.238652	0.88	0.687	0.0668221
Cuedc2	7.97183e-06	0.270555	0.668	0.347	0.0685817
Lcp2	8.00275e-06	-0.325479	0.195	0.22	0.0688477
Snrpb	8.08507e-06	0.19218	0.815	0.627	0.0695558
Med10	8.09648e-06	-0.2057	0.294	0.26	0.069654
Ywhah	8.39559e-06	0.446911	0.694	0.26	0.0722272
Mbnl1	8.4853e-06	-0.248504	0.675	0.52	0.072999
Mospd3	8.60237e-06	0.335059	0.543	0.16	0.0740062
Hnrnpa2b1	8.72535e-06	0.334484	0.837	0.56	0.0750642
Cd53	8.76418e-06	-0.326154	0.793	0.72	0.0753983
Samhd1	8.78883e-06	-0.333142	0.152	0.24	0.0756103
H3f3a	8.9478e-06	0.251256	0.989	0.927	0.0769779
Phpt1	9.0437e-06	0.434174	0.55	0.14	0.0778029
Emg1	9.21059e-06	0.344393	0.662	0.287	0.0792387
Mfsd1	9.50882e-06	-0.549889	0.125	0.273	0.0818044
Ankrd13a	9.57043e-06	0.428696	0.528	0.12	0.0823344
Rpl7a	9.66616e-06	0.12775	0.974	0.927	0.083158
Mrpl18	9.79804e-06	0.293989	0.628	0.267	0.0842926
Ndufv2	9.97395e-06	0.327718	0.636	0.3	0.0858059
Nptn	1.01121e-05	-0.345319	0.242	0.273	0.0869944
Tgfbi	1.0284e-05	-0.806766	0.052	0.34	0.0884736
Degs1	1.12727e-05	-0.398575	0.171	0.273	0.0969787
Naa10	1.1276e-05	0.322334	0.509	0.14	0.0970072
Cd83	1.14629e-05	-1.10589	0.02	0.413	0.0986149
Cdkn1a	1.16951e-05	-0.36521	0.366	0.387	0.100613
Csk	1.19938e-05	-0.321619	0.304	0.287	0.103183
Frat2	1.20003e-05	0.368978	0.53	0.133	0.103238
Lrrc25	1.23262e-05	-0.740826	0.062	0.327	0.106042
Ptpn6	1.23852e-05	-0.283347	0.521	0.407	0.10655
2410015M20Rik	1.25493e-05	0.257479	0.758	0.44	0.107962
Pdia6	1.25675e-05	0.276228	0.602	0.313	0.108118
Gatm	1.3023e-05	0.426854	0.43	0.067	0.112037
Mt1	1.31166e-05	-0.462139	0.809	0.867	0.112842
Gadd45g	1.34679e-05	-0.343736	0.42	0.413	0.115864
Pdia3	1.38518e-05	0.206699	0.725	0.447	0.119167
Psmb8	1.39418e-05	-0.346349	0.772	0.747	0.119941
Tap1	1.45379e-05	-0.263471	0.243	0.253	0.12507
Rhoa	1.49877e-05	-0.332015	0.769	0.673	0.128939
Atp6v1a	1.5323e-05	-0.387579	0.192	0.22	0.131824
H2-T22	1.58065e-05	-0.12685	0.324	0.28	0.135983
Zfp422	1.74139e-05	0.51583	0.487	0.067	0.149812
Pitpna	1.79191e-05	-0.270635	0.553	0.42	0.154158
Lsm5	1.80428e-05	0.286403	0.75	0.42	0.155222
Cox7c	1.80971e-05	0.169712	0.936	0.847	0.155689
Snx20	1.9363e-05	-0.294701	0.163	0.273	0.16658
Cks1b	1.98001e-05	0.468085	0.597	0.167	0.17034
Myl6	1.98791e-05	0.20715	0.952	0.88	0.17102
Rfc2	2.00264e-05	0.365108	0.592	0.24	0.172288
Lsm8	2.04249e-05	0.287591	0.595	0.24	0.175716
Ctsl	2.05094e-05	-0.315451	0.178	0.22	0.176442
Tm2d2	2.05914e-05	-0.271554	0.398	0.32	0.177148
Uqcr11	2.06521e-05	0.138497	0.86	0.733	0.17767
Gm2a	2.08503e-05	-0.330807	0.705	0.593	0.179375
Tmem55b	2.09817e-05	-0.215898	0.207	0.233	0.180506
Atp6v1g1	2.10336e-05	-0.241515	0.815	0.693	0.180952
Sgk1	2.10872e-05	-0.287251	0.241	0.327	0.181413
Notch2	2.15141e-05	-0.434453	0.142	0.213	0.185085
Vapa	2.22343e-05	0.281397	0.764	0.42	0.191282
Cndp2	2.25337e-05	-0.415656	0.168	0.213	0.193857
Fundc2	2.38565e-05	0.410234	0.661	0.273	0.205237
Rpl36al	2.40289e-05	0.113411	0.96	0.94	0.20672
Sdcbp	2.42207e-05	-0.319306	0.763	0.66	0.20837
Ebf1	2.42462e-05	1.82617	0.141	0.04	0.20859
Ndufa8	2.4259e-05	0.240193	0.677	0.313	0.2087
Impdh2	2.43941e-05	0.323698	0.628	0.313	0.209863
Gm2000	2.47203e-05	0.163584	0.958	0.86	0.212668
Ubald2	2.51987e-05	0.369662	0.775	0.427	0.216785
Sf3b6	2.52959e-05	0.272427	0.702	0.36	0.21762
Lamtor4	2.54023e-05	0.275493	0.759	0.42	0.218536
Mrpl57	2.58287e-05	0.299802	0.728	0.36	0.222204
Calm2	2.64461e-05	0.330883	0.945	0.713	0.227516
Mafg	2.66727e-05	-0.310988	0.224	0.24	0.229465
Azin1	2.68953e-05	-0.169534	0.284	0.26	0.23138
Morf4l2	2.70111e-05	0.318665	0.557	0.213	0.232377
H3f3b	2.71308e-05	-0.18952	1	1	0.233406
Gsn	2.77794e-05	-0.298613	0.209	0.253	0.238987
Ube2l6	2.84889e-05	-0.290676	0.217	0.24	0.24509
Ndufa5	2.97204e-05	0.244812	0.636	0.293	0.255685
Taldo1	2.99013e-05	0.307436	0.814	0.487	0.257241
Rpl10	3.00359e-05	0.120178	0.99	0.987	0.258399
Ndufc1	3.04559e-05	0.242543	0.739	0.42	0.262012
Gem	3.17021e-05	-0.284613	0.169	0.193	0.272733
Bcl2a1d	3.24666e-05	-1.0674	0.02	0.367	0.27931
Ubl5	3.25382e-05	0.199817	0.909	0.753	0.279926
Elf1	3.36478e-05	0.577558	0.601	0.24	0.289472
Psmb3	3.36915e-05	0.224139	0.78	0.493	0.289848
Spcs2	3.45054e-05	0.183639	0.737	0.487	0.29685
Fmnl1	3.47813e-05	-0.203044	0.208	0.2	0.299223
Mef2c	3.50752e-05	-0.233313	0.342	0.347	0.301752
Gm9844	3.52023e-05	-0.117055	0.362	0.32	0.302845
Rac1	3.75027e-05	-0.279413	0.736	0.673	0.322636
Minos1	3.75142e-05	0.2566	0.825	0.553	0.322735
Uqcrh	3.76045e-05	0.146053	0.946	0.82	0.323512
Scand1	3.80758e-05	-0.204057	0.806	0.68	0.327566
Ccl9	3.82387e-05	-0.452928	0.327	0.26	0.328967
Mrpl36	3.83939e-05	0.241474	0.554	0.187	0.330302
Insig1	3.89304e-05	-0.288742	0.166	0.253	0.334919
Tgoln1	4.00832e-05	-0.215652	0.285	0.267	0.344836
Ndufs5	4.02859e-05	0.25458	0.747	0.4	0.346579
Pirb	4.06157e-05	-0.839552	0.046	0.373	0.349416
Dhrs1	4.27971e-05	-0.281528	0.194	0.213	0.368183
Sox4	4.42995e-05	0.774142	0.408	0.113	0.381109
Mrpl34	4.50999e-05	0.337488	0.579	0.22	0.387995
Inpp5d	4.54212e-05	-0.216536	0.245	0.253	0.390759
Ndfip1	4.57394e-05	-0.340186	0.208	0.24	0.393496
Dek	4.63972e-05	0.384728	0.593	0.28	0.399155
Arl8a	4.72097e-05	-0.282793	0.171	0.22	0.406145
Plekho1	4.72847e-05	-0.594479	0.081	0.32	0.40679
Ahnak	4.82916e-05	-0.517209	0.098	0.26	0.415453
Phb2	4.88414e-05	0.270819	0.651	0.333	0.420183
Ensa	4.95806e-05	-0.332748	0.283	0.253	0.426542
Tcf4	5.02254e-05	-0.30767	0.226	0.24	0.432089
Ube2s	5.09236e-05	0.272489	0.89	0.647	0.438095
Dynlrb1	5.23749e-05	0.245847	0.798	0.5	0.450581
Shfm1	5.25139e-05	0.151156	0.931	0.92	0.451777
Rasa4	5.25274e-05	-0.488262	0.1	0.307	0.451893
Trappc1	5.34015e-05	-0.203779	0.298	0.247	0.459413
Cope	5.46567e-05	0.24983	0.711	0.44	0.470212
Hist1h1c	5.61131e-05	0.506947	0.573	0.213	0.482741
Prr13	5.86126e-05	-0.315355	0.536	0.46	0.504244
Nfat5	5.92918e-05	-0.227076	0.224	0.227	0.510088
Mcm7	6.08165e-05	0.50517	0.424	0.04	0.523204
Eif3e	6.09611e-05	0.325098	0.838	0.547	0.524449
Lyl1	6.15473e-05	0.224658	0.618	0.307	0.529492
Nktr	6.25825e-05	-0.253398	0.52	0.44	0.538397
Ubac2	6.3671e-05	-0.213334	0.226	0.213	0.547762
Nucks1	6.45907e-05	0.439719	0.559	0.167	0.555673
Syk	6.63378e-05	-0.328595	0.17	0.253	0.570705
Atp6v1b2	6.66069e-05	-0.236096	0.243	0.213	0.573019
Klf3	6.74906e-05	-0.375243	0.157	0.227	0.580622
Dcxr	6.92112e-05	-0.309988	0.168	0.24	0.595424
Stat1	6.95793e-05	-0.343891	0.132	0.247	0.598591
Ssna1	6.95882e-05	0.281842	0.62	0.24	0.598667
Serp1	7.03366e-05	-0.203986	0.761	0.613	0.605105
Dpm3	7.04603e-05	0.252425	0.769	0.447	0.60617
Bola2	7.19265e-05	0.186802	0.785	0.56	0.618784
PISD	7.34109e-05	-0.377684	0.472	0.373	0.631554
Vpreb3	7.36583e-05	1.53186	0.154	0.027	0.633683
Selplg	7.39447e-05	-0.258096	0.407	0.313	0.636146
Gar1	7.56436e-05	0.450209	0.444	0.053	0.650762
Ywhaq	7.65894e-05	0.318657	0.675	0.38	0.658898
Dnajc15	7.81611e-05	-0.322662	0.399	0.327	0.67242
Gm26917	7.89988e-05	-0.292936	0.575	0.507	0.679627
Chst12	8.04318e-05	0.394122	0.443	0.087	0.691955
Vim	8.15457e-05	-0.212289	0.767	0.58	0.701538
mt-Co3	8.24697e-05	0.0831885	0.998	0.993	0.709487
Hnrnpc	8.26372e-05	0.314756	0.652	0.313	0.710928
Rgs1	8.4133e-05	-0.430967	0.554	0.633	0.723796
Arpc5	8.48261e-05	-0.223221	0.716	0.62	0.729759
Cxcl1	8.65072e-05	-1.23775	0.032	0.207	0.744221
Tspyl1	8.67214e-05	-0.135631	0.244	0.233	0.746065
Eny2	8.72617e-05	0.279713	0.625	0.273	0.750713
Itgb1	8.83181e-05	-0.255039	0.244	0.213	0.7598
Skp1a	8.8858e-05	0.311664	0.521	0.167	0.764445
Ost4	9.08112e-05	0.118307	0.841	0.673	0.781249
Ucp2	9.15451e-05	-0.296468	0.807	0.767	0.787562
Erp29	9.28551e-05	-0.332467	0.735	0.7	0.798833
Pomp	9.39621e-05	-0.28467	0.751	0.62	0.808356
Cenpw	9.40098e-05	0.425131	0.458	0.1	0.808767
Acaa1a	9.45267e-05	-0.236466	0.35	0.273	0.813213
H2-Q4	9.64638e-05	-0.100311	0.523	0.407	0.829878
Tcp1	9.6688e-05	0.321341	0.576	0.22	0.831807
Rhog	9.72978e-05	-0.303623	0.512	0.453	0.837053
Cd69	9.96402e-05	0.586959	0.654	0.32	0.857204
Sla	0.000101244	-0.289263	0.258	0.24	0.871002
Rpia	0.000106253	0.440344	0.479	0.107	0.914094
Cdc42se2	0.000106363	-0.262403	0.213	0.233	0.915045
Ap1s2	0.000108558	-0.37758	0.133	0.233	0.933923
Thoc7	0.00010938	0.342229	0.584	0.207	0.940999
Dap	0.000111853	0.299825	0.594	0.213	0.962275
Timm8b	0.000112778	0.296796	0.639	0.28	0.970231
Smpdl3a	0.000113149	-0.348023	0.35	0.267	0.973418
Pten	0.000114059	-0.228742	0.28	0.24	0.981247
Chmp3	0.000116091	-0.272241	0.306	0.26	0.998732
Ogfrl1	0.000118714	0.258945	0.592	0.24	1
Rpa3	0.000120694	0.271714	0.554	0.207	1
Tmed9	0.00012318	0.188181	0.759	0.52	1
Tuba1b	0.000123429	0.363226	0.737	0.56	1
Ndufb11	0.000128328	0.2564	0.823	0.513	1
Atp5e	0.000137864	0.141602	0.945	0.887	1
Trappc6a	0.000137953	0.267353	0.591	0.26	1
Zfp622	0.000140968	-0.190997	0.511	0.393	1
Tomm5	0.000143256	0.385306	0.524	0.187	1
Snx6	0.000144296	-0.251937	0.262	0.233	1
Mafb	0.000146297	-1.21608	0.009	0.367	1
Syce2	0.0001478	0.420415	0.443	0.1	1
Tob2	0.000152345	-0.366606	0.159	0.24	1
Txndc17	0.000153903	-0.251302	0.567	0.46	1
Hint1	0.000156472	0.159978	0.902	0.787	1
Ifi203	0.000157992	-0.224497	0.132	0.18	1
Mpc1	0.00015919	0.189853	0.676	0.367	1
Tnrc6a	0.000160891	-0.195141	0.282	0.247	1
Rab8b	0.000165603	-0.273906	0.192	0.213	1
Hnrnpf	0.000166285	0.221615	0.848	0.64	1
H13	0.000168101	0.269266	0.678	0.327	1
Ndufb7	0.000170456	0.169608	0.833	0.607	1
Psma6	0.000170845	0.210687	0.634	0.367	1
Srp9	0.000173237	0.220005	0.813	0.567	1
Ndufs6	0.000174983	0.25096	0.717	0.393	1
Wnk1	0.000175997	-0.223007	0.366	0.287	1
Impact	0.000177889	-0.531261	0.118	0.227	1
Ube2i	0.00017981	0.250588	0.712	0.36	1
Lsm4	0.000180995	0.203893	0.71	0.447	1
Pgd	0.000182598	0.24666	0.51	0.227	1
Spi1	0.000187068	-0.351069	0.687	0.68	1
Fdps	0.000192591	0.383795	0.438	0.067	1
Ythdc1	0.000193663	-0.231751	0.413	0.333	1
Jun	0.000197992	-0.188481	0.985	0.933	1
Atp5a1	0.000198578	0.193615	0.821	0.633	1
Serinc1	0.00020114	-0.171283	0.282	0.247	1
Rbpj	0.000212146	-0.386385	0.121	0.247	1
Sdhb	0.000214151	-0.283306	0.558	0.487	1
Ccl8	0.000221375	-1.44794	0.026	0.193	1
Sertad2	0.000225989	-0.20122	0.232	0.193	1
Cd300a	0.000226918	-0.602504	0.096	0.24	1
Rilpl2	0.00022729	-0.308326	0.548	0.433	1
Myl12a	0.00023272	0.293467	0.87	0.58	1
Hck	0.000233171	-0.30166	0.227	0.213	1
Dnajc9	0.000261295	0.425327	0.447	0.073	1
Zfp655	0.000264574	-0.190628	0.2	0.207	1
Llph	0.000267802	0.228909	0.705	0.387	1
Cklf	0.000268067	-0.23448	0.319	0.26	1
Dhrs3	0.000268594	-0.321603	0.162	0.22	1
Stxbp3	0.000272666	-0.375616	0.119	0.233	1
Plekho2	0.000274025	-0.257127	0.153	0.207	1
Stard3nl	0.000275157	-0.408224	0.095	0.26	1
Trafd1	0.000282649	-0.286607	0.158	0.193	1
Dnajb1	0.00028274	-0.339393	0.653	0.473	1
Igsf6	0.000287384	0.186445	0.466	0.26	1
Ms4a4c	0.000291186	-1.01239	0.015	0.287	1
Lsm3	0.000291211	0.218225	0.635	0.307	1
Asph	0.000298399	-0.370588	0.118	0.22	1
Fosb	0.000306591	-0.357744	0.829	0.713	1
Lbp	0.000308152	0.4461	0.396	0.04	1
Slc39a1	0.000308255	-0.259431	0.208	0.193	1
Hp	0.000308464	0.335489	0.578	0.24	1
Tor1aip1	0.000311561	-0.120477	0.29	0.253	1
Tet2	0.000312975	-0.248498	0.192	0.22	1
Bmp2k	0.000313489	-0.372276	0.143	0.207	1
Mrpl12	0.000318275	0.218142	0.574	0.26	1
Mob1a	0.000325426	-0.292554	0.171	0.207	1
Srp14	0.000327242	0.238805	0.814	0.547	1
Hdgf	0.000331943	0.253249	0.612	0.307	1
Cct4	0.000332365	0.278959	0.638	0.293	1
Hnrnpu	0.000334038	0.175027	0.685	0.373	1
Aph1a	0.000348409	-0.215721	0.271	0.253	1
Fbl	0.000352186	0.254693	0.61	0.327	1
Ndufb5	0.000357497	0.186241	0.786	0.5	1
Ppp1cc	0.000357643	0.232469	0.685	0.373	1
Siah2	0.000362422	-0.128661	0.318	0.247	1
AI413582	0.000367107	-0.178045	0.34	0.253	1
Cox17	0.000374736	0.204299	0.8	0.52	1
Tcirg1	0.000381497	-0.255158	0.272	0.24	1
Reep3	0.000385112	-0.216568	0.163	0.207	1
Mrpl20	0.000386733	0.244259	0.659	0.347	1
Ralb	0.000389259	-0.211878	0.21	0.227	1
Rala	0.000389467	-0.238107	0.209	0.187	1
Atp6v1h	0.000390504	-0.174416	0.203	0.2	1
Wipf1	0.00039273	-0.3031	0.144	0.22	1
Vmp1	0.000392966	-0.173585	0.286	0.267	1
Itm2c	0.000395439	-0.227784	0.346	0.353	1
Leprot	0.000401066	-0.175097	0.222	0.193	1
Hspa1b	0.000404644	-1.31562	0.03	0.22	1
Lsm7	0.000407637	0.262887	0.607	0.327	1
Arid5a	0.000415855	-0.188462	0.213	0.187	1
Psme2b	0.000417511	-0.204946	0.253	0.2	1
Vdac2	0.000419277	0.178667	0.734	0.4	1
AW112010	0.000421695	-0.236486	0.371	0.3	1
Unc119	0.000428615	0.279456	0.542	0.193	1
Ndufab1	0.000446035	0.174871	0.682	0.393	1
Txnip	0.000449232	-0.204815	0.458	0.347	1
Sowahc	0.000454682	-0.617815	0.061	0.293	1
Otulin	0.000459499	-0.107697	0.297	0.207	1
Smap2	0.000469023	-0.149156	0.191	0.213	1
Dock10	0.00047007	-0.167392	0.292	0.24	1
Sf3b2	0.000470301	0.313682	0.583	0.233	1
Imp3	0.000474516	0.375324	0.524	0.133	1
Ly6c2	0.000476339	-0.320451	0.626	0.4	1
Commd8	0.000477134	-0.152398	0.285	0.233	1
Cd302	0.000477183	-0.683153	0.046	0.293	1
Cytip	0.000477829	-0.270959	0.166	0.173	1
Dusp2	0.000488829	0.45307	0.836	0.54	1
Rab44	0.000492487	0.48051	0.428	0.033	1
Pabpc1	0.000492571	0.145203	0.936	0.82	1
Dnajc7	0.000497315	-0.0411163	0.388	0.3	1
Phf5a	0.00050022	0.250587	0.567	0.253	1
Rab10	0.00050524	-0.191102	0.37	0.32	1
Dram2	0.000509894	-0.294014	0.148	0.193	1
Atp5o	0.000517487	0.208605	0.792	0.547	1
Tonsl	0.000521036	0.30057	0.694	0.34	1
Arpc3	0.00053214	0.173146	0.939	0.773	1
Lipa	0.000536527	-0.545316	0.082	0.233	1
Psmb9	0.000548167	-0.187644	0.568	0.413	1
Rap2b	0.000552413	-0.388997	0.118	0.193	1
Vdac1	0.000560588	0.260211	0.552	0.213	1
Ppp1r18	0.000567414	-0.176141	0.347	0.32	1
5031425E22Rik	0.000570508	-0.195337	0.433	0.367	1
Ssr1	0.000578547	0.242503	0.614	0.253	1
Ncor1	0.000589255	0.275761	0.608	0.24	1
Rnf115	0.000606068	-0.0680403	0.322	0.24	1
Bmyc	0.000627795	-0.235359	0.159	0.173	1
Gm10036	0.000638742	0.175982	0.907	0.74	1
Emb	0.000642629	0.336557	0.623	0.22	1
Vps37b	0.000647407	-0.172064	0.199	0.193	1
Ap2b1	0.000652131	-0.230413	0.222	0.227	1
Ndufa2	0.000659659	0.19502	0.891	0.687	1
Gusb	0.00066278	-0.232451	0.301	0.267	1
Gls	0.000666676	-0.165384	0.259	0.233	1
Tpp1	0.000666941	-0.324838	0.152	0.193	1
Gm5617	0.000680221	-0.134078	0.267	0.22	1
Mrps33	0.000682016	0.189598	0.693	0.38	1
Tmem251	0.000682776	-0.154481	0.297	0.253	1
Srsf7	0.00068676	0.183716	0.753	0.447	1
Ndufs8	0.000688882	0.201653	0.729	0.42	1
Mrps14	0.000690304	0.22191	0.729	0.42	1
Rpl41	0.000697754	0.0536337	0.999	1	1
Mrpl51	0.000698719	0.262611	0.574	0.213	1
Ly96	0.000716698	-0.712618	0.038	0.307	1
Etv3	0.000724233	-0.458201	0.087	0.247	1
Uqcr10	0.000728262	0.135127	0.866	0.713	1
H2-M3	0.000733308	-0.226587	0.124	0.207	1
Chd3	0.000738687	-0.199818	0.212	0.207	1
2310035C23Rik	0.000741824	-0.0724291	0.215	0.187	1
Nfe2l2	0.00074907	-0.228722	0.353	0.287	1
Nudt21	0.000752275	0.243501	0.611	0.28	1
Psma5	0.000764687	0.220743	0.604	0.28	1
Slc15a3	0.000777415	-0.461634	0.076	0.273	1
Irf5	0.00078167	-0.509205	0.054	0.287	1
Mthfsl	0.000788985	-0.193191	0.327	0.26	1
Higd2a	0.000792779	0.185706	0.725	0.393	1
Nxt1	0.00080326	0.356601	0.457	0.107	1
St8sia4	0.000805828	-0.224621	0.15	0.187	1
Cebpa	0.000807818	-0.464862	0.14	0.213	1
Dock2	0.00081934	-0.160412	0.177	0.16	1
Glrx	0.000828198	0.257873	0.58	0.293	1
Gng2	0.000836312	-0.135199	0.192	0.187	1
Nfil3	0.000841146	-0.130524	0.206	0.153	1
Coa5	0.000845797	-0.281063	0.165	0.207	1
Msrb1	0.000851326	0.275624	0.751	0.527	1
Nhp2	0.000865714	0.173273	0.629	0.313	1
Grpel1	0.000866764	0.26997	0.573	0.207	1
Snrpd3	0.000868331	0.19643	0.646	0.34	1
Ctage5	0.000868835	-0.207594	0.271	0.233	1
AB124611	0.000876132	-0.43105	0.075	0.247	1
Eif3h	0.000882624	0.217105	0.898	0.68	1
Tctex1d2	0.000887199	-0.194514	0.361	0.28	1
Stx16	0.000900686	-0.147606	0.289	0.227	1
Fam213b	0.000903923	-0.71975	0.052	0.24	1
Chchd10	0.000910371	0.839346	0.329	0.04	1
Tubb6	0.000922763	-0.333372	0.135	0.213	1
Itga4	0.000941715	-0.156805	0.226	0.187	1
Mthfs	0.000942007	-0.129625	0.222	0.187	1
Tln1	0.000962812	-0.273884	0.486	0.387	1
Atraid	0.000965449	-0.153907	0.273	0.227	1
Scarb2	0.000972614	-0.270912	0.162	0.187	1
Stab1	0.000977658	-0.676299	0.059	0.22	1
Hif1a	0.000999951	-0.124112	0.227	0.187	1
Kpna1	0.0010001	-0.233548	0.201	0.187	1
Rsad2	0.00100085	-0.965659	0.032	0.227	1
2810474O19Rik	0.00100346	-0.151454	0.233	0.18	1
Dr1	0.00101426	-0.148703	0.193	0.193	1
Arf1	0.00102394	0.162244	0.733	0.513	1
Mndal	0.00102984	-0.143806	0.147	0.2	1
Tmed3	0.00103584	0.230879	0.632	0.36	1
Rpl36-ps3	0.0010589	0.219404	0.815	0.6	1
Icam1	0.00108102	-0.187454	0.157	0.18	1
Tex264	0.00111494	-0.230826	0.18	0.187	1
Dazap2	0.00112335	-0.226256	0.67	0.533	1
Pfn1	0.00112776	-0.245291	0.979	0.993	1
Naa38	0.00114338	0.182986	0.61	0.293	1
Irf2	0.00115137	-0.189366	0.188	0.187	1
Sdf2l1	0.00116536	0.210329	0.637	0.4	1
Tnfaip8l2	0.00116789	-0.153085	0.25	0.213	1
Ptp4a1	0.0011695	-0.280109	0.662	0.56	1
Ccnd2	0.00117068	-0.255007	0.283	0.233	1
Bnip2	0.00117308	-0.157119	0.317	0.227	1
Hnrnpab	0.00117539	0.178276	0.7	0.44	1
Tpt1	0.00118076	0.0522154	0.994	0.993	1
Ewsr1	0.00118527	0.223154	0.665	0.413	1
Ebi3	0.00119129	-0.251024	0.272	0.247	1
Iah1	0.00119577	-0.114367	0.249	0.187	1
Romo1	0.00120292	0.142865	0.729	0.453	1
Fgr	0.00120429	-0.510826	0.101	0.227	1
Gtf2a2	0.00121431	0.294678	0.579	0.227	1
Ndufb10	0.00122262	0.166403	0.778	0.48	1
Plaur	0.0012272	-0.227906	0.195	0.167	1
Rragc	0.00122722	-0.174736	0.199	0.153	1
Psma4	0.00123167	0.262385	0.624	0.3	1
Gnb1	0.00125268	-0.233703	0.614	0.58	1
Araf	0.00125346	-0.180577	0.194	0.187	1
Arl6ip5	0.00126865	-0.232181	0.413	0.333	1
Sirt2	0.001281	-0.156643	0.21	0.2	1
Clec4a1	0.0012831	-1.00206	0.01	0.347	1
Taf13	0.00129448	-0.167754	0.232	0.18	1
Rbbp4	0.00131012	0.347944	0.567	0.213	1
Ppp1r12c	0.00131219	-0.241042	0.185	0.173	1
Nlrp3	0.00131752	-0.446918	0.099	0.227	1
Uqcc3	0.00132086	0.287158	0.602	0.22	1
Lrrc8d	0.00134533	-0.181352	0.166	0.173	1
Hmgb3	0.00134612	0.517065	0.38	0.02	1
Pik3r1	0.00136653	-0.183867	0.231	0.193	1
Phgdh	0.0013737	0.466463	0.365	0.08	1
Batf	0.00137672	-0.276246	0.136	0.193	1
Arhgap9	0.00138549	-0.163739	0.293	0.22	1
Trp53	0.00138566	0.278811	0.545	0.22	1
Tpm4	0.0013926	-0.208704	0.148	0.227	1
Fbp1	0.00139456	0.487715	0.346	0.013	1
Ctdsp2	0.00139958	-0.18644	0.214	0.207	1
Mrps18c	0.00142362	0.262963	0.561	0.24	1
Pgap2	0.00142627	-0.235187	0.294	0.24	1
Nfkb1	0.00144539	-0.135151	0.349	0.24	1
Rpl9-ps6	0.00144905	0.118945	0.933	0.867	1
Manbal	0.00145886	-0.155663	0.21	0.18	1
Uqcrq	0.00148578	0.125155	0.852	0.707	1
Etf1	0.00148674	-0.251996	0.36	0.287	1
Stra13	0.00151754	0.201179	0.662	0.38	1
Lyar	0.00151865	0.289388	0.428	0.1	1
Rsl24d1	0.00153404	0.243955	0.551	0.227	1
Uap1l1	0.00155507	-0.2168	0.226	0.187	1
Acot7	0.00155765	0.356263	0.438	0.08	1
Gm42418	0.00156766	-0.336593	0.462	0.407	1
Arl8b	0.00158451	-0.143697	0.252	0.213	1
Nenf	0.00158588	-0.197531	0.395	0.333	1
Arhgap31	0.00158678	-0.262368	0.196	0.167	1
Map7d1	0.00164351	-0.182863	0.202	0.167	1
Tmem189	0.00167501	-0.156349	0.166	0.16	1
Ppp1r11	0.00169509	-0.187372	0.499	0.367	1
Rnaseh2c	0.00170037	0.194615	0.651	0.32	1
Tnpo3	0.00171727	-0.123001	0.187	0.173	1
Lockd	0.00172473	0.477921	0.372	0.1	1
Rap1a	0.00172629	-0.201106	0.614	0.487	1
Yipf1	0.00173071	-0.153898	0.239	0.167	1
Phf3	0.0017334	-0.177863	0.228	0.193	1
Raly	0.00174595	0.220741	0.771	0.467	1
Glmp	0.00179512	-0.253192	0.332	0.293	1
Emc6	0.00184734	0.263879	0.666	0.347	1
Dad1	0.00184946	0.140314	0.802	0.6	1
Arf4	0.00184986	-0.248665	0.679	0.56	1
Nampt	0.00187929	-0.22418	0.147	0.2	1
Ywhag	0.00188278	-0.153893	0.316	0.26	1
Iscu	0.00189245	-0.20042	0.597	0.453	1
B4galt1	0.00190781	-0.134382	0.202	0.153	1
Smim10l1	0.00192919	-0.164584	0.232	0.187	1
Ndel1	0.001936	-0.0678425	0.258	0.2	1
Ptpra	0.00194677	-0.158675	0.185	0.173	1
Kras	0.0019549	-0.149973	0.237	0.187	1
Pfdn6	0.00198877	0.151734	0.593	0.273	1
Arsb	0.00199381	-0.16877	0.245	0.207	1
Eef1d	0.00199452	0.166901	0.802	0.58	1
Bbip1	0.00200797	-0.0961414	0.274	0.207	1
Psmb10	0.00202866	-0.17067	0.52	0.413	1
Tox4	0.00203103	-0.0520847	0.281	0.207	1
Nipa2	0.00205691	-0.162527	0.216	0.187	1
Sarnp	0.00206256	0.245014	0.679	0.36	1
Gm10320	0.00206588	0.217434	0.575	0.253	1
Mknk1	0.00210027	-0.23093	0.15	0.193	1
Cmip	0.00210877	-0.0943034	0.259	0.173	1
Fam50a	0.00211902	-0.12977	0.257	0.173	1
Car2	0.00213462	0.748132	0.264	0.013	1
Atp5l	0.00217843	0.0817543	0.936	0.88	1
Txnl1	0.00218203	0.272473	0.56	0.22	1
Phb	0.00220236	0.269551	0.457	0.14	1
Trim30a	0.00220819	-0.158946	0.146	0.2	1
Tm9sf2	0.00221973	-0.215918	0.207	0.187	1
Nfkb2	0.00224477	-0.388347	0.097	0.22	1
Cx3cr1	0.00227014	-0.694439	0.035	0.287	1
Atp5h	0.00228682	0.130489	0.897	0.793	1
Fam96b	0.00230581	-0.0700006	0.261	0.18	1
Zc3h12a	0.00231046	-0.143475	0.222	0.167	1
Whsc1l1	0.00232124	-0.0944659	0.28	0.213	1
Paics	0.00233308	0.404747	0.413	0.093	1
Tmem9b	0.00234581	-0.112868	0.269	0.213	1
Lamtor3	0.00234949	-0.176037	0.24	0.193	1
Tspan31	0.00235301	-0.117657	0.249	0.173	1
Arid4a	0.0023747	-0.105764	0.231	0.187	1
Ptafr	0.00239958	-0.836094	0.026	0.287	1
Clic4	0.00243479	-0.320243	0.105	0.207	1
Gna12	0.00244436	-0.238004	0.161	0.18	1
2310011J03Rik	0.00245784	-0.19262	0.323	0.22	1
Por	0.00248669	-0.184757	0.18	0.127	1
Acer3	0.00251382	-0.196111	0.148	0.187	1
Sdhaf1	0.00251922	-0.209999	0.181	0.167	1
Arhgap17	0.00253434	-0.322139	0.137	0.173	1
Rnf187	0.00259027	0.582177	0.571	0.313	1
Uchl5	0.00259113	0.377274	0.414	0.053	1
Basp1	0.00259269	-0.437152	0.07	0.207	1
Tmem248	0.00259278	0.314013	0.457	0.127	1
Dok1	0.00259859	-0.128497	0.228	0.2	1
Cd48	0.00261222	-0.219141	0.508	0.4	1
Eif3i	0.00265456	0.143075	0.731	0.48	1
mt-Co1	0.0026638	0.0417311	1	1	1
Adssl1	0.00270148	0.205372	0.48	0.18	1
Colgalt1	0.00271648	-0.13259	0.262	0.193	1
Ogt	0.00274347	-0.00307269	0.255	0.193	1
Slc31a2	0.00275506	-0.159737	0.174	0.18	1
Cbl	0.00276505	-0.199337	0.196	0.167	1
Ostf1	0.0027737	-0.178486	0.738	0.56	1
Epc1	0.00279204	-0.111703	0.329	0.213	1
Sap18	0.00280589	0.198384	0.671	0.38	1
Ccdc50	0.00280589	-0.254309	0.135	0.18	1
Dnajb4	0.00284422	-0.189569	0.246	0.173	1
Sh3bgrl3	0.00284507	-0.210851	0.954	0.947	1
Nhp2l1	0.00285184	0.114473	0.822	0.627	1
Erdr1	0.00285307	0.150921	0.751	0.54	1
Ifi35	0.00286558	-0.104976	0.253	0.173	1
Snap23	0.00286886	-0.150716	0.279	0.233	1
Gclm	0.00287542	0.368916	0.426	0.073	1
Zmiz1	0.00290782	-0.159274	0.166	0.173	1
Fam107b	0.00294145	0.273289	0.552	0.2	1
Ppp1cb	0.00295307	0.233359	0.59	0.267	1
Ssu72	0.00297535	0.224983	0.633	0.3	1
Hnrnpk	0.00297773	0.213181	0.878	0.627	1
Supt4a	0.00298231	0.215026	0.774	0.467	1
Coq10b	0.00299334	-0.0462625	0.203	0.153	1
Tmem192	0.00300772	-0.077193	0.255	0.187	1
Taf7	0.0030249	-0.141913	0.459	0.36	1
Atf7ip	0.00304769	-0.0431801	0.18	0.18	1
Rchy1	0.00308068	-0.0502971	0.293	0.22	1
Igf1	0.00309461	-0.843918	0.026	0.24	1
Dusp11	0.00310431	-0.127504	0.365	0.267	1
Papd4	0.00315624	-0.152588	0.198	0.16	1
Gadd45a	0.00315685	0.348721	0.532	0.227	1
Safb2	0.00318758	-0.134123	0.277	0.193	1
Cd82	0.00320865	-0.201474	0.181	0.18	1
Mdm2	0.00321883	-0.10386	0.229	0.187	1
Ring1	0.00322661	-0.175029	0.223	0.167	1
Cd93	0.00323591	-0.102843	0.211	0.173	1
Psmb6	0.00326735	0.180838	0.759	0.507	1
Pcbp2	0.00327484	0.14432	0.848	0.64	1
Azi2	0.003279	-0.116807	0.212	0.153	1
Map2k1	0.00330102	-0.132958	0.206	0.173	1
Furin	0.00330974	-0.121626	0.239	0.2	1
Csde1	0.00331551	-0.196036	0.513	0.467	1
Ehmt2	0.00332518	-0.202486	0.175	0.167	1
Mettl23	0.003334	-0.0919004	0.269	0.18	1
Derl2	0.0033397	-0.130688	0.222	0.167	1
Use1	0.00334579	-0.270146	0.738	0.6	1
Dync1i2	0.0033664	-0.139181	0.409	0.313	1
1810022K09Rik	0.00337999	0.261351	0.547	0.227	1
Bcl2a1a	0.00341156	-0.954168	0.016	0.273	1
Myd88	0.00342547	-0.096444	0.237	0.193	1
Eps15	0.00342574	-0.288641	0.126	0.18	1
Arf3	0.00343638	-0.19783	0.183	0.173	1
Ppt2	0.00344271	-0.143227	0.269	0.207	1
Pole4	0.00345131	0.257052	0.557	0.22	1
Pik3cd	0.00345238	-0.160617	0.207	0.147	1
Lztfl1	0.00347818	-0.164293	0.211	0.18	1
Mpnd	0.00350519	-0.0967741	0.236	0.18	1
Nagk	0.00353226	-0.255445	0.111	0.207	1
Mapk6	0.003572	-0.0908615	0.223	0.18	1
Slc8b1	0.00358135	-0.142921	0.186	0.16	1
N4bp2l1	0.00363867	-0.126929	0.191	0.167	1
Pigx	0.00368517	0.33564	0.454	0.08	1
Rnf13	0.00369397	-0.115702	0.225	0.173	1
Ahcyl2	0.0037241	-0.0844154	0.136	0.173	1
Sgpl1	0.00378377	-0.464609	0.086	0.193	1
Rogdi	0.00387602	-0.261558	0.133	0.187	1
Frg1	0.00390113	0.25728	0.575	0.233	1
Sypl	0.0039269	0.132548	0.608	0.32	1
Tm2d1	0.00394525	-0.101155	0.304	0.227	1
Lage3	0.0040558	0.295919	0.525	0.153	1
Sf3b5	0.00411975	0.138529	0.712	0.46	1
Chka	0.00412034	-0.241297	0.497	0.34	1
Acox3	0.00412728	-0.158364	0.16	0.16	1
Slc38a1	0.00413315	0.0194994	0.226	0.147	1
Slc25a10	0.0042526	-0.310206	0.119	0.18	1
Psmb2	0.00428728	0.137654	0.784	0.513	1
Cnppd1	0.00430497	-0.102383	0.3	0.2	1
Amfr	0.00430906	-0.145463	0.226	0.173	1
0610012G03Rik	0.00432479	-0.18952	0.638	0.473	1
Polr2g	0.00435387	0.20034	0.537	0.213	1
Bcl7c	0.00439062	0.205274	0.558	0.24	1
Trim12a	0.00440268	-0.14794	0.168	0.173	1
Rbm3	0.00443083	0.188627	0.948	0.847	1
Vps26a	0.00444744	-0.159943	0.195	0.147	1
Fam134a	0.00445715	-0.138021	0.213	0.173	1
Txn2	0.00449345	0.194978	0.607	0.267	1
Rgs2	0.00450075	-0.147123	0.586	0.527	1
Cdc37	0.00451573	0.226877	0.667	0.36	1
Snrpc	0.00454762	0.196255	0.66	0.38	1
Tgif1	0.00457281	-0.163407	0.465	0.36	1
Dgkd	0.00462205	-0.114239	0.144	0.167	1
Tsc22d3	0.00463954	-0.136513	0.429	0.26	1
Nfam1	0.00464761	-0.178311	0.17	0.16	1
Ets2	0.00465638	-0.33771	0.115	0.173	1
Spcs1	0.00467596	0.183422	0.681	0.407	1
Nono	0.004677	0.253661	0.607	0.28	1
Coq5	0.00475267	-0.140572	0.197	0.173	1
Plk2	0.00477584	-0.24901	0.096	0.2	1
Ilf2	0.00477751	0.371649	0.485	0.14	1
Per1	0.00485357	-0.140182	0.18	0.16	1
Hsd17b12	0.00491586	-0.115534	0.231	0.193	1
Pttg1	0.00496019	-0.161984	0.279	0.2	1
Stard3	0.00501236	-0.138874	0.155	0.133	1
C3	0.00501452	-0.231551	0.318	0.267	1
Vamp2	0.00502453	-0.104723	0.211	0.16	1
Rab2a	0.00504131	0.165354	0.708	0.38	1
Hilpda	0.00504788	-0.182984	0.163	0.133	1
Relb	0.00505561	-0.363253	0.087	0.193	1
Ddx17	0.00510895	-0.10262	0.211	0.167	1
Spop	0.00517604	-0.0946712	0.374	0.267	1
Szrd1	0.00523706	-0.122175	0.199	0.187	1
Thumpd3	0.0052468	-0.1684	0.166	0.147	1
Mlf2	0.00527384	-0.198628	0.374	0.287	1
Smim7	0.00530415	-0.183756	0.405	0.293	1
Pbrm1	0.0053072	-0.132903	0.294	0.24	1
Cnpy2	0.00537564	0.179505	0.565	0.26	1
Ndufs7	0.00539562	0.142915	0.647	0.373	1
Polr2k	0.00541085	0.196096	0.611	0.307	1
Bsg	0.00541655	0.10135	0.768	0.52	1
Birc3	0.00543519	-0.277846	0.108	0.193	1
Sfpq	0.00545131	0.219728	0.653	0.353	1
Naa20	0.00545929	-0.17205	0.259	0.2	1
Hnrnpd	0.00560159	0.203857	0.539	0.26	1
Neurl3	0.00562143	-0.304034	0.149	0.153	1
Ptpn18	0.00562769	-0.188274	0.931	0.88	1
Zcchc7	0.00564227	-0.160304	0.187	0.16	1
Fosl2	0.00568035	-0.148994	0.152	0.16	1
Zc3h7a	0.00568647	-0.0868747	0.255	0.167	1
Evl	0.00571853	-0.334076	0.085	0.2	1
Ptges3	0.00572676	0.195917	0.585	0.293	1
Ddx6	0.00573546	-0.133295	0.198	0.167	1
Cyfip1	0.00574661	-0.34175	0.102	0.193	1
Ifi47	0.00581182	-0.144416	0.193	0.147	1
Cyb5r3	0.00581828	-0.0611893	0.226	0.153	1
Kansl1	0.00582308	-0.108361	0.305	0.207	1
B930036N10Rik	0.00583658	0.152578	0.715	0.48	1
Ppp1r14b	0.00585217	0.209363	0.558	0.28	1
Prdx2	0.00586229	0.2155	0.67	0.427	1
Tnfrsf13b	0.00587858	-0.0678322	0.264	0.193	1
Limd2	0.00588344	-0.188328	0.76	0.607	1
Polb	0.00590489	-0.156904	0.163	0.153	1
Sirt7	0.00591036	-0.129109	0.339	0.227	1
C1qbp	0.00592154	0.149566	0.536	0.333	1
Plin2	0.00598712	-0.343949	0.422	0.367	1
Med13l	0.00602023	-0.120717	0.2	0.16	1
Rabac1	0.00604821	0.137319	0.765	0.473	1
Dusp5	0.00606898	-0.0996756	0.145	0.153	1
Marf1	0.00609959	-0.0550029	0.175	0.147	1
Gdi2	0.00615343	-0.162355	0.64	0.513	1
Ms4a6d	0.00621624	-0.707756	0.014	0.293	1
Smc4	0.00623846	0.355095	0.493	0.14	1
Ktn1	0.00624869	-0.0908025	0.187	0.14	1
Elovl1	0.0063578	-0.129892	0.307	0.22	1
Vti1b	0.00640139	-0.076754	0.3	0.2	1
Tmed2	0.00642179	0.133604	0.83	0.627	1
Mfsd11	0.0064255	-0.311208	0.119	0.187	1
Ndufa6	0.00649038	0.116294	0.885	0.7	1
Yipf4	0.0065472	-0.0542968	0.412	0.307	1
Pld3	0.00656871	-0.680754	0.069	0.187	1
Fundc1	0.00658275	-0.0845179	0.241	0.18	1
Creg1	0.00665974	-0.345215	0.6	0.473	1
Gnaq	0.00668201	-0.154429	0.166	0.16	1
Polr2j	0.00668453	0.18373	0.646	0.347	1
Slc29a1	0.0067187	-0.196226	0.229	0.213	1
Edf1	0.00673438	-0.191665	0.77	0.673	1
Cept1	0.00674577	-0.205022	0.153	0.153	1
Arid1a	0.00675574	-0.0979093	0.34	0.24	1
Calm3	0.00677291	0.179495	0.802	0.493	1
Mvp	0.00678431	-0.293905	0.118	0.18	1
Eif2s2	0.00686289	0.125597	0.797	0.54	1
Gtf2a1	0.00687404	-0.196102	0.15	0.14	1
Adap2os	0.00689991	-0.871144	0.004	0.34	1
Itpkb	0.00690385	-0.170767	0.158	0.147	1
Zfand3	0.00690664	-0.146095	0.181	0.14	1
Pam16	0.00691367	0.306584	0.486	0.153	1
Polr1d	0.00691502	0.12019	0.801	0.6	1
Cela1	0.00697851	-0.261211	0.131	0.127	1
Cd86	0.00700119	-0.87366	0.011	0.313	1
Bcat2	0.00701072	-0.163551	0.323	0.227	1
Slc43a2	0.00701273	-0.468415	0.07	0.22	1
Impa2	0.00702025	0.381334	0.417	0.067	1
Prkar1a	0.00703455	0.21817	0.651	0.307	1
Zmynd8	0.0070516	-0.160198	0.179	0.14	1
Clec10a	0.0071205	-0.824722	0.03	0.22	1
Cic	0.0071531	-0.213471	0.13	0.173	1
Rnf7	0.0071872	0.115187	0.695	0.5	1
Ltb4r1	0.00723554	0.287411	0.394	0.1	1
Znhit1	0.00724206	0.131551	0.597	0.333	1
Def6	0.00729602	0.381879	0.429	0.067	1
Camk2d	0.00742814	-0.100633	0.161	0.207	1
Acp2	0.00754345	-0.540135	0.059	0.227	1
Myh9	0.00755461	-0.037052	0.306	0.193	1
C87436	0.00758017	-0.109627	0.234	0.173	1
Zcchc6	0.00760013	-0.139944	0.161	0.147	1
Usf2	0.00760449	-0.159486	0.401	0.307	1
Tank	0.00761206	-0.0863566	0.212	0.14	1
Nfu1	0.00764173	0.251115	0.498	0.167	1
Mrps28	0.00767577	0.269792	0.482	0.167	1
Eif3f	0.00780985	0.139547	0.92	0.78	1
Ppib	0.00781009	0.11908	0.82	0.573	1
Hagh	0.00782514	-0.145335	0.305	0.193	1
P4hb	0.00783853	0.110329	0.698	0.447	1
Dab2	0.00786937	-0.65428	0.035	0.253	1
Stk38	0.00794689	-0.177811	0.155	0.153	1
Ndufa10	0.00797118	0.21852	0.564	0.253	1
Atp5j2	0.00797501	0.08282	0.908	0.773	1
Eif1	0.00798936	-0.126829	0.996	0.98	1
Gmfb	0.00799133	-0.111618	0.177	0.133	1
Stard7	0.00800184	-0.106875	0.23	0.18	1
Dynlt1f	0.00802658	0.256904	0.547	0.227	1
Mrpl27	0.00807992	-0.132623	0.345	0.26	1
Zyx	0.00810559	-0.150486	0.518	0.333	1
Znrf2	0.0081705	-0.216089	0.153	0.153	1
Macf1	0.00819389	-0.117397	0.166	0.133	1
Numa1	0.0082043	-0.153412	0.162	0.147	1
Fus	0.00820797	0.158533	0.785	0.487	1
Hsd17b11	0.00826693	-0.155449	0.154	0.153	1
Tnks2	0.00827506	-0.205465	0.143	0.127	1
Fcgr4	0.00828621	-0.809661	0.033	0.227	1
Mpv17l2	0.00839307	-0.130482	0.263	0.173	1
Zfp467	0.00839634	-0.250349	0.12	0.16	1
Map1lc3a	0.00840263	-0.118925	0.372	0.287	1
Ppp4r2	0.00843688	-0.0835396	0.178	0.153	1
Mcm6	0.0085445	0.337755	0.367	0.08	1
Ifngr2	0.00863351	-0.295933	0.079	0.193	1
Arpc2	0.00863662	-0.175867	0.871	0.747	1
Aup1	0.00868298	-0.165913	0.416	0.313	1
Snx1	0.00868993	-0.0215074	0.22	0.147	1
Myo1g	0.00869174	-0.148238	0.198	0.147	1
Usp19	0.00870451	-0.0988441	0.212	0.16	1
C1d	0.00880361	0.140203	0.634	0.32	1
Tmem128	0.00890185	-0.119361	0.327	0.22	1
Pex16	0.00895929	-0.114639	0.234	0.18	1
Lilr4b	0.00897148	-0.225159	0.113	0.147	1
Tmem261	0.00907602	-0.196463	0.414	0.32	1
Arpp19	0.00911764	0.184319	0.826	0.567	1
Lrch4	0.00912009	-0.118368	0.192	0.167	1
Usp34	0.00912346	-0.061598	0.224	0.153	1
Tsc22d4	0.00913454	0.158405	0.667	0.367	1
Pcf11	0.00917087	-0.0812434	0.294	0.173	1
Alox5ap	0.00917285	-0.21976	0.803	0.587	1
Psma2	0.00926001	0.172316	0.752	0.447	1
Cldn15	0.00928586	0.429339	0.34	0.013	1
Sec14l1	0.00929292	-0.288542	0.132	0.14	1
Rcn2	0.00930791	-0.0907226	0.222	0.173	1
Tnip1	0.00931557	-0.134307	0.19	0.167	1
Hvcn1	0.0093548	-0.209626	0.158	0.14	1
Xiap	0.00935582	-0.219482	0.124	0.153	1
Ndufa3	0.00945324	0.0807104	0.884	0.713	1
Mapkapk2	0.0094902	-0.239094	0.393	0.313	1
Ergic2	0.00952003	-0.0915703	0.248	0.167	1
Ube3a	0.00970399	-0.0201519	0.239	0.173	1
1110004F10Rik	0.00972835	0.181586	0.588	0.273	1
Tuba1c	0.00977905	-0.25475	0.392	0.307	1
Zfp644	0.00978815	-0.0178139	0.334	0.227	1
Ssbp1	0.00987635	0.287876	0.478	0.173	1
Tigd2	0.00989385	-0.064295	0.165	0.127	1
Slc25a51	0.00997984	-0.0927501	0.191	0.14	1
Srgap2	0.0100232	-0.332864	0.092	0.187	1
Cct5	0.0100612	0.188803	0.668	0.393	1
Nub1	0.0101058	-0.0361795	0.188	0.133	1
Crebbp	0.0101716	-0.203127	0.134	0.153	1
Egfl7	0.010176	0.533804	0.322	0.047	1
Rela	0.0101842	-0.0973964	0.255	0.187	1
Commd4	0.0101984	-0.075708	0.419	0.28	1
Gsk3b	0.01023	-0.0523375	0.326	0.227	1
Pon2	0.0102634	-0.0533877	0.261	0.18	1
Tor3a	0.0103033	-0.249402	0.118	0.153	1
Nop58	0.0103168	0.306447	0.407	0.1	1
Gmip	0.0103418	-0.251821	0.148	0.147	1
Fam195b	0.010364	-0.205042	0.497	0.413	1
Khk	0.010379	0.230976	0.489	0.167	1
Fcor	0.0104047	0.418107	0.337	0.04	1
Sdhd	0.010415	0.172576	0.54	0.26	1
Ubn1	0.0104214	-0.0367173	0.234	0.147	1
Snx14	0.0104569	0.549988	0.348	0.013	1
Pan3	0.0104749	-0.0606323	0.293	0.233	1
Rbm17	0.0105148	0.22012	0.53	0.193	1
Rbx1	0.01054	0.0929255	0.84	0.553	1
Ift20	0.0105519	0.287037	0.573	0.24	1
Ccdc9	0.0105604	-0.0953539	0.19	0.153	1
Psma1	0.010633	0.180107	0.618	0.34	1
Cenpb	0.0106386	-0.0914887	0.215	0.14	1
Arl5c	0.0106538	-0.0482736	0.095	0.207	1
Ppp1r15b	0.0106629	-0.15354	0.143	0.153	1
Fbxo6	0.010676	-0.115584	0.198	0.133	1
F13a1	0.0106916	-0.26642	0.104	0.133	1
Avpi1	0.010734	-0.327485	0.108	0.173	1
Aff4	0.010779	-0.113819	0.197	0.147	1
Mrps16	0.010859	0.171195	0.642	0.34	1
Kcmf1	0.0108754	-0.114044	0.173	0.127	1
Pisd	0.0108776	-0.159893	0.121	0.153	1
Tmem230	0.0109908	-0.0718876	0.247	0.173	1
Ggh	0.0109908	-0.0657984	0.212	0.16	1
Nat9	0.0110064	-0.105166	0.213	0.153	1
Psmc3	0.0110383	0.224246	0.565	0.267	1
Trem2	0.0110461	-0.74863	0.013	0.293	1
Gapvd1	0.0110474	-0.181354	0.173	0.133	1
Tbc1d10b	0.0110513	-0.218219	0.138	0.14	1
Pdlim2	0.0110871	-0.119702	0.146	0.153	1
Anxa6	0.0111147	-0.149634	0.192	0.153	1
Zpr1	0.0111523	-0.103693	0.185	0.14	1
Synj1	0.0111743	-0.211606	0.1	0.18	1
Lrp10	0.0111754	-0.0120782	0.285	0.173	1
Cdkn1b	0.0112397	-0.000823565	0.18	0.14	1
Tmem30a	0.011264	-0.113404	0.29	0.193	1
Ehbp1l1	0.0112799	-0.132986	0.133	0.16	1
Dynlt3	0.0112805	-0.00206466	0.228	0.127	1
Xaf1	0.0112812	-0.241729	0.096	0.167	1
Myeov2	0.011282	0.0977552	0.857	0.62	1
Rreb1	0.0112961	-0.167491	0.149	0.147	1
Fnbp1	0.0113477	-0.127831	0.219	0.16	1
Arf6	0.0113478	-0.0828408	0.7	0.507	1
Adam15	0.0113562	-0.141383	0.173	0.14	1
Rab1a	0.0113718	-0.130085	0.491	0.347	1
Rbm7	0.0113741	-0.144841	0.389	0.293	1
Hprt	0.0113976	0.0950667	0.681	0.413	1
Ttyh3	0.0114007	-0.152975	0.149	0.147	1
Taok3	0.0114862	-0.0979517	0.357	0.253	1
Vdac3	0.0115346	0.130066	0.586	0.28	1
Pla2g7	0.0116059	-0.668496	0.022	0.273	1
2210016F16Rik	0.0116682	-0.110045	0.167	0.14	1
Rbm33	0.0116686	-0.143894	0.153	0.14	1
Adrbk2	0.0117013	-0.246836	0.133	0.147	1
BC005624	0.011826	-0.0822898	0.329	0.207	1
Renbp	0.0118337	-0.164299	0.117	0.147	1
Lims1	0.0118721	-0.155952	0.245	0.173	1
Srsf6	0.0119279	0.141437	0.702	0.42	1
Ccdc88b	0.0119514	-0.201253	0.135	0.14	1
Cyth4	0.0119639	-0.161583	0.129	0.127	1
Rtp4	0.0119661	-0.3984	0.066	0.187	1
Ppm1m	0.0119713	-0.106719	0.23	0.153	1
Golgb1	0.0119968	-0.0782403	0.308	0.207	1
Bloc1s1	0.0120921	-0.0789279	0.343	0.253	1
Nufip2	0.0120942	-0.114469	0.218	0.127	1
Slc25a36	0.0120949	-0.105877	0.174	0.14	1
Ndufa7	0.012097	0.0919706	0.87	0.74	1
Strn3	0.0121153	-0.0314922	0.232	0.153	1
Hadha	0.0121443	-0.13635	0.275	0.22	1
Fam111a	0.0121854	-0.154259	0.274	0.2	1
Pdap1	0.0122312	0.179183	0.581	0.32	1
S100a10	0.0122335	-0.0928714	0.388	0.26	1
Fuca2	0.01226	-0.0868768	0.195	0.12	1
Scamp2	0.0123558	-0.0639719	0.298	0.193	1
Csnk2b	0.012421	0.206766	0.616	0.293	1
Dync1li1	0.0124272	-0.113578	0.165	0.133	1
Xpa	0.0124623	-0.0153623	0.207	0.14	1
2005-03-01	0.0125087	-0.0843255	0.308	0.207	1
Tgfbr2	0.0125564	-0.387157	0.078	0.187	1
Arhgef6	0.0126228	-0.0553456	0.247	0.16	1
Tyms	0.0126452	0.369301	0.354	0.06	1
Esyt1	0.0126475	-0.0270676	0.201	0.133	1
Sgk3	0.012655	-0.0391591	0.224	0.133	1
Pak1	0.012704	-0.110575	0.158	0.113	1
Tubb2a	0.0127402	-0.447858	0.046	0.233	1
Leng8	0.0127486	-0.132323	0.158	0.133	1
2015-09-01	0.0127683	0.156891	0.784	0.573	1
C5ar1	0.0128146	-0.390185	0.079	0.18	1
Mrps36	0.0128337	0.223846	0.581	0.253	1
Cacybp	0.0128571	0.276853	0.495	0.187	1
Eid1	0.0128948	-0.0724135	0.241	0.173	1
Sh3bgrl	0.0129146	-0.119181	0.461	0.34	1
Fem1c	0.0129359	-0.151237	0.183	0.133	1
Clk3	0.0130323	-0.0593224	0.235	0.127	1
Yme1l1	0.0130974	-0.0396472	0.257	0.187	1
Pura	0.0131389	-0.0635684	0.199	0.167	1
Gpcpd1	0.0131627	-0.166595	0.136	0.133	1
Sap30	0.0131647	-0.203338	0.453	0.347	1
Stk19	0.01317	-0.0115414	0.247	0.147	1
Ccdc12	0.0131868	0.240417	0.772	0.4	1
Faim	0.0131869	0.0123738	0.26	0.16	1
Hist3h2a	0.0132159	0.0386688	0.214	0.167	1
Taz	0.0132375	-0.0205149	0.177	0.127	1
Pde6d	0.0132681	0.240627	0.428	0.113	1
Prkcb	0.0133096	-0.173984	0.128	0.147	1
Gm26532	0.0133219	-0.10153	0.207	0.14	1
Tagap	0.0133672	-0.437777	0.059	0.187	1
Kdm2a	0.0134061	-0.137546	0.21	0.16	1
Ap1b1	0.0135348	-0.276348	0.098	0.14	1
Slain2	0.0135419	-0.0576938	0.226	0.14	1
2009-09-01	0.0135668	-0.209005	0.341	0.247	1
Mepce	0.013656	-0.0520425	0.167	0.133	1
Drap1	0.0136582	0.204914	0.643	0.313	1
Lgals9	0.0136583	0.481718	0.341	0.107	1
Gm26699	0.0137025	0.245943	0.503	0.147	1
Atp6v1c1	0.0137741	-0.0265894	0.207	0.127	1
Ginm1	0.0137781	-0.0297488	0.24	0.147	1
Ly6a	0.0137899	-0.257444	0.106	0.14	1
Smim24	0.0137924	-0.0885427	0.215	0.12	1
Copb1	0.0138017	-0.0731893	0.209	0.12	1
Tmem120a	0.0138075	-0.128387	0.141	0.133	1
Farsa	0.0138123	0.313439	0.4	0.067	1
Safb	0.0139192	-0.0590565	0.222	0.14	1
Cln8	0.013933	-0.554439	0.037	0.253	1
Pip4k2a	0.0139653	-0.31884	0.092	0.18	1
Spr	0.0139805	-0.0832959	0.175	0.14	1
Il17ra	0.0140519	-0.0747503	0.131	0.127	1
Ptov1	0.0140726	0.321899	0.487	0.153	1
Atg2a	0.014078	-0.241351	0.147	0.147	1
Atp5c1	0.0141775	0.120886	0.767	0.567	1
Dguok	0.0143095	-0.121466	0.338	0.233	1
Cnot8	0.0143571	-0.0274089	0.216	0.14	1
Hsd17b10	0.0143577	0.223811	0.497	0.167	1
Ppm1h	0.0144094	-0.139688	0.152	0.147	1
Pkn1	0.0144328	-0.0550268	0.159	0.127	1
Hpcal1	0.0144376	-0.139144	0.34	0.22	1
Usf1	0.0144488	-0.101672	0.163	0.14	1
2810417H13Rik	0.0144664	0.44249	0.345	0.12	1
Herc1	0.0144867	-0.114372	0.161	0.12	1
Purb	0.0144959	-0.0156208	0.276	0.187	1
Gm16286	0.0145199	0.207102	0.545	0.213	1
Ssrp1	0.0145811	0.262025	0.49	0.213	1
Sash1	0.0147567	-0.568895	0.047	0.2	1
Uqcrc2	0.0147733	0.230506	0.524	0.22	1
Dync1h1	0.0147852	-0.144768	0.167	0.133	1
Cnn2	0.0148283	-0.157671	0.401	0.32	1
Uvrag	0.0148872	-0.105692	0.151	0.133	1
Lsm14a	0.0149146	-0.0559878	0.312	0.207	1
Hspd1	0.0150125	0.156845	0.45	0.2	1
Irf9	0.0150372	-0.247171	0.097	0.167	1
Sp100	0.0150477	-0.0785667	0.325	0.227	1
Acyp1	0.0151678	0.37925	0.447	0.087	1
Cib1	0.0151932	-0.108446	0.361	0.233	1
Eif4e3	0.0152054	-0.00891738	0.165	0.127	1
Gns	0.0152417	-0.398716	0.062	0.2	1
Cd1d1	0.0153074	0.00566938	0.16	0.12	1
Snx17	0.0153766	-0.0939629	0.327	0.227	1
Gnai2	0.0153789	-0.181804	0.885	0.773	1
Ppp3ca	0.0154045	0.329346	0.535	0.2	1
Ccnt1	0.0154411	-0.0587443	0.257	0.153	1
Far1	0.0154939	-0.114905	0.168	0.14	1
Tmbim4	0.015497	0.180365	0.639	0.34	1
Zc3hav1	0.0155097	-0.0924699	0.286	0.2	1
Eif4g3	0.0155596	-0.0744828	0.204	0.147	1
Dnajb14	0.0156177	-0.168201	0.127	0.133	1
Lbh	0.0156794	-0.119722	0.125	0.14	1
Gpr108	0.0156906	-0.0870397	0.19	0.133	1
Ppp3r1	0.0157043	-0.0753639	0.211	0.153	1
Fis1	0.0157371	0.0784297	0.809	0.567	1
Yipf5	0.0157849	0.0320615	0.288	0.16	1
Lasp1	0.0158329	-0.177911	0.153	0.12	1
Hbp1	0.0159288	-0.0155164	0.257	0.16	1
Zmiz2	0.0159887	-0.106994	0.157	0.127	1
Rnf130	0.0159921	-0.16608	0.619	0.487	1
Setd5	0.0161293	-0.0839494	0.211	0.14	1
Nop56	0.016194	0.25435	0.476	0.207	1
Fuca1	0.0162202	-0.107933	0.41	0.26	1
Fbxo33	0.0162249	-0.0852946	0.152	0.127	1
Plbd2	0.0162701	-0.265988	0.104	0.16	1
Birc2	0.0162744	-0.0666776	0.184	0.12	1
Rnf19b	0.0162814	-0.38086	0.082	0.173	1
Tomm34	0.0163333	-0.0287701	0.234	0.133	1
Ythdf3	0.0164282	-0.183491	0.134	0.14	1
Ltbr	0.0164502	-0.123355	0.191	0.133	1
Shkbp1	0.0164785	-0.0759422	0.154	0.127	1
Nckap1l	0.0164857	-0.159371	0.129	0.147	1
Cetn2	0.0165995	0.372931	0.428	0.073	1
Gtf2f2	0.0166022	0.307894	0.423	0.087	1
Mmd	0.0166185	-0.0597533	0.207	0.133	1
Tomm22	0.0167053	0.148062	0.706	0.413	1
Ccdc47	0.0167235	-0.119584	0.188	0.14	1
Scarb1	0.0167748	-0.108693	0.187	0.14	1
Tmem259	0.0168294	-0.104259	0.166	0.127	1
Trim8	0.0169074	-0.0870239	0.18	0.133	1
1810058I24Rik	0.0169229	0.175104	0.644	0.307	1
Trip12	0.0169771	-0.1003	0.143	0.14	1
Zeb2os	0.0171082	-0.347894	0.063	0.2	1
Mcur1	0.0171467	-0.136335	0.149	0.133	1
Ppp1r9b	0.017209	-0.216105	0.117	0.133	1
R3hdm4	0.017235	0.195654	0.584	0.247	1
Ndufs3	0.017253	0.313301	0.53	0.2	1
Fbxl3	0.0174071	-0.158086	0.142	0.12	1
Hax1	0.0175502	-0.063271	0.279	0.173	1
Dhps	0.0175869	-0.0724046	0.194	0.113	1
Rab31	0.0176052	-0.147021	0.141	0.133	1
Capg	0.0177177	-0.0413488	0.437	0.28	1
Zfx	0.0177299	-0.124758	0.158	0.12	1
Parp2	0.0177606	-0.0293974	0.194	0.127	1
Sgta	0.017811	-0.0149731	0.267	0.18	1
Tfe3	0.0180291	-0.260004	0.094	0.153	1
Cln5	0.0181128	-0.170915	0.132	0.127	1
Cltb	0.0181812	-0.145728	0.118	0.14	1
1600002K03Rik	0.0182135	-0.06478	0.182	0.127	1
Man1a	0.0183165	-0.0537335	0.14	0.14	1
Zcchc9	0.0183168	0.0471168	0.343	0.213	1
Ndufc2	0.0184645	-0.258909	0.705	0.56	1
Dazap1	0.0185924	0.15919	0.529	0.213	1
Rnf10	0.0186322	-0.060834	0.325	0.213	1
Snd1	0.01872	-0.106811	0.252	0.173	1
Rpn2	0.0187336	0.0657224	0.591	0.373	1
Ccm2	0.01876	0.0270917	0.218	0.127	1
Cdk11b	0.0187613	-0.0362717	0.354	0.24	1
Arl4c	0.0187998	0.0033896	0.165	0.147	1
Hint2	0.0188083	0.21841	0.527	0.22	1
Zdhhc20	0.018884	-0.0580843	0.252	0.147	1
Birc6	0.0189012	-0.033331	0.225	0.173	1
Oas1a	0.0189081	-0.2528	0.088	0.153	1
Acadm	0.0189093	-0.0758332	0.226	0.14	1
Arhgap25	0.0189127	-0.177632	0.124	0.127	1
Gm6377	0.0189449	-0.774076	0.019	0.247	1
Glrx5	0.0189621	0.218151	0.501	0.193	1
Tpst2	0.0189985	0.0183233	0.246	0.12	1
Cers6	0.0190114	-0.0905269	0.179	0.133	1
Nfkbie	0.0190336	-0.299122	0.077	0.18	1
Cap1	0.0191633	0.000680742	0.209	0.12	1
Tmcc1	0.0191786	-0.206578	0.216	0.193	1
Dnmt3a	0.0191845	-0.34089	0.083	0.173	1
Atp1b3	0.0191898	-0.152222	0.461	0.327	1
Sh3bp1	0.0192465	-0.0780212	0.296	0.207	1
Sumo1	0.0192589	0.153538	0.79	0.52	1
Gba	0.0192732	-0.153039	0.132	0.133	1
Gnb2	0.0192834	0.136012	0.855	0.62	1
Tifab	0.0193503	-0.0531673	0.222	0.167	1
Itch	0.0193912	-0.114594	0.162	0.127	1
Clec2d	0.0194795	-0.298787	0.085	0.16	1
Ing3	0.019514	-0.00484611	0.233	0.127	1
Nr3c1	0.0196356	-0.0369495	0.178	0.127	1
Prrc2a	0.0197246	-0.0134439	0.239	0.147	1
Arrdc4	0.0197726	-0.35271	0.076	0.187	1
Ndfip2	0.019806	-0.0706648	0.155	0.127	1
Rit1	0.0198295	-0.131237	0.141	0.12	1
Txndc5	0.0198356	-0.111545	0.17	0.107	1
Becn1	0.0198433	-0.0711126	0.302	0.2	1
Hsd11b1	0.0198939	0.39412	0.316	0.047	1
Ptpn7	0.0199012	0.305812	0.43	0.107	1
Nt5dc2	0.0199026	0.232987	0.443	0.167	1
Pak2	0.0200619	-0.0617338	0.29	0.193	1
Efr3a	0.020076	-0.0419349	0.203	0.127	1
Tnfrsf1b	0.0200771	-0.488261	0.058	0.18	1
Rest	0.0201847	-0.00197506	0.212	0.14	1
Gpbp1	0.0201984	0.05431	0.302	0.18	1
DHRSX	0.0202654	-0.0399439	0.276	0.187	1
Ist1	0.0202758	0.0219402	0.223	0.12	1
Prpsap1	0.0203855	0.0316856	0.232	0.14	1
Aldh2	0.0204025	0.18792	0.708	0.433	1
Psmb5	0.020406	0.172078	0.668	0.4	1
Fgd2	0.0204577	-0.352546	0.071	0.18	1
Isca2	0.0204877	-0.0296023	0.275	0.173	1
Sumo3	0.0204944	0.128808	0.617	0.347	1
Adam10	0.0205542	-0.066549	0.194	0.127	1
Ebna1bp2	0.0206859	0.222244	0.443	0.14	1
Ipo7	0.0207293	-0.111263	0.184	0.1	1
Ostc	0.0207363	0.138679	0.597	0.353	1
Tax1bp3	0.0207857	-0.0242181	0.146	0.12	1
Utp3	0.0208703	0.0231867	0.284	0.167	1
Sec11a	0.0208936	0.213325	0.572	0.307	1
Ugp2	0.0209576	-0.0444058	0.199	0.127	1
Ythdf1	0.0209618	-0.0351958	0.249	0.147	1
Ppil1	0.0209944	0.373284	0.391	0.06	1
Myo9b	0.0210825	-0.21764	0.118	0.127	1
Sar1a	0.021153	-0.00300393	0.323	0.18	1
Vps35	0.0211758	-0.0190236	0.249	0.147	1
Clk1	0.0212257	-0.0974038	0.716	0.587	1
Chchd1	0.0212959	0.139961	0.589	0.307	1
Slbp	0.0213664	0.271737	0.506	0.22	1
Hspe1	0.0213812	0.107572	0.763	0.553	1
Pip5k1c	0.0214038	-0.110356	0.122	0.127	1
Otud5	0.021515	-0.0914766	0.171	0.14	1
Soat1	0.0215702	-0.405277	0.064	0.193	1
Sptlc2	0.0216192	-0.0776159	0.25	0.167	1
Fastk	0.0216297	0.0291224	0.225	0.113	1
Dpysl2	0.0218288	-0.0820197	0.117	0.127	1
Xpo1	0.0219231	-0.094467	0.196	0.133	1
Fnip1	0.0219394	-0.157065	0.176	0.12	1
Nemf	0.0219689	-0.0131541	0.2	0.133	1
Pea15a	0.0220076	-0.500086	0.035	0.24	1
Atp5k	0.0220092	0.0724515	0.862	0.7	1
Ncoa3	0.0221147	-0.190565	0.106	0.147	1
2510039O18Rik	0.0221293	-0.10245	0.183	0.12	1
Cdc42se1	0.0221346	-0.0246695	0.347	0.207	1
Ifit1	0.0221428	-0.775162	0.024	0.187	1
C4b	0.0221486	-0.293773	0.122	0.14	1
Wwp1	0.0221733	-0.333236	0.082	0.167	1
Tbpl1	0.0223511	-0.0537053	0.197	0.12	1
Apex1	0.0223804	0.20112	0.414	0.14	1
Chmp1a	0.0223843	-0.0452137	0.301	0.207	1
Cers5	0.0223928	0.00145447	0.197	0.12	1
Elk3	0.0224148	0.0272642	0.212	0.127	1
Zfr	0.0224216	-0.137276	0.217	0.133	1
Cnot7	0.0224218	-0.0231649	0.228	0.14	1
Eif4h	0.0225968	0.234044	0.587	0.26	1
Noct	0.0226032	-0.131117	0.146	0.113	1
Cat	0.0227829	-0.0154188	0.17	0.113	1
Tmem40	0.0227999	0.399088	0.372	0.02	1
Spag9	0.0228476	-0.0250618	0.311	0.207	1
Ube2j1	0.0228608	0.0290823	0.244	0.16	1
Mbd3	0.0228897	0.130803	0.498	0.2	1
Ppp1r12a	0.0228932	0.0116536	0.232	0.113	1
Ptprj	0.0229095	-0.442964	0.052	0.22	1
Thap3	0.0229299	-0.0509489	0.14	0.12	1
Copa	0.0229362	-0.0576873	0.308	0.167	1
Mier1	0.0230109	0.03923	0.271	0.153	1
Mapk14	0.023019	-0.051812	0.318	0.2	1
Slc7a11	0.0231102	-0.276318	0.101	0.12	1
Cmtm3	0.0231444	-0.323801	0.068	0.193	1
Dck	0.0231866	0.0158349	0.142	0.133	1
Ruvbl2	0.0233222	0.317345	0.375	0.053	1
Ssb	0.02333	0.13811	0.608	0.347	1
Sart1	0.0233538	-7.93531e-05	0.265	0.153	1
Ssh2	0.0233558	-0.18736	0.128	0.133	1
Csrp1	0.0234505	0.191083	0.523	0.213	1
1500011K16Rik	0.0236752	0.180316	0.485	0.207	1
Usp8	0.0236811	-0.136233	0.134	0.127	1
Txndc15	0.0237707	-0.0543123	0.215	0.14	1
Srsf5	0.0237756	-0.104209	0.911	0.787	1
Myo1f	0.023842	-0.0996173	0.152	0.12	1
Ppp3cb	0.0238433	-0.0335551	0.176	0.133	1
Ankrd44	0.0238924	-0.00310478	0.231	0.147	1
Ripk1	0.0239392	-0.0958375	0.14	0.127	1
Abhd11	0.0239603	0.311119	0.433	0.107	1
Zfp511	0.0240347	-0.0167026	0.166	0.107	1
Hnrnph1	0.0241271	0.148157	0.646	0.353	1
Ino80d	0.0241439	-0.0159608	0.197	0.12	1
Ppp1r10	0.0242499	-0.104383	0.375	0.247	1
Irf3	0.0242613	-0.0216496	0.186	0.127	1
Pltp	0.0243018	-0.781006	0.011	0.267	1
Gstp1	0.0243522	0.16201	0.583	0.267	1
Zmynd11	0.024493	-0.0693869	0.155	0.113	1
Strn4	0.0245181	-0.0730745	0.174	0.113	1
Naaa	0.0245206	-0.359562	0.06	0.167	1
Apbb1ip	0.0245238	-0.106965	0.368	0.233	1
Tgs1	0.0246156	-0.0876023	0.153	0.113	1
Dnajc21	0.0247086	0.0735311	0.21	0.127	1
Dgkz	0.0247324	-0.0737267	0.207	0.12	1
Commd9	0.0248791	-0.0360416	0.161	0.113	1
Sel1l	0.0250126	-0.176484	0.115	0.14	1
Tmem106a	0.0250383	-0.73667	0.015	0.267	1
Ctso	0.0250578	-0.138456	0.126	0.113	1
Aip	0.0251101	-0.0686284	0.34	0.213	1
Bag6	0.0252734	-0.0294738	0.265	0.147	1
Dxo	0.0253005	-0.0176251	0.169	0.107	1
Bcl7b	0.0253638	-0.0347489	0.223	0.147	1
Egln2	0.0253754	-0.0387475	0.227	0.14	1
Mkks	0.0253776	-0.0569671	0.213	0.12	1
Bscl2	0.0254127	-0.0766612	0.356	0.253	1
Atf6b	0.0254461	-0.0760168	0.199	0.127	1
Cisd3	0.0254775	-0.0647889	0.173	0.113	1
Rassf1	0.0254789	-0.124088	0.331	0.213	1
Dennd5a	0.025483	-0.0928872	0.167	0.113	1
Tspan14	0.025506	-0.172873	0.155	0.12	1
BC017643	0.025515	0.00236513	0.184	0.087	1
Golt1b	0.0255687	-0.12113	0.213	0.113	1
Ctbp1	0.025595	0.116554	0.525	0.227	1
Cnot6	0.0255994	-0.0299259	0.202	0.127	1
Cdk12	0.0256255	-0.0729985	0.225	0.127	1
Prkacb	0.0256352	-0.0414134	0.157	0.12	1
Rnf166	0.0256896	-0.0684297	0.178	0.127	1
Gm10138	0.0257515	-0.0998496	0.136	0.12	1
Cxxc1	0.0258474	-0.0249304	0.176	0.113	1
Eif3l	0.0259231	0.20365	0.507	0.24	1
Btbd1	0.0259259	-0.0131524	0.234	0.12	1
Rlim	0.0260939	-0.0292105	0.341	0.253	1
Stx8	0.0262456	-0.0143155	0.274	0.147	1
Ncf2	0.0263247	-0.238836	0.478	0.373	1
Arrdc1	0.0264647	-0.0313946	0.271	0.167	1
Nrip1	0.0264864	0.0243615	0.177	0.107	1
Parp14	0.0265114	-0.459596	0.044	0.2	1
Ptbp3	0.0265277	-0.17386	0.628	0.487	1
Pkig	0.0265538	0.0179498	0.489	0.373	1
Fxyd5	0.0266352	0.0957137	0.871	0.62	1
Vapb	0.0266374	-0.108728	0.283	0.16	1
Nfic	0.0266505	-0.144934	0.247	0.14	1
Brms1	0.026684	-0.0803951	0.288	0.187	1
Gramd1a	0.0269294	0.0565336	0.244	0.113	1
Sppl2a	0.0269724	-0.333538	0.067	0.173	1
Reep4	0.0269878	-0.0959156	0.196	0.147	1
Vta1	0.0270031	0.00293107	0.26	0.147	1
Lpar6	0.0270737	-0.0681363	0.165	0.133	1
Msl1	0.02711	-0.00353946	0.219	0.113	1
Nmi	0.0272503	-0.0747241	0.147	0.12	1
Ddx52	0.0272673	-0.0406425	0.191	0.12	1
0610030E20Rik	0.0272876	-0.0332964	0.174	0.113	1
Fdx1l	0.0272884	-0.034424	0.289	0.18	1
Qrich1	0.0273525	-0.0466304	0.231	0.127	1
Derl1	0.0273839	-0.172288	0.366	0.26	1
Upf3a	0.027401	0.019701	0.229	0.12	1
Ufd1l	0.0274203	-0.0379836	0.218	0.12	1
Cdc40	0.0274712	-0.0129944	0.174	0.113	1
Eif3j1	0.0275421	0.195292	0.595	0.307	1
Itpr1	0.02758	-0.114717	0.117	0.127	1
Vamp4	0.0276	-0.144143	0.104	0.133	1
Gmnn	0.0276092	0.294216	0.415	0.1	1
Clptm1	0.0276461	0.0183484	0.229	0.113	1
Crk	0.0277401	-0.0812983	0.187	0.113	1
Sertad1	0.0278316	-0.103658	0.321	0.193	1
B9d2	0.0278481	0.224802	0.496	0.187	1
Ssr3	0.027994	0.085055	0.576	0.333	1
Lpin2	0.0280908	-0.163075	0.113	0.133	1
Yif1a	0.0281088	0.0165447	0.231	0.133	1
Nck1	0.0281979	-0.169135	0.152	0.107	1
Hfe	0.0282875	-0.427077	0.08	0.147	1
Tmem141	0.0282935	-0.0324704	0.212	0.107	1
Clcn4	0.028347	-0.111358	0.128	0.113	1
Pmvk	0.0283581	-0.0414633	0.154	0.113	1
Nipbl	0.0283972	0.0738747	0.246	0.133	1
Nol7	0.0284222	0.152938	0.602	0.347	1
Txnrd1	0.0285071	-0.0295609	0.188	0.127	1
Ndufb9	0.0285319	0.0659445	0.763	0.54	1
Mbtd1	0.028705	-0.114472	0.161	0.113	1
B4galnt1	0.0287132	0.167724	0.454	0.173	1
Coa6	0.0288027	-0.0240547	0.235	0.14	1
Glrx3	0.028916	0.156829	0.511	0.253	1
Slc16a10	0.028934	-0.11173	0.146	0.1	1
Fam168b	0.0291357	-0.00979268	0.168	0.107	1
Tmem5	0.0291991	-0.0184971	0.236	0.133	1
Actl6a	0.0292079	0.350412	0.404	0.087	1
Prpf38b	0.0292461	-0.253042	0.479	0.34	1
Brd2	0.0292504	-0.144476	0.541	0.427	1
Cd177	0.0292697	0.322665	0.252	0.073	1
Appl1	0.0293978	-0.14886	0.133	0.113	1
2310001H17Rik	0.0294132	-0.00225941	0.228	0.127	1
Sh3kbp1	0.0294289	-0.0478192	0.294	0.16	1
Dnajc8	0.0294953	0.133496	0.599	0.293	1
Nrp1	0.0295037	-0.563508	0.021	0.267	1
Csnk1a1	0.0295511	0.19952	0.619	0.313	1
Brk1	0.0295847	-0.188754	0.789	0.62	1
Trim41	0.0297933	-0.0984859	0.136	0.12	1
Odc1	0.0299364	-0.261201	0.561	0.453	1
Ptbp2	0.0299657	-0.0296484	0.202	0.113	1
Gfer	0.0299845	-0.112473	0.249	0.16	1
Snx18	0.0299989	-0.155172	0.124	0.133	1
Xpo6	0.0301213	-0.0630973	0.15	0.113	1
Cmc2	0.030144	0.267732	0.409	0.1	1
Dock8	0.0301796	-0.0645485	0.16	0.12	1
Aldh9a1	0.0302055	-0.0843914	0.204	0.127	1
Plaa	0.0302247	-0.0128937	0.195	0.107	1
Ikbke	0.0302499	-0.159818	0.162	0.1	1
Vrk2	0.0302524	-0.151967	0.092	0.133	1
Psen2	0.0303725	-0.0709954	0.176	0.107	1
Pcmtd1	0.0304234	0.0520716	0.164	0.113	1
Toporsos	0.0304729	0.30196	0.469	0.173	1
Rexo1	0.0305012	-0.0145345	0.28	0.16	1
Actr1b	0.0305091	0.0426051	0.184	0.1	1
Man1a2	0.0305145	-0.0118987	0.176	0.113	1
Plk3	0.0305324	-0.0880301	0.257	0.18	1
Tsen34	0.0305383	-0.0522786	0.235	0.147	1
Adcy7	0.03055	-0.0879917	0.133	0.113	1
Med11	0.0306312	-0.116632	0.137	0.113	1
Sod1	0.0307738	-0.109933	0.411	0.273	1
Rassf2	0.0308127	-0.108494	0.15	0.113	1
Flot1	0.0308411	0.33812	0.443	0.107	1
Triap1	0.030871	0.0152192	0.226	0.12	1
Stag1	0.0308987	0.014694	0.2	0.1	1
Adprh	0.0309098	-0.0960134	0.313	0.187	1
Tnrc18	0.0309099	-0.0978105	0.146	0.12	1
Foxn3	0.0309899	0.0395264	0.215	0.12	1
Zc3h13	0.0310788	-0.0600442	0.196	0.133	1
Tsc22d2	0.0311191	0.0541043	0.208	0.113	1
Cln3	0.0311323	-0.217479	0.098	0.133	1
Auh	0.0311827	0.0173688	0.237	0.12	1
Arih2	0.0312503	-0.0305395	0.144	0.113	1
Ash1l	0.0313624	-0.0376436	0.174	0.113	1
Raf1	0.0314388	0.0153085	0.212	0.093	1
Mef2d	0.0315153	-0.109124	0.129	0.12	1
Atp2c1	0.0316	-0.13571	0.106	0.127	1
Mdm4	0.0316045	-0.0625478	0.181	0.107	1
Cerk	0.0316149	0.0467695	0.228	0.113	1
Vps4b	0.031655	-0.0541425	0.248	0.14	1
Anxa1	0.0317309	0.227618	0.459	0.227	1
Apobec1	0.0317635	-0.44607	0.038	0.2	1
Akap8	0.031764	0.00506051	0.2	0.093	1
Rab1b	0.031828	-0.0863093	0.274	0.16	1
Slc25a45	0.0318606	-0.065766	0.14	0.12	1
Ifi27	0.0318737	0.16483	0.637	0.3	1
Kpna3	0.0319395	-0.0575417	0.153	0.113	1
Rps27rt	0.0319524	-0.0623107	0.987	0.987	1
Slc16a6	0.0319777	-0.0130404	0.184	0.113	1
Gm15658	0.0320146	0.429843	0.341	0.013	1
Larp4b	0.0320373	-0.0732386	0.215	0.133	1
2002-09-01	0.0320711	-0.040234	0.319	0.227	1
Miip	0.0320964	-0.00801497	0.17	0.107	1
Aplp2	0.0320979	-0.204718	0.099	0.12	1
Il21r	0.0323581	-0.144241	0.137	0.12	1
Gtpbp2	0.0324317	-0.0246317	0.201	0.12	1
Gosr2	0.0324963	-0.0517313	0.16	0.107	1
Pnkd	0.0326204	-0.0506458	0.288	0.153	1
Edem1	0.0327329	-0.0923232	0.256	0.16	1
Cbfa2t3	0.032756	-0.095916	0.132	0.093	1
Eif4a3	0.032771	0.275682	0.46	0.167	1
Mocs2	0.032864	0.0319413	0.19	0.1	1
Spred1	0.0328758	-0.23024	0.096	0.133	1
Rsu1	0.0330387	0.112013	0.585	0.307	1
Ogdh	0.0331707	-0.0316726	0.301	0.187	1
Rnf11	0.0331743	0.0271785	0.262	0.14	1
Sfxn1	0.0331826	0.390604	0.382	0.053	1
Flcn	0.0331842	-0.204292	0.095	0.14	1
H2-Oa	0.0331852	-0.159133	0.091	0.107	1
2810402E24Rik	0.0332235	-0.0802288	0.13	0.113	1
Cd180	0.0332249	-0.434933	0.036	0.227	1
Ifih1	0.0332419	-0.488973	0.054	0.147	1
Rassf5	0.0333682	-0.0534681	0.152	0.113	1
Aspscr1	0.0333943	-0.00456042	0.22	0.107	1
Fchsd2	0.033405	-0.0982828	0.132	0.1	1
Morc3	0.0334708	-0.0437568	0.157	0.107	1
Ngfrap1	0.0334794	0.255577	0.419	0.18	1
Samd9l	0.0335511	-0.122032	0.11	0.133	1
Jak1	0.033604	0.0129375	0.329	0.207	1
Itgb2	0.0336378	-0.330069	0.063	0.153	1
Akap13	0.0336595	0.378832	0.61	0.347	1
Slc12a6	0.0337092	-0.10533	0.12	0.113	1
Pdcd6	0.0337645	0.189419	0.529	0.207	1
Gbas	0.0338393	-0.054418	0.149	0.107	1
Usp3	0.0338545	-0.0568593	0.197	0.12	1
U2af1l4	0.0338731	-0.0425237	0.161	0.093	1
Bcl10	0.0339181	-0.086567	0.514	0.327	1
Idnk	0.0339657	0.00520152	0.298	0.153	1
Gdi1	0.034077	0.0192288	0.202	0.12	1
Hint3	0.0341971	-0.0488834	0.176	0.093	1
Mid1	0.0342564	-0.0625663	0.188	0.12	1
Ppp2r5c	0.0342754	0.042996	0.173	0.087	1
Mapkap1	0.0343685	-0.0878904	0.143	0.107	1
Wapl	0.0345432	-0.015901	0.214	0.12	1
Glud1	0.0345736	-0.0900437	0.366	0.247	1
Zfp106	0.0345748	-0.0930747	0.159	0.113	1
Syngr1	0.0345793	-0.176115	0.247	0.16	1
Man2a1	0.0345935	-0.207061	0.092	0.14	1
Pip5k1a	0.0346601	-0.0623115	0.154	0.107	1
Fam133b	0.0346773	0.210445	0.522	0.2	1
Pfkfb3	0.034678	-0.0982052	0.13	0.1	1
Inpp5k	0.034711	-0.0699214	0.143	0.1	1
Tet3	0.0348129	-0.165977	0.121	0.113	1
2410004B18Rik	0.0349163	-0.00788356	0.184	0.107	1
Anapc2	0.0350278	-0.0238104	0.148	0.1	1
Crcp	0.0351072	0.0334295	0.194	0.1	1
Peak1	0.0351273	-0.0391138	0.144	0.113	1
Mtmr6	0.03514	-0.181875	0.111	0.133	1
Zfp787	0.0352206	-0.125771	0.415	0.287	1
Actn4	0.0352236	-0.11129	0.322	0.187	1
Dennd1a	0.0353032	-0.335646	0.069	0.153	1
Atp6v1e1	0.0353459	0.122867	0.628	0.387	1
Amn1	0.0356289	-0.11753	0.126	0.107	1
Tmem168	0.0356604	-0.113118	0.113	0.107	1
Srd5a3	0.0358056	-0.107066	0.146	0.12	1
Rab35	0.0358582	-0.00687583	0.208	0.127	1
1110059E24Rik	0.0360547	0.00303092	0.265	0.133	1
Xpr1	0.0360726	-0.152278	0.11	0.107	1
Rbm15	0.0361633	-0.00640724	0.159	0.1	1
Pink1	0.0361744	-0.0676745	0.219	0.113	1
Bola3	0.0362339	0.126911	0.514	0.233	1
Pgs1	0.0362983	-0.0268202	0.171	0.107	1
Susd6	0.0363324	-0.297535	0.092	0.14	1
Rab7b	0.0364893	-0.205351	0.089	0.133	1
Stat6	0.0365081	-0.114342	0.143	0.093	1
Lactb	0.0365676	-0.108025	0.165	0.107	1
Itgb1bp1	0.0365676	0.0479935	0.25	0.133	1
Med29	0.0365716	-0.0811914	0.259	0.167	1
Alkbh5	0.0366294	-0.0570398	0.286	0.2	1
Stat3	0.0366544	-0.0738724	0.264	0.16	1
Txlna	0.0367078	-0.0754737	0.229	0.133	1
Kdm7a	0.0367091	-0.25444	0.082	0.14	1
Coro1c	0.0367524	-0.104118	0.121	0.107	1
Stag2	0.0367564	-0.0174737	0.23	0.12	1
4932438A13Rik	0.0368009	-0.052469	0.16	0.1	1
BC029722	0.0368302	-0.0279328	0.175	0.113	1
Oxr1	0.0369087	-0.00666271	0.192	0.107	1
Trappc2l	0.0369605	-0.135984	0.512	0.34	1
Ifnar1	0.0369666	-0.217276	0.091	0.14	1
Slc9a3r1	0.0369712	0.174998	0.504	0.2	1
Tceb2	0.0370123	0.109789	0.887	0.727	1
Pfdn2	0.0370665	0.12689	0.656	0.367	1
Gyg	0.0370723	0.150346	0.486	0.173	1
Mzb1	0.0371049	0.931464	0.142	0.067	1
Nrbf2	0.0371655	0.00999566	0.179	0.107	1
Usp25	0.0372583	-0.172349	0.119	0.127	1
Eif5	0.0372807	-0.130275	0.597	0.44	1
[truncated: 3,964 more rows]

## Sheet: Suppl File 5
Supplementary File 5: Differentially expressed genes in RT1(9a) transformed Kat2a NULL cells relative to Kat2a WT
	p_val	avg_logFC	pct.1	pct.2	p_val_adj
Rps12	6.34259e-48	-0.405944	0.877	0.947	5.45653e-44
Rps24	2.54649e-46	-0.281315	0.958	0.972	2.19075e-42
Tpt1	6.48249e-46	-0.188886	0.946	0.972	5.57689e-42
Rplp1	9.10005e-46	-0.347907	0.929	0.971	7.82877e-42
Rpl12	2.26985e-45	-0.383429	0.783	0.877	1.95275e-41
Rpl23	4.63843e-45	-0.315915	0.946	0.973	3.99044e-41
Rps2	6.13926e-45	-0.47016	0.871	0.932	5.28161e-41
Rpl31	7.23404e-45	-0.344404	0.943	0.973	6.22345e-41
Rps20	2.87493e-44	-0.355849	0.885	0.944	2.4733e-40
Rpl28	3.4997e-43	-0.379336	0.898	0.957	3.01079e-39
Rps15a	5.21186e-43	-0.293731	0.942	0.981	4.48376e-39
Rpl17	5.62855e-42	-0.290816	0.963	0.981	4.84224e-38
Rps3	7.08251e-42	-0.311674	0.952	0.981	6.09309e-38
Rpl35a	9.26576e-42	-0.231081	0.988	0.995	7.97133e-38
Rpl30	1.98843e-40	-0.278924	0.837	0.912	1.71065e-36
Rpl5	2.57804e-40	-0.305675	0.683	0.819	2.21788e-36
Tpm3-rs7	3.24954e-40	-0.355375	0.23	0.56	2.79558e-36
Rps23	3.6178e-40	-0.321077	0.959	0.98	3.11239e-36
Rplp2	4.72748e-40	-0.316459	0.951	0.969	4.06705e-36
Rpl27a	7.33679e-40	-0.265922	0.94	0.969	6.31184e-36
Eef1a1	1.22606e-39	-0.327983	0.885	0.949	1.05478e-35
Rps10	2.0962e-39	-0.286935	0.913	0.944	1.80336e-35
Rps25	2.6433e-39	-0.288043	0.936	0.97	2.27403e-35
Rpl36a	2.68137e-39	-0.391245	0.836	0.918	2.30678e-35
Rps16	3.06345e-39	-0.270119	0.952	0.986	2.63549e-35
Rps17	5.62536e-39	-0.352279	0.897	0.958	4.83949e-35
Rpl32	1.11703e-38	-0.340596	0.967	0.986	9.60983e-35
Rps3a1	4.70743e-38	-0.282485	0.917	0.969	4.0498e-34
Naca	7.5608e-38	-0.272793	0.831	0.919	6.50456e-34
Gnb2l1	8.30165e-38	-0.304821	0.713	0.838	7.14191e-34
Rpl11	1.17532e-37	-0.25471	0.936	0.972	1.01113e-33
Rpl23a	1.34208e-37	-0.294665	0.938	0.972	1.15459e-33
Rpl19	2.23883e-37	-0.253063	0.941	0.963	1.92607e-33
Rpl38	3.97187e-37	-0.259409	0.945	0.963	3.417e-33
Rpl14	3.97596e-37	-0.378931	0.895	0.95	3.42052e-33
Rpl13a	5.14808e-37	-0.233617	0.956	0.976	4.42889e-33
Rpl26	1.09354e-36	-0.261081	0.935	0.968	9.40776e-33
Rps11	5.38877e-36	-0.21333	0.953	0.981	4.63596e-32
Rps21	6.7722e-36	-0.284899	0.833	0.919	5.82612e-32
Rpl29	7.56392e-36	-0.31645	0.877	0.947	6.50724e-32
Hsp90ab1	1.05004e-35	-0.269629	0.717	0.835	9.03353e-32
Rpl24	1.39886e-35	-0.233946	0.922	0.956	1.20344e-31
mt-Cytb	2.1023e-35	-0.203294	0.936	0.961	1.80861e-31
Rpl22l1	2.14871e-35	-0.248552	0.809	0.903	1.84854e-31
Rpl36	3.9884e-35	-0.267599	0.929	0.954	3.43122e-31
Rps8	4.09813e-35	-0.326026	0.931	0.959	3.52562e-31
Rpl7a	6.14424e-35	-0.248797	0.84	0.925	5.28589e-31
Ndufa4	6.63952e-35	-0.342417	0.73	0.863	5.71198e-31
Eef1b2	1.33181e-34	-0.290308	0.681	0.813	1.14576e-30
Rpl10a	1.50756e-34	-0.314814	0.833	0.921	1.29695e-30
Sec61b	1.7608e-34	-0.347994	0.778	0.906	1.51482e-30
mt-Co2	2.37443e-34	-0.160444	0.908	0.955	2.04272e-30
Rps4x	2.38673e-34	-0.288522	0.904	0.946	2.0533e-30
Rps14	2.48625e-34	-0.19815	0.983	0.991	2.13892e-30
Rps13	5.46388e-34	-0.172099	0.945	0.971	4.70058e-30
Rps15	5.72931e-34	-0.218438	0.919	0.959	4.92893e-30
Rpl8	1.08787e-33	-0.256123	0.906	0.943	9.35891e-30
Rps26	1.24051e-33	-0.252941	0.873	0.934	1.06721e-29
Rps18	1.32695e-33	-0.327974	0.937	0.973	1.14157e-29
Rpl39	1.56107e-33	-0.264786	0.921	0.971	1.34299e-29
Rpl10	1.7505e-33	-0.305314	0.942	0.97	1.50595e-29
mt-Atp6	2.37182e-33	-0.146356	0.984	0.994	2.04048e-29
Rpl18	3.38784e-33	-0.229706	0.898	0.935	2.91456e-29
Rpl37a	3.83646e-33	-0.169337	0.995	0.991	3.30051e-29
Eef1g	4.92821e-33	-0.323325	0.583	0.76	4.23974e-29
Rpl21	5.11067e-33	-0.200549	0.917	0.949	4.39671e-29
Rpl7	9.68289e-33	-0.233276	0.887	0.933	8.33019e-29
mt-Nd1	1.18339e-32	-0.227387	0.89	0.939	1.01807e-28
Rpl37	4.67027e-32	-0.183266	0.984	0.995	4.01783e-28
Rpl6	5.10261e-32	-0.27243	0.919	0.963	4.38977e-28
mt-Nd4	5.17674e-32	-0.188209	0.845	0.927	4.45355e-28
Nop10	8.27349e-32	-0.363157	0.528	0.739	7.11768e-28
Rps19	1.26197e-31	-0.243108	0.963	0.986	1.08567e-27
Calr	1.70569e-31	-0.372086	0.586	0.73	1.4674e-27
Rps9	1.96004e-31	-0.127936	0.983	0.994	1.68622e-27
Rpsa	5.08007e-31	-0.281365	0.878	0.933	4.37039e-27
Rps27a	8.02442e-31	-0.21517	0.986	0.993	6.90341e-27
Rpl9	1.41402e-30	-0.208559	0.942	0.956	1.21648e-26
Rps6	3.22858e-30	-0.266162	0.937	0.958	2.77755e-26
Rpl4	7.60812e-30	-0.303089	0.865	0.928	6.54527e-26
Rpl18a	9.51579e-30	-0.17592	0.97	0.992	8.18643e-26
Rpl13	1.30075e-29	-0.260333	0.958	0.97	1.11904e-25
mt-Co3	1.34413e-29	-0.111439	0.982	0.994	1.15636e-25
Eif5a	1.41308e-29	-0.309254	0.826	0.922	1.21567e-25
Rpl22	3.12979e-29	-0.252925	0.78	0.89	2.69256e-25
Rpl36al	3.2814e-29	-0.214093	0.798	0.891	2.82299e-25
Npm1	3.34015e-29	-0.334508	0.643	0.784	2.87353e-25
Cox7c	3.74104e-29	-0.199616	0.807	0.907	3.21842e-25
Rpl41	3.7715e-29	-0.197161	0.985	0.994	3.24462e-25
Rpl34	5.79877e-29	-0.166738	0.958	0.963	4.98868e-25
Uqcr11	5.85626e-29	-0.246201	0.663	0.829	5.03814e-25
Srgn	7.07651e-29	-0.339793	0.883	0.977	6.08792e-25
Rps7	1.25758e-28	-0.209907	0.876	0.942	1.0819e-24
Rps29	1.51074e-28	-0.143408	0.996	0.997	1.29969e-24
Rplp0	1.8775e-28	-0.258639	0.942	0.964	1.61522e-24
Ppib	7.59755e-28	-0.248154	0.569	0.784	6.53617e-24
Ssr4	1.09796e-27	-0.299359	0.639	0.791	9.44578e-24
Gnas	1.79188e-27	-0.193535	0.73	0.848	1.54156e-23
Atp5g1	1.89261e-27	-0.346294	0.562	0.765	1.62821e-23
Rps5	2.30327e-27	-0.242625	0.892	0.956	1.98151e-23
Eef2	6.94107e-27	-0.175695	0.727	0.859	5.9714e-23
Btf3	7.93328e-27	-0.169073	0.825	0.899	6.825e-23
Ptma	1.08234e-26	-0.212211	0.894	0.952	9.31141e-23
Erh	1.57336e-26	-0.332807	0.525	0.721	1.35356e-22
Ppia	1.86979e-26	-0.31036	0.924	0.952	1.60858e-22
2010107E04Rik	4.17472e-26	-0.234998	0.631	0.786	3.59151e-22
Ncl	8.11824e-26	-0.234556	0.542	0.716	6.98412e-22
Rps27l	8.22813e-26	-0.276292	0.626	0.789	7.07866e-22
Tomm20	1.04625e-25	-0.186512	0.505	0.698	9.00091e-22
mt-Nd2	1.92614e-25	-0.0992423	0.585	0.742	1.65706e-21
Park7	2.32206e-25	-0.279489	0.549	0.733	1.99767e-21
Hspe1	2.33054e-25	-0.16907	0.438	0.614	2.00496e-21
Rpl27	4.34373e-25	-0.131855	0.905	0.952	3.73691e-21
Krtcap2	7.95873e-25	-0.232482	0.583	0.753	6.8469e-21
Rps27	9.25335e-25	0.0534307	0.991	0.997	7.96066e-21
Rpl3	1.36549e-24	-0.310047	0.82	0.893	1.17473e-20
Hint1	1.89817e-24	-0.206609	0.669	0.829	1.633e-20
Chchd2	3.68717e-24	-0.179322	0.794	0.902	3.17207e-20
Dbi	3.79401e-24	-0.304301	0.587	0.765	3.26398e-20
Rpl35	4.82909e-24	-0.210353	0.899	0.935	4.15447e-20
Swi5	5.31644e-24	-0.19712	0.571	0.756	4.57373e-20
Rpl15	7.70772e-24	-0.155787	0.85	0.908	6.63095e-20
Ifitm2	7.98849e-24	-0.187884	0.78	0.92	6.8725e-20
Ybx1	1.28425e-23	-0.232025	0.744	0.867	1.10484e-19
Atp5g2	2.82201e-23	-0.193049	0.695	0.83	2.42777e-19
Snrpf	3.14085e-23	-0.214078	0.603	0.759	2.70207e-19
Hnrnpa1	3.87268e-23	-0.229004	0.546	0.721	3.33167e-19
Mif	4.22997e-23	-0.38915	0.443	0.645	3.63904e-19
Plac8	5.89412e-23	-0.358741	0.86	0.963	5.07071e-19
Bola2	7.80619e-23	-0.254536	0.528	0.72	6.71566e-19
Cox8a	8.4653e-23	-0.131245	0.885	0.946	7.2827e-19
mt-Co1	1.03244e-22	-0.0230493	0.998	0.999	8.88211e-19
Cycs	1.18233e-22	-0.207575	0.564	0.721	1.01716e-18
Snrpg	1.57157e-22	-0.235482	0.717	0.856	1.35202e-18
Snrpd2	1.78525e-22	-0.255982	0.53	0.723	1.53585e-18
Atpif1	2.07363e-22	-0.196795	0.706	0.845	1.78395e-18
Igfbp4	2.24308e-22	-0.279621	0.477	0.676	1.92972e-18
Pdia3	3.24415e-22	-0.256864	0.482	0.689	2.79094e-18
Atp5j2	3.26396e-22	-0.144926	0.773	0.881	2.80798e-18
Ssr2	3.33457e-22	-0.235988	0.442	0.604	2.86873e-18
Tmed9	3.99284e-22	-0.178989	0.473	0.683	3.43504e-18
Atp5l	4.18688e-22	-0.151016	0.847	0.944	3.60197e-18
Snrpe	5.51899e-22	-0.17022	0.594	0.762	4.74799e-18
Cox7b	5.77292e-22	-0.250896	0.623	0.786	4.96644e-18
Pdia6	7.88291e-22	-0.291443	0.333	0.55	6.78167e-18
Minos1	1.55353e-21	-0.198921	0.627	0.796	1.3365e-17
Ly6e	1.71929e-21	-0.0314382	0.659	0.789	1.47911e-17
Atp5e	2.01412e-21	-0.15113	0.892	0.958	1.73275e-17
Serbp1	3.32032e-21	-0.188992	0.629	0.775	2.85647e-17
Pebp1	3.50721e-21	-0.24368	0.442	0.616	3.01726e-17
Ran	3.78354e-21	-0.364921	0.53	0.7	3.25498e-17
Cox6c	3.8447e-21	-0.155423	0.847	0.932	3.3076e-17
P4hb	4.17595e-21	-0.264731	0.443	0.669	3.59257e-17
Eef1d	4.22473e-21	-0.195956	0.542	0.708	3.63454e-17
Atp5o	4.64578e-21	-0.168354	0.573	0.737	3.99676e-17
Fau	1.33557e-20	-0.0398645	0.991	0.995	1.14899e-16
Ostc	1.87835e-20	-0.177763	0.344	0.549	1.61594e-16
Tomm7	2.02169e-20	-0.194342	0.701	0.849	1.73926e-16
Gpx4	2.26521e-20	-0.139331	0.781	0.912	1.94876e-16
Rps12-ps3	3.27224e-20	-0.106689	0.78	0.849	2.81511e-16
Nedd8	3.66601e-20	-0.143721	0.665	0.829	3.15387e-16
Uqcrq	4.04088e-20	-0.17714	0.702	0.837	3.47637e-16
Ctsg	4.34028e-20	-0.484077	0.643	0.862	3.73394e-16
Mospd3	5.07213e-20	-0.269917	0.287	0.519	4.36356e-16
Nhp2	5.08748e-20	-0.268172	0.319	0.54	4.37676e-16
Slc25a5	6.1795e-20	-0.16738	0.692	0.803	5.31622e-16
Dad1	6.32119e-20	-0.161164	0.546	0.725	5.43812e-16
Mrps14	7.36215e-20	-0.194532	0.475	0.664	6.33365e-16
Ndufa12	7.48139e-20	-0.206175	0.399	0.622	6.43624e-16
Tmem258	9.42315e-20	-0.166101	0.682	0.819	8.10674e-16
Ndufb2	1.21932e-19	-0.187781	0.498	0.688	1.04898e-15
Cnbp	1.45673e-19	-0.162481	0.526	0.689	1.25322e-15
Uqcrh	1.46487e-19	-0.0587413	0.772	0.879	1.26023e-15
Nudc	1.66797e-19	-0.226544	0.379	0.593	1.43496e-15
Sec61g	2.13354e-19	-0.163525	0.802	0.908	1.83548e-15
Anp32b	3.28702e-19	-0.225302	0.578	0.757	2.82782e-15
Ndufa7	3.33489e-19	-0.114023	0.702	0.859	2.86901e-15
Tma7	6.48281e-19	-0.174	0.674	0.844	5.57716e-15
Usmg5	7.33596e-19	-0.125374	0.708	0.823	6.31113e-15
Psmb3	1.08383e-18	-0.103089	0.591	0.746	9.32421e-15
Tgfb1	1.21239e-18	-0.0640138	0.581	0.716	1.04302e-14
Mrps33	1.44669e-18	-0.16877	0.421	0.607	1.24459e-14
Hsbp1	1.9314e-18	-0.154949	0.458	0.686	1.66158e-14
Cmtm7	2.28277e-18	-0.133045	0.734	0.849	1.96386e-14
Cope	2.34308e-18	-0.128315	0.473	0.662	2.01575e-14
Manf	2.59662e-18	-0.191404	0.464	0.648	2.23388e-14
Uqcc2	5.86276e-18	-0.215476	0.392	0.6	5.04373e-14
Atp5b	5.88737e-18	-0.162467	0.676	0.783	5.0649e-14
Prdx1	6.37182e-18	-0.154025	0.559	0.728	5.48167e-14
Snrpb	6.45045e-18	-0.110748	0.618	0.753	5.54932e-14
Cox4i1	6.71726e-18	-0.0818678	0.898	0.956	5.77886e-14
Set	8.81416e-18	-0.234562	0.502	0.681	7.58283e-14
Chchd1	1.09814e-17	-0.189676	0.33	0.545	9.44731e-14
Ppp1r14b	1.17476e-17	-0.202812	0.268	0.468	1.01064e-13
Uqcr10	1.45147e-17	-0.150326	0.697	0.831	1.2487e-13
Ndufb5	1.47359e-17	-0.137116	0.509	0.678	1.26773e-13
Lmo2	1.58552e-17	-0.202419	0.389	0.584	1.36402e-13
Eif3k	1.70702e-17	-0.110988	0.687	0.817	1.46855e-13
Dctpp1	1.74567e-17	-0.239724	0.314	0.532	1.5018e-13
Mrpl54	1.84443e-17	-0.153418	0.398	0.576	1.58676e-13
Atp5h	4.48721e-17	-0.143269	0.771	0.891	3.86034e-13
Ssr3	4.54215e-17	-0.171372	0.331	0.523	3.90762e-13
Cdk6	4.55779e-17	-0.265586	0.429	0.604	3.92106e-13
Erp29	4.67467e-17	-0.131513	0.495	0.657	4.02162e-13
Ndufc1	5.7752e-17	-0.149485	0.498	0.663	4.9684e-13
Eif4a1	6.47953e-17	-0.167688	0.745	0.859	5.57434e-13
Ddost	6.76669e-17	-0.210722	0.448	0.627	5.82138e-13
Fbl	7.05355e-17	-0.203609	0.317	0.501	6.06817e-13
Slc25a3	7.91782e-17	-0.109592	0.557	0.717	6.8117e-13
Gapdh	8.4303e-17	-0.20796	0.888	0.966	7.25258e-13
Eif3h	8.55229e-17	-0.0891891	0.667	0.787	7.35754e-13
Gpx1	9.22563e-17	-0.0812769	0.899	0.956	7.93681e-13
Ybx3	1.13832e-16	-0.244407	0.236	0.438	9.79299e-13
Oaz1	1.29629e-16	-0.0592088	0.953	0.975	1.1152e-12
Cdk4	1.33364e-16	-0.207609	0.382	0.562	1.14733e-12
1110001J03Rik	1.49979e-16	-0.19186	0.363	0.568	1.29027e-12
Rbm3	1.55484e-16	-0.128306	0.839	0.924	1.33763e-12
Prtn3	1.64976e-16	-0.493217	0.616	0.841	1.41929e-12
Ost4	1.80622e-16	-0.0970422	0.692	0.822	1.55389e-12
Eif3i	1.87768e-16	-0.189481	0.435	0.619	1.61537e-12
Atp5d	2.02432e-16	-0.106018	0.626	0.78	1.74152e-12
Tmed10	2.047e-16	-0.148676	0.473	0.641	1.76103e-12
Ptpn18	2.17365e-16	-0.0235358	0.82	0.91	1.86999e-12
H2afj	2.23546e-16	-0.105716	0.771	0.885	1.92316e-12
Nme1	2.36926e-16	-0.284439	0.389	0.618	2.03827e-12
Polr2f	2.912e-16	-0.21658	0.346	0.561	2.50519e-12
Pfdn6	2.91861e-16	-0.180205	0.355	0.549	2.51088e-12
Tpi1	3.02159e-16	-0.198099	0.404	0.594	2.59948e-12
Llph	3.14303e-16	-0.12199	0.417	0.604	2.70395e-12
Tmem147	3.27805e-16	-0.199666	0.334	0.523	2.82011e-12
Ubl5	3.62174e-16	-0.0846021	0.799	0.915	3.11579e-12
Pcbp1	3.63404e-16	-0.0511876	0.565	0.702	3.12636e-12
Psma7	4.08188e-16	-0.106651	0.64	0.764	3.51164e-12
Ndufb4	4.14987e-16	-0.162994	0.47	0.673	3.57014e-12
2410015M20Rik	4.63205e-16	-0.144011	0.48	0.655	3.98495e-12
Ndufa2	5.27139e-16	-0.0849634	0.745	0.87	4.53497e-12
St13	5.88995e-16	-0.118956	0.388	0.553	5.06713e-12
Sumo2	6.04661e-16	-0.16084	0.713	0.837	5.2019e-12
C1qbp	6.05893e-16	-0.273363	0.254	0.446	5.2125e-12
Atp5a1	7.62061e-16	-0.094878	0.569	0.717	6.55601e-12
Cox6b1	7.65755e-16	-0.108966	0.798	0.876	6.58779e-12
Mrpl57	7.67648e-16	-0.126987	0.5	0.676	6.60408e-12
Polr1d	8.14992e-16	-0.0438128	0.6	0.724	7.01138e-12
Ranbp1	8.2146e-16	-0.238082	0.507	0.669	7.06702e-12
Tmem256	8.22212e-16	-0.176603	0.677	0.802	7.07349e-12
Ndufa6	8.23329e-16	-0.0793843	0.727	0.826	7.0831e-12
Etfb	8.80173e-16	-0.205566	0.602	0.762	7.57213e-12
2015-09-01	9.74511e-16	-0.115508	0.571	0.744	8.38372e-12
Hist1h2bc	1.02272e-15	-0.264576	0.309	0.514	8.7985e-12
Spcs2	1.0934e-15	-0.167808	0.482	0.663	9.40655e-12
Ndufb6	1.15251e-15	-0.112735	0.371	0.55	9.91504e-12
Hnrnpc	1.23684e-15	-0.0953641	0.415	0.583	1.06405e-11
Srp9	1.251e-15	-0.0761821	0.592	0.767	1.07624e-11
Smdt1	1.4011e-15	-0.0857604	0.645	0.78	1.20537e-11
Cox5b	1.41158e-15	-0.121405	0.776	0.896	1.21438e-11
Rabac1	1.63385e-15	-0.113738	0.583	0.747	1.4056e-11
Ramp1	1.66644e-15	-0.262569	0.567	0.764	1.43363e-11
Hnrnpab	1.69627e-15	-0.187994	0.466	0.625	1.4593e-11
Snrpd3	1.71953e-15	-0.181697	0.372	0.578	1.47931e-11
Sf3b5	1.85005e-15	-0.182111	0.477	0.654	1.5916e-11
Eif3f	2.0033e-15	-0.0488616	0.711	0.822	1.72344e-11
Tceb2	2.08927e-15	-0.113765	0.768	0.897	1.7974e-11
Atp5g3	2.52541e-15	-0.118953	0.527	0.71	2.17261e-11
Trmt112	2.71188e-15	-0.135853	0.477	0.632	2.33303e-11
Dpm3	2.7223e-15	-0.0735791	0.509	0.662	2.34199e-11
Cox6a1	3.07539e-15	-0.0793835	0.784	0.898	2.64576e-11
Tagln2	3.08466e-15	-0.210687	0.615	0.778	2.65373e-11
Rps28	3.5992e-15	-0.0130019	0.945	0.964	3.09639e-11
Hnrnpk	3.63423e-15	-0.0766951	0.67	0.813	3.12653e-11
Siva1	3.76793e-15	-0.207618	0.426	0.633	3.24155e-11
H2afy	4.23309e-15	-0.175964	0.611	0.754	3.64173e-11
Phb2	4.59119e-15	-0.164055	0.377	0.557	3.9498e-11
Nkg7	4.82523e-15	-0.372519	0.442	0.691	4.15115e-11
Tcp1	4.98308e-15	-0.134094	0.304	0.496	4.28695e-11
Lsm4	5.60236e-15	-0.177509	0.445	0.642	4.81971e-11
Metap2	6.48976e-15	-0.159813	0.436	0.642	5.58314e-11
Xbp1	7.51099e-15	-0.0885955	0.36	0.497	6.46171e-11
Hnrnpa2b1	7.97663e-15	-0.0476251	0.671	0.775	6.86229e-11
Timm13	8.59704e-15	-0.11956	0.515	0.681	7.39603e-11
Brk1	9.06722e-15	-0.121323	0.618	0.787	7.80053e-11
Psma3	9.51946e-15	-0.0718191	0.507	0.68	8.18959e-11
Vamp8	9.94102e-15	-0.0574803	0.799	0.906	8.55226e-11
Tspo	1.14043e-14	-0.177917	0.768	0.911	9.81116e-11
Ndufb9	1.18822e-14	-0.113908	0.542	0.696	1.02223e-10
Cox7a2	1.18872e-14	-0.138018	0.764	0.886	1.02266e-10
Ddx39b	1.33384e-14	-0.142046	0.41	0.596	1.1475e-10
Ndufa11	1.34884e-14	-0.114011	0.502	0.674	1.1604e-10
Lsm7	1.36333e-14	-0.228188	0.286	0.511	1.17287e-10
Atp5j	1.46e-14	-0.134324	0.755	0.849	1.25604e-10
Naa38	1.52301e-14	-0.152925	0.33	0.531	1.31025e-10
Snrpd1	1.56735e-14	-0.231787	0.483	0.677	1.34839e-10
Ndufb11	1.69446e-14	-0.0591958	0.654	0.768	1.45774e-10
Uqcrb	1.70059e-14	-0.148175	0.612	0.769	1.46301e-10
Pfdn2	1.77819e-14	-0.104008	0.414	0.591	1.52978e-10
Baz1a	2.02489e-14	-0.220445	0.397	0.622	1.74201e-10
Npm3	2.45882e-14	-0.150948	0.382	0.56	2.11532e-10
Banf1	2.69489e-14	-0.227101	0.378	0.578	2.31841e-10
Calm3	2.69702e-14	-0.0887202	0.632	0.767	2.32025e-10
Psmb1	3.06657e-14	-0.0742067	0.58	0.722	2.63817e-10
Rpn2	3.0818e-14	-0.198089	0.34	0.535	2.65128e-10
Dtnbp1	3.20727e-14	-0.155335	0.325	0.51	2.75921e-10
Mrps16	3.8433e-14	-0.121682	0.388	0.586	3.30639e-10
Pgls	4.45992e-14	-0.12381	0.651	0.774	3.83687e-10
Cct5	4.48994e-14	-0.101455	0.401	0.562	3.86269e-10
Mpc1	5.05094e-14	-0.140501	0.482	0.674	4.34532e-10
Pgam1	8.95024e-14	-0.165887	0.536	0.705	7.6999e-10
Psmb2	9.13174e-14	-0.156998	0.571	0.735	7.85603e-10
Psme1	9.69393e-14	-0.0898693	0.559	0.702	8.33969e-10
Cox5a	1.01889e-13	-0.167835	0.587	0.76	8.76551e-10
Lsm5	1.0733e-13	-0.192692	0.501	0.706	9.2336e-10
Tmx4	1.08935e-13	-0.263058	0.32	0.509	9.37169e-10
Eny2	1.11301e-13	-0.192808	0.344	0.534	9.57525e-10
Atp5f1	1.18166e-13	-0.10957	0.648	0.779	1.01658e-09
Gm10073	1.19871e-13	0.0172632	0.782	0.84	1.03125e-09
Mpo	1.20516e-13	-0.415873	0.727	0.91	1.0368e-09
Sub1	1.22551e-13	-0.0259389	0.825	0.905	1.05431e-09
2310036O22Rik	1.30753e-13	-0.0991988	0.52	0.688	1.12487e-09
Rbm8a	1.41233e-13	-0.0526875	0.542	0.693	1.21502e-09
Uqcrc1	1.45963e-13	-0.145458	0.451	0.625	1.25572e-09
Eif3e	1.48994e-13	-0.0937695	0.547	0.695	1.28179e-09
Aes	1.50266e-13	-0.134556	0.574	0.75	1.29274e-09
Pabpc1	1.55843e-13	0.046684	0.835	0.881	1.34071e-09
Psma1	1.56245e-13	-0.136043	0.421	0.585	1.34417e-09
Hmgb1	1.60845e-13	-0.0942149	0.797	0.873	1.38375e-09
Eif3m	1.69184e-13	-0.155008	0.366	0.576	1.45549e-09
Med21	1.82072e-13	-0.21957	0.405	0.581	1.56636e-09
Mrfap1	1.95216e-13	-0.0486038	0.5	0.664	1.67944e-09
2700094K13Rik	1.96949e-13	-0.177709	0.399	0.563	1.69435e-09
H3f3a	1.99682e-13	0.0287198	0.966	0.995	1.71786e-09
Ywhae	2.09097e-13	-0.0657547	0.533	0.648	1.79886e-09
Cct2	2.19944e-13	-0.152961	0.331	0.531	1.89218e-09
Lman2	2.36165e-13	-0.119321	0.377	0.55	2.03173e-09
Rrbp1	2.40131e-13	-0.126986	0.394	0.574	2.06585e-09
Idh2	2.58513e-13	-0.160111	0.27	0.445	2.22399e-09
Lsm2	2.95004e-13	-0.221221	0.313	0.517	2.53792e-09
Rac1	3.80833e-13	-0.0872658	0.622	0.761	3.27631e-09
Mrpl36	3.96351e-13	-0.155171	0.284	0.479	3.4098e-09
Arf1	4.0859e-13	-0.0828256	0.563	0.721	3.5151e-09
Sdf2l1	4.20091e-13	-0.214368	0.398	0.565	3.61404e-09
Tmem160	4.84597e-13	-0.117839	0.394	0.561	4.16899e-09
Ndufb3	5.1149e-13	-0.153296	0.537	0.714	4.40035e-09
Emc6	5.11615e-13	-0.124004	0.387	0.589	4.40143e-09
Atp5c1	5.26311e-13	-0.114159	0.557	0.717	4.52786e-09
Dynlrb1	5.6516e-13	-0.0811947	0.591	0.751	4.86207e-09
Ndufa5	6.01697e-13	-0.176632	0.392	0.567	5.1764e-09
Bsg	6.07725e-13	-0.100677	0.534	0.679	5.22826e-09
AI662270	6.16332e-13	-0.11621	0.414	0.567	5.3023e-09
Ifngr1	6.16632e-13	-0.161151	0.356	0.531	5.30489e-09
Ndufa3	6.95348e-13	-0.0780408	0.773	0.893	5.98208e-09
Ndufv2	7.88953e-13	-0.135272	0.401	0.571	6.78736e-09
Cnpy2	8.21016e-13	-0.132305	0.299	0.477	7.0632e-09
Mdh2	9.4927e-13	-0.0932147	0.606	0.751	8.16657e-09
Nol7	9.79431e-13	-0.097886	0.346	0.553	8.42604e-09
Ppp1ca	1.0201e-12	-0.0217466	0.685	0.802	8.77595e-09
Dut	1.15882e-12	-0.252491	0.35	0.539	9.9693e-09
Polr2e	1.17697e-12	-0.113529	0.289	0.455	1.01255e-08
Hsp90b1	1.19426e-12	-0.142677	0.335	0.477	1.02742e-08
Idh3g	1.19709e-12	-0.134886	0.344	0.528	1.02986e-08
Bag1	1.3035e-12	-0.163703	0.383	0.584	1.1214e-08
Ndufa13	1.372e-12	-0.0343423	0.709	0.844	1.18033e-08
Lyl1	1.39117e-12	-0.0449856	0.454	0.585	1.19682e-08
Bola3	1.41607e-12	-0.200195	0.244	0.44	1.21824e-08
Anapc13	1.5467e-12	-0.113891	0.516	0.676	1.33063e-08
Klf6	1.5521e-12	-0.0236937	0.669	0.795	1.33527e-08
0610012G03Rik	1.58443e-12	-0.0889473	0.387	0.555	1.36308e-08
Ubald2	1.58709e-12	-0.0896866	0.558	0.727	1.36538e-08
Txn1	1.62975e-12	-0.111618	0.825	0.927	1.40207e-08
mt-Nd3	1.66885e-12	-0.103561	0.314	0.468	1.43571e-08
Glrx3	1.66902e-12	-0.139529	0.254	0.455	1.43586e-08
Lsm3	1.88383e-12	-0.139191	0.399	0.569	1.62066e-08
Tmed2	1.93933e-12	-0.0724562	0.664	0.764	1.66841e-08
Spcs1	2.04849e-12	-0.0797329	0.495	0.628	1.76231e-08
Mrps24	2.14069e-12	-0.0676442	0.393	0.547	1.84163e-08
Higd1a	2.17996e-12	-0.14306	0.374	0.533	1.87542e-08
Ube2l3	2.37303e-12	-0.118468	0.506	0.681	2.04152e-08
Ndufs8	2.38597e-12	-0.0500181	0.491	0.63	2.05265e-08
Romo1	2.46945e-12	-0.0967768	0.489	0.655	2.12447e-08
Nhp2l1	2.49624e-12	-0.0178486	0.61	0.733	2.14752e-08
Tomm22	2.51333e-12	-0.0518895	0.522	0.665	2.16221e-08
Ms4a3	2.51465e-12	-0.373323	0.511	0.705	2.16335e-08
Hsp90aa1	2.52746e-12	0.253091	0.7	0.773	2.17437e-08
Slirp	2.84125e-12	-0.126168	0.35	0.511	2.44433e-08
Emg1	3.37926e-12	-0.0616206	0.394	0.557	2.90717e-08
Stmn1	3.47516e-12	-0.283336	0.544	0.706	2.98968e-08
Hdgf	3.5369e-12	-0.127819	0.371	0.549	3.0428e-08
Cd63	3.62134e-12	-0.114673	0.568	0.751	3.11544e-08
Ndufs5	3.70971e-12	-0.0658125	0.523	0.694	3.19147e-08
Clic1	3.8158e-12	-0.0483891	0.812	0.911	3.28273e-08
Cst7	4.00823e-12	-0.280894	0.342	0.564	3.44828e-08
Pdcd5	4.07285e-12	-0.1105	0.372	0.546	3.50387e-08
Alyref	4.17442e-12	-0.187953	0.451	0.648	3.59125e-08
Emb	4.25111e-12	-0.125473	0.435	0.612	3.65723e-08
Taf10	4.25145e-12	-0.0830658	0.483	0.635	3.65752e-08
Arpc1b	4.47857e-12	-0.115107	0.828	0.924	3.85291e-08
U2af1	4.51428e-12	-0.120086	0.606	0.759	3.88363e-08
Rbx1	4.63516e-12	-0.0732202	0.693	0.815	3.98763e-08
Tomm5	5.37208e-12	-0.122026	0.271	0.435	4.6216e-08
Nsa2	5.60468e-12	-0.037468	0.472	0.629	4.82171e-08
Ccl4	5.60889e-12	0.715219	0.65	0.571	4.82532e-08
Impdh2	5.94803e-12	-0.193914	0.344	0.517	5.11709e-08
Pcbp2	5.95425e-12	-0.0630665	0.69	0.817	5.12244e-08
Polr2j	6.17119e-12	-0.0979393	0.424	0.594	5.30908e-08
Ndufs6	6.35507e-12	-0.0896552	0.518	0.659	5.46727e-08
Hnrnpa3	6.62888e-12	-0.0881875	0.704	0.805	5.70282e-08
Atp5k	6.65856e-12	-0.0724971	0.714	0.839	5.72836e-08
Edf1	7.38474e-12	-0.0873522	0.587	0.743	6.35309e-08
Hspd1	7.86963e-12	-0.182954	0.214	0.379	6.77024e-08
Cacybp	8.87316e-12	-0.118392	0.252	0.428	7.63358e-08
Psmb6	9.31664e-12	-0.0881502	0.53	0.709	8.01511e-08
Tbca	1.01637e-11	-0.017555	0.569	0.698	8.74387e-08
Magoh	1.0512e-11	-0.0828903	0.464	0.605	9.04348e-08
Ndufb10	1.19868e-11	-0.0749099	0.559	0.724	1.03122e-07
Rpl23a-ps3	1.21102e-11	0.0211434	0.847	0.902	1.04184e-07
Ndufa8	1.29081e-11	-0.0643871	0.493	0.611	1.11048e-07
Vdac1	1.33558e-11	-0.161754	0.318	0.499	1.149e-07
Ndufc2	1.5566e-11	-0.0640785	0.467	0.626	1.33915e-07
Mrpl52	1.62552e-11	-0.0851768	0.356	0.514	1.39843e-07
Cfl1	1.93985e-11	-0.021612	0.943	0.985	1.66885e-07
Exosc5	2.01437e-11	-0.153378	0.277	0.489	1.73296e-07
Cct4	2.09938e-11	-0.0974375	0.357	0.532	1.8061e-07
Nap1l1	2.1128e-11	-0.158349	0.393	0.562	1.81764e-07
Psmb8	2.11914e-11	-0.0105077	0.547	0.686	1.8231e-07
Ppp2cb	2.13504e-11	-0.185205	0.241	0.432	1.83677e-07
Tmem14c	2.23155e-11	-0.0846945	0.483	0.638	1.91981e-07
Canx	2.25172e-11	-0.082477	0.379	0.506	1.93715e-07
Eif5	2.37261e-11	-0.107858	0.452	0.614	2.04115e-07
Creg1	2.3859e-11	-0.114351	0.351	0.513	2.05259e-07
Sh3bgrl3	2.98653e-11	-0.0802195	0.937	0.993	2.56931e-07
Vim	3.12439e-11	-0.1698	0.587	0.767	2.68792e-07
Dnajc19	3.29575e-11	-0.125702	0.309	0.499	2.83534e-07
Pomp	3.422e-11	-0.065481	0.552	0.714	2.94395e-07
Gsto1	3.64531e-11	-0.183069	0.244	0.416	3.13606e-07
Ndufab1	3.65105e-11	-0.132063	0.414	0.587	3.141e-07
Atp6v1f	3.74633e-11	-0.0068632	0.685	0.823	3.22297e-07
Tuba4a	4.19062e-11	-0.145353	0.557	0.711	3.60519e-07
Ptges3	4.45831e-11	-0.163022	0.329	0.523	3.83549e-07
Mrpl12	5.03804e-11	-0.148909	0.307	0.472	4.33423e-07
Srp14	5.04014e-11	0.0112721	0.605	0.746	4.33604e-07
Ndufb8	5.04074e-11	-0.0566468	0.576	0.707	4.33655e-07
Cuedc2	5.41296e-11	-0.101437	0.417	0.61	4.65677e-07
Lsm6	5.49907e-11	-0.146039	0.474	0.672	4.73085e-07
Eif2s2	5.5343e-11	-0.0584878	0.562	0.703	4.76116e-07
Hnrnpu	5.59133e-11	-0.0224187	0.475	0.608	4.81022e-07
Ap3s1	5.91735e-11	-0.211985	0.634	0.769	5.0907e-07
Dap	6.1966e-11	-0.10089	0.358	0.533	5.33094e-07
Ufc1	6.44144e-11	-0.0943787	0.297	0.467	5.54157e-07
Xist	6.85733e-11	-0.903631	0.018	0.167	5.89936e-07
Hnrnpdl	6.89492e-11	-0.0727893	0.488	0.625	5.9317e-07
Snrpc	7.41552e-11	-0.104987	0.447	0.634	6.37957e-07
Ctla2a	7.76872e-11	-0.468661	0.255	0.433	6.68343e-07
Tipin	8.18856e-11	-0.194231	0.283	0.462	7.04461e-07
Clta	8.98012e-11	-0.015022	0.671	0.78	7.7256e-07
Ndufb7	9.0646e-11	-0.119934	0.712	0.859	7.79827e-07
Phf5a	9.22788e-11	-0.12622	0.337	0.514	7.93874e-07
Mrpl30	9.23251e-11	-0.0875642	0.443	0.616	7.94273e-07
Sec11a	9.31679e-11	-0.0907066	0.35	0.525	8.01523e-07
Eif3g	9.47043e-11	-0.123161	0.382	0.543	8.14741e-07
Dtymk	9.53465e-11	-0.164874	0.409	0.607	8.20266e-07
Cuta	9.57375e-11	-0.0136642	0.511	0.663	8.2363e-07
Srsf7	9.84071e-11	0.0150004	0.532	0.667	8.46596e-07
Srsf3	1.00679e-10	-0.023111	0.637	0.747	8.66142e-07
Fus	1.09653e-10	0.00143799	0.599	0.722	9.43348e-07
Polr2k	1.1387e-10	-0.130858	0.381	0.549	9.79622e-07
Fundc2	1.16129e-10	-0.0851105	0.385	0.55	9.99059e-07
Rnf7	1.25812e-10	-0.0632307	0.477	0.649	1.08236e-06
Rbm39	1.30246e-10	0.145579	0.866	0.917	1.12051e-06
Gltscr2	1.32396e-10	0.0432878	0.58	0.693	1.139e-06
2700060E02Rik	1.42061e-10	-0.0363518	0.417	0.571	1.22215e-06
Gm2a	1.42961e-10	-0.0609618	0.457	0.634	1.22989e-06
Psma2	1.46545e-10	-0.0616024	0.563	0.723	1.26073e-06
Rilpl2	1.47504e-10	-0.104452	0.35	0.517	1.26897e-06
Psma6	1.53455e-10	-0.121503	0.409	0.59	1.32017e-06
Tmed3	1.55261e-10	-0.119721	0.411	0.585	1.33571e-06
Cct8	1.5646e-10	-0.0853075	0.315	0.475	1.34602e-06
Ifi27l2a	1.6393e-10	0.674825	0.345	0.195	1.41029e-06
Ppdpf	1.77468e-10	-0.102513	0.369	0.531	1.52676e-06
Grb2	1.79513e-10	-0.145482	0.317	0.533	1.54435e-06
Pa2g4	1.86847e-10	-0.143256	0.31	0.468	1.60744e-06
Gng5	1.8871e-10	-0.0531294	0.871	0.958	1.62347e-06
Ndufa10	2.10437e-10	-0.105536	0.314	0.473	1.81039e-06
Hprt	2.11757e-10	-0.0519802	0.461	0.605	1.82174e-06
Ppp2ca	2.16093e-10	-0.0902033	0.451	0.626	1.85905e-06
Ssr1	2.25248e-10	-0.0754077	0.399	0.555	1.93781e-06
Mrpl23	2.26297e-10	-0.072703	0.419	0.584	1.94684e-06
Glrx5	2.42975e-10	-0.157012	0.25	0.414	2.09032e-06
Ldha	2.43576e-10	-0.0775609	0.617	0.762	2.09548e-06
Cct3	2.54161e-10	-0.128486	0.239	0.402	2.18655e-06
Alas1	2.77901e-10	-0.197773	0.358	0.509	2.39078e-06
Dazap2	2.88549e-10	-0.0327991	0.516	0.652	2.48238e-06
Mrpl34	3.22131e-10	-0.109067	0.325	0.48	2.77129e-06
Spint2	3.2487e-10	-0.138404	0.438	0.622	2.79485e-06
Stra13	3.26899e-10	-0.0988615	0.456	0.599	2.81232e-06
2810428I15Rik	3.75363e-10	-0.0924792	0.33	0.508	3.22925e-06
Sf3b6	3.89201e-10	-0.0796051	0.468	0.645	3.3483e-06
Ndufv3	3.95991e-10	-0.094652	0.685	0.827	3.40671e-06
Srsf6	3.97902e-10	-0.0460661	0.463	0.597	3.42315e-06
Thoc7	3.99725e-10	-0.0657662	0.365	0.509	3.43883e-06
Rab2a	4.28456e-10	-0.0664562	0.549	0.698	3.686e-06
Gmfg	4.29634e-10	-0.00144123	0.909	0.957	3.69614e-06
Gm10076	4.33435e-10	0.0757832	0.835	0.852	3.72884e-06
Polr2i	4.66157e-10	-0.085207	0.298	0.453	4.01035e-06
Morf4l1	4.67399e-10	-0.0121814	0.709	0.804	4.02103e-06
Snhg6	5.21415e-10	-0.0799948	0.272	0.433	4.48573e-06
Ndufa1	5.22929e-10	-0.0729906	0.647	0.776	4.49876e-06
Wdr89	5.36679e-10	0.0837509	0.784	0.851	4.61705e-06
Eif5b	5.3774e-10	-0.0453119	0.358	0.504	4.62618e-06
Mrpl20	5.436e-10	-0.0667578	0.453	0.594	4.67659e-06
Psma4	5.53224e-10	-0.116578	0.366	0.526	4.75938e-06
Pdap1	5.85371e-10	-0.111301	0.36	0.513	5.03594e-06
Gm10116	6.50396e-10	0.650484	0.773	0.718	5.59535e-06
G3bp1	6.56572e-10	-0.0918056	0.312	0.461	5.64849e-06
Hnrnpf	6.63213e-10	-0.0291355	0.691	0.793	5.70562e-06
Ube2i	6.94428e-10	-0.0576721	0.495	0.643	5.97417e-06
Prdx2	7.12182e-10	-0.0286782	0.383	0.537	6.12691e-06
Tonsl	7.16923e-10	-0.0301368	0.546	0.691	6.16769e-06
Tmem167	7.24238e-10	-0.0611451	0.438	0.604	6.23062e-06
Cks1b	7.74514e-10	-0.199665	0.345	0.548	6.66314e-06
Dnajc8	8.0263e-10	-0.111775	0.398	0.56	6.90502e-06
Mt1	8.25633e-10	-0.0355897	0.669	0.774	7.10292e-06
Polr2c	8.38477e-10	-0.120388	0.299	0.479	7.21342e-06
D8Ertd738e	9.08999e-10	0.00885811	0.741	0.837	7.82012e-06
Psma5	9.25176e-10	-0.0707408	0.352	0.506	7.95929e-06
Morf4l2	9.43002e-10	-0.0854834	0.329	0.467	8.11265e-06
Pdcd4	9.47654e-10	-0.140481	0.351	0.517	8.15266e-06
Srsf2	1.02018e-09	0.0177639	0.716	0.804	8.7766e-06
Mydgf	1.0388e-09	-0.131668	0.292	0.445	8.93683e-06
Arf5	1.14885e-09	-0.0195253	0.701	0.829	9.88358e-06
Mdh1	1.19121e-09	-0.0660708	0.361	0.526	1.0248e-05
Fkbp4	1.2035e-09	-0.140836	0.245	0.417	1.03537e-05
Fxyd5	1.22002e-09	0.00227089	0.76	0.86	1.04958e-05
Rp9	1.25925e-09	-0.0499132	0.485	0.677	1.08333e-05
Vdac2	1.26271e-09	-0.0978562	0.547	0.684	1.08631e-05
Sumo1	1.27239e-09	-0.0415641	0.59	0.742	1.09463e-05
Vapa	1.28367e-09	-0.068149	0.575	0.716	1.10434e-05
H2-Ab1	1.34302e-09	0.753281	0.329	0.289	1.1554e-05
H2afz	1.39643e-09	-0.150069	0.842	0.925	1.20135e-05
Nucb1	1.40222e-09	-0.116337	0.342	0.508	1.20633e-05
Gdi2	1.40873e-09	-0.0629359	0.44	0.614	1.21193e-05
Cct7	1.4277e-09	-0.0750722	0.401	0.538	1.22825e-05
Cdc26	1.49839e-09	-0.105463	0.296	0.48	1.28906e-05
Mrps21	1.63092e-09	-0.022195	0.589	0.732	1.40308e-05
Ndufs7	1.65757e-09	-0.0945411	0.456	0.596	1.426e-05
Eno1	1.68714e-09	-0.126986	0.578	0.711	1.45145e-05
Pfdn5	1.75089e-09	0.109144	0.852	0.895	1.50629e-05
Mrpl43	1.96354e-09	-0.0754148	0.275	0.452	1.68924e-05
Txn2	2.21123e-09	-0.0600395	0.357	0.53	1.90232e-05
Lamtor2	2.23774e-09	-0.0871521	0.539	0.706	1.92513e-05
Gm8186	2.24246e-09	-0.0117177	0.608	0.707	1.92919e-05
Arpc3	2.2633e-09	-0.0119948	0.898	0.948	1.94712e-05
Raly	2.38484e-09	-0.012321	0.591	0.714	2.05168e-05
Sec11c	2.38572e-09	-0.0565604	0.589	0.731	2.05244e-05
Bri3bp	2.56119e-09	-0.16007	0.214	0.399	2.20339e-05
Ddx5	2.63304e-09	0.174603	0.913	0.951	2.2652e-05
Prmt1	2.76088e-09	-0.130805	0.344	0.503	2.37518e-05
Ptgr1	2.83672e-09	-0.155531	0.259	0.394	2.44043e-05
mt-Nd5	2.84454e-09	-0.00968167	0.457	0.594	2.44715e-05
Rnf130	2.93894e-09	-0.0236951	0.469	0.616	2.52837e-05
Sap18	3.00786e-09	-0.0970114	0.461	0.65	2.58766e-05
Rwdd1	3.37118e-09	-0.107984	0.271	0.429	2.90023e-05
Esd	3.40184e-09	-0.0541146	0.398	0.546	2.92661e-05
Prelid1	3.45574e-09	-0.0364277	0.541	0.664	2.97297e-05
Cd48	3.48633e-09	-0.041953	0.277	0.401	2.99929e-05
Rpl6l	3.7791e-09	0.028165	0.75	0.827	3.25116e-05
Dph3	4.0293e-09	-0.127129	0.307	0.492	3.4664e-05
Ptov1	4.10616e-09	-0.067299	0.236	0.399	3.53253e-05
Sarnp	4.10833e-09	-0.0461156	0.479	0.621	3.53439e-05
B2m	4.11178e-09	0.172665	0.982	0.988	3.53737e-05
1810022K09Rik	4.24647e-09	-0.0557875	0.302	0.453	3.65324e-05
Mbd3	4.31058e-09	-0.118545	0.27	0.416	3.70839e-05
Bst2	4.40316e-09	-0.0614654	0.27	0.443	3.78804e-05
1110004F10Rik	4.42129e-09	-0.0593151	0.344	0.483	3.80364e-05
Higd2a	4.68609e-09	-0.0171672	0.528	0.658	4.03145e-05
Snf8	4.77128e-09	-0.12242	0.303	0.484	4.10473e-05
Ssb	4.86248e-09	-0.0972071	0.361	0.552	4.18319e-05
Nucks1	4.98984e-09	-0.172719	0.307	0.498	4.29276e-05
Uqcrfs1	4.99895e-09	-0.0259972	0.506	0.616	4.3006e-05
Fkbp1a	5.11396e-09	-0.0959884	0.393	0.548	4.39954e-05
Rpia	5.16336e-09	-0.149419	0.268	0.436	4.44204e-05
Tmem261	5.33597e-09	-0.139492	0.203	0.372	4.59054e-05
1810058I24Rik	5.83552e-09	-0.0646038	0.49	0.652	5.0203e-05
Gng12	5.90805e-09	-0.124254	0.373	0.542	5.0827e-05
Ift20	5.98976e-09	-0.0804677	0.317	0.492	5.15299e-05
Fkbp2	6.02367e-09	-0.106679	0.394	0.557	5.18217e-05
Med28	6.17161e-09	-0.0837115	0.315	0.495	5.30943e-05
Fam133b	6.19963e-09	-0.10322	0.278	0.45	5.33354e-05
Anp32a	6.38162e-09	0.0220574	0.66	0.772	5.49011e-05
Shfm1	6.66205e-09	-0.0426471	0.921	0.973	5.73136e-05
Akr1a1	6.78715e-09	0.024349	0.501	0.628	5.83898e-05
Sdhd	7.31664e-09	-0.0860038	0.33	0.48	6.2945e-05
Nudt21	7.53356e-09	-0.104937	0.362	0.516	6.48112e-05
Apex1	7.59098e-09	-0.136129	0.181	0.334	6.53052e-05
Timm8b	7.84729e-09	-0.0709246	0.441	0.589	6.75103e-05
Trp53	8.14676e-09	-0.0818547	0.267	0.439	7.00866e-05
Ncor1	8.21295e-09	-0.0251605	0.394	0.563	7.06561e-05
Btg2	8.33598e-09	0.633678	0.64	0.596	7.17144e-05
Ebna1bp2	8.57781e-09	-0.160673	0.223	0.393	7.37949e-05
Ppp1cc	8.64388e-09	-0.0567097	0.485	0.635	7.43633e-05
Ubl4a	8.74875e-09	-0.114399	0.275	0.438	7.52655e-05
Hnrnpd	8.74892e-09	-0.115668	0.325	0.49	7.52669e-05
Cox6b2	9.28025e-09	-0.147992	0.244	0.404	7.9838e-05
Hint2	9.34091e-09	-0.074279	0.268	0.44	8.03599e-05
Srsf11	9.36069e-09	-0.0273212	0.479	0.633	8.053e-05
Ube2m	9.52304e-09	-0.102551	0.283	0.426	8.19267e-05
Timm17b	9.63239e-09	-0.123642	0.277	0.466	8.28675e-05
Cox7a2l	9.68987e-09	0.130544	0.719	0.779	8.3362e-05
2310039H08Rik	1.0714e-08	-0.206127	0.159	0.351	9.21724e-05
Sdf4	1.07715e-08	-0.0823624	0.384	0.534	9.26674e-05
Smim4	1.11558e-08	-0.0517433	0.531	0.684	9.59732e-05
H2afv	1.26948e-08	-0.0554625	0.564	0.715	0.000109214
Srm	1.2815e-08	-0.194687	0.174	0.341	0.000110247
Zfp706	1.2853e-08	0.011978	0.49	0.634	0.000110574
Sfpq	1.30677e-08	0.0063711	0.445	0.56	0.000112422
Samm50	1.32585e-08	-0.121418	0.241	0.402	0.000114063
Rab5c	1.32715e-08	-0.0517102	0.429	0.56	0.000114175
Bet1	1.338e-08	-0.141587	0.22	0.394	0.000115108
Elane	1.4363e-08	-0.437313	0.623	0.863	0.000123565
Mrpl42	1.601e-08	-0.13559	0.302	0.468	0.000137734
Lyar	1.72672e-08	-0.143322	0.213	0.341	0.000148549
Rtn3	1.88725e-08	-0.0311138	0.419	0.548	0.00016236
Supt4a	1.90172e-08	0.0691515	0.648	0.746	0.000163605
Psmb4	1.9305e-08	-0.0615049	0.452	0.599	0.000166081
Cops6	2.00866e-08	-0.113618	0.291	0.461	0.000172805
Tuba1b	2.05588e-08	-0.224125	0.523	0.701	0.000176867
Sdcbp	2.28439e-08	-0.0180632	0.624	0.75	0.000196526
Mrpl51	2.38414e-08	-0.12157	0.362	0.509	0.000205108
Hnrnpa0	2.40588e-08	-0.0327682	0.35	0.511	0.000206978
Gnb2	2.41832e-08	-0.0399432	0.777	0.877	0.000208048
Psenen	2.42757e-08	-0.0115205	0.685	0.791	0.000208844
Serf2	2.49743e-08	-0.0354256	0.933	0.986	0.000214854
Lsm8	2.51211e-08	-0.0741947	0.384	0.56	0.000216117
Arpc1a	2.52589e-08	-0.0492054	0.346	0.528	0.000217303
Phb	2.74717e-08	-0.16364	0.204	0.377	0.000236339
Psmg4	2.92315e-08	-0.106618	0.297	0.43	0.000251478
Pde4d	2.9358e-08	-0.132598	0.329	0.483	0.000252567
Psmb7	2.94856e-08	-0.0814003	0.389	0.543	0.000253665
Paip2	2.95029e-08	0.018687	0.448	0.586	0.000253813
Tra2b	2.98489e-08	0.101146	0.784	0.859	0.00025679
Snrpb2	3.05992e-08	-0.0380755	0.393	0.538	0.000263245
Myeov2	3.06217e-08	-0.00405487	0.696	0.82	0.000263438
Ralbp1	3.08607e-08	-0.0142634	0.398	0.542	0.000265495
Prss57	3.09625e-08	-0.209531	0.323	0.488	0.00026637
Ssbp1	3.13174e-08	-0.100528	0.27	0.425	0.000269424
Strap	3.28576e-08	-0.118929	0.272	0.458	0.000282674
Rgs19	3.33524e-08	-0.0132474	0.419	0.545	0.00028693
Snx5	3.46965e-08	-0.0238246	0.272	0.415	0.000298494
Znhit1	3.48654e-08	-0.0623264	0.494	0.611	0.000299947
Eif3d	3.56219e-08	-0.101282	0.236	0.403	0.000306455
Imp3	3.66306e-08	-0.0539082	0.261	0.407	0.000315133
Ier3ip1	3.75153e-08	-0.0330576	0.534	0.692	0.000322744
Psmd8	4.01965e-08	-0.00700715	0.467	0.59	0.00034581
Mcl1	4.04678e-08	0.0402697	0.642	0.74	0.000348144
Nono	4.15358e-08	-0.0488868	0.384	0.525	0.000357332
Mrps15	4.39743e-08	-0.0612851	0.328	0.474	0.00037831
Sdhc	4.46028e-08	-0.160021	0.193	0.388	0.000383718
Nop56	4.5038e-08	-0.110416	0.259	0.39	0.000387462
Ccdc115	4.52924e-08	-0.15304	0.208	0.37	0.000389651
Cited2	4.57982e-08	0.0965403	0.664	0.732	0.000394002
Rbm25	4.59958e-08	-0.0299505	0.457	0.596	0.000395702
Arpp19	4.7117e-08	-0.0454801	0.703	0.839	0.000405348
Gtf2h5	4.72605e-08	-0.101662	0.377	0.555	0.000406582
Fam107b	4.76309e-08	-0.0671662	0.421	0.562	0.000409768
Eif4h	4.78801e-08	-0.0288571	0.366	0.502	0.000411912
Csnk1a1	5.10975e-08	-0.00637191	0.413	0.548	0.000439592
1810043H04Rik	5.13194e-08	-0.0712468	0.289	0.425	0.000441501
Eif3l	5.14857e-08	-0.119743	0.276	0.43	0.000442932
Eif3a	5.25462e-08	-0.10116	0.305	0.445	0.000452055
Suclg1	5.33731e-08	-0.100036	0.234	0.38	0.000459168
Cyc1	5.40554e-08	-0.110149	0.333	0.483	0.000465039
Aurkaip1	5.46366e-08	-0.0506969	0.488	0.635	0.000470038
Gm42418	5.51581e-08	-0.0502298	0.309	0.468	0.000474525
Ankrd13a	5.59939e-08	-0.0892756	0.318	0.447	0.000481715
Mrpl18	5.6731e-08	-0.101871	0.394	0.561	0.000488057
Serp1	5.74342e-08	0.12407	0.669	0.735	0.000494107
Rcc2	5.83056e-08	-0.0702733	0.251	0.41	0.000501603
Myl6	5.9076e-08	0.00206751	0.932	0.977	0.000508231
Ptp4a2	5.97997e-08	-0.0180553	0.362	0.496	0.000514457
Rsl24d1	6.14962e-08	-0.0968041	0.308	0.476	0.000529052
1500011K16Rik	6.23075e-08	-0.142191	0.227	0.406	0.000536032
Fam96a	6.26545e-08	-0.104171	0.361	0.545	0.000539017
Gadd45gip1	6.30507e-08	-0.0926755	0.273	0.415	0.000542425
Gm16286	6.36397e-08	-0.063963	0.313	0.462	0.000547493
Snx3	6.62167e-08	-0.0051847	0.44	0.565	0.000569662
Tomm40	7.01844e-08	-0.116835	0.195	0.359	0.000603796
Ubb	7.20224e-08	0.2199	0.996	1	0.000619608
Lamtor4	7.28605e-08	-0.0481692	0.648	0.773	0.000626819
Snrpa	7.63794e-08	-0.111481	0.239	0.387	0.000657092
Vimp	7.65392e-08	-0.0749701	0.325	0.48	0.000658466
Scamp3	7.93722e-08	-0.115552	0.244	0.403	0.000682839
Rsbn1l	8.62948e-08	-0.0588761	0.342	0.481	0.000742395
Adgrg3	9.17741e-08	-0.0975724	0.305	0.448	0.000789533
Ewsr1	9.53075e-08	-0.0488522	0.438	0.591	0.00081993
Cwc15	9.54243e-08	-0.0377399	0.401	0.503	0.000820935
Ube2n	9.98822e-08	-0.0327497	0.413	0.546	0.000859287
Rheb	1.04691e-07	-0.0680578	0.389	0.549	0.000900656
Gstm1	1.07464e-07	-0.213216	0.356	0.525	0.000924515
Pnp	1.08051e-07	-0.0715491	0.302	0.438	0.000929565
Gar1	1.12707e-07	-0.152759	0.192	0.351	0.000969622
Gnai2	1.12876e-07	-0.0215138	0.821	0.91	0.00097107
Mrps36	1.13084e-07	-0.0571922	0.307	0.472	0.000972863
Dnajc15	1.15639e-07	-0.11293	0.211	0.379	0.00099484
Fis1	1.16448e-07	-0.0562391	0.691	0.829	0.0010018
Pigx	1.16806e-07	-0.101021	0.272	0.455	0.00100488
Sypl	1.23205e-07	-0.0934413	0.425	0.605	0.00105994
S100a1	1.26658e-07	-0.119701	0.447	0.605	0.00108964
Tceb1	1.27372e-07	-0.0137803	0.445	0.559	0.00109578
Fkbp3	1.31775e-07	-0.0702301	0.283	0.436	0.00113366
Tkt	1.32704e-07	-0.0845556	0.691	0.83	0.00114165
Rnaseh2c	1.3544e-07	-0.0752587	0.501	0.629	0.00116519
Hypk	1.36554e-07	-0.0617485	0.425	0.569	0.00117477
Smim11	1.37419e-07	-0.0828703	0.289	0.437	0.00118222
Atox1	1.39708e-07	0.0726141	0.74	0.835	0.00120191
Frat2	1.4015e-07	-0.0617673	0.288	0.423	0.00120571
Fkbp8	1.40461e-07	-0.0285613	0.462	0.606	0.00120838
Eif4g2	1.49481e-07	-0.0359744	0.474	0.642	0.00128598
Gpi1	1.51689e-07	-0.0637257	0.685	0.825	0.00130498
Gm10020	1.59156e-07	0.098114	0.597	0.701	0.00136922
Txnl1	1.63548e-07	-0.0914588	0.362	0.533	0.00140701
Cdk2ap1	1.73949e-07	-0.115769	0.245	0.399	0.00149648
Sec62	1.80325e-07	-0.0123467	0.431	0.556	0.00155134
Eif1b	1.85175e-07	-0.0696324	0.365	0.512	0.00159306
Pdcd6	1.88885e-07	-0.0511176	0.361	0.496	0.00162497
Tmem234	1.96464e-07	-0.0207231	0.502	0.637	0.00169018
1700020L24Rik	1.96746e-07	-0.144207	0.32	0.465	0.00169261
Nsmce4a	1.97833e-07	-0.125276	0.265	0.423	0.00170196
C1d	2.00738e-07	-0.0539729	0.431	0.561	0.00172695
Gm2000	2.06002e-07	0.0936834	0.734	0.802	0.00177223
Mrpl17	2.06933e-07	-0.113445	0.246	0.402	0.00178025
Tmem50a	2.07679e-07	0.0238451	0.605	0.691	0.00178667
Csde1	2.15116e-07	-0.0873117	0.329	0.496	0.00185064
Pts	2.16523e-07	-0.0461126	0.312	0.457	0.00186275
Plscr3	2.2999e-07	-0.0701485	0.278	0.413	0.00197861
Paics	2.33128e-07	-0.14994	0.181	0.351	0.0020056
Rsl1d1	2.38301e-07	-0.123404	0.224	0.38	0.00205011
Sptssa	2.42851e-07	-0.0690123	0.44	0.581	0.00208925
Srp19	2.43043e-07	-0.0849356	0.293	0.44	0.0020909
Akr1b3	2.50667e-07	-0.067607	0.212	0.367	0.00215649
Rrp1	2.50872e-07	-0.056438	0.289	0.441	0.00215825
Bcl7c	2.56197e-07	-0.0849812	0.312	0.481	0.00220407
Tubb4b	2.63603e-07	-0.101537	0.399	0.548	0.00226777
Drap1	2.74476e-07	-0.0612474	0.394	0.538	0.00236132
Zfos1	2.74619e-07	0.126814	0.517	0.601	0.00236255
Scand1	2.76085e-07	0.0406116	0.679	0.798	0.00237516
Ccdc124	2.84724e-07	-0.0763577	0.288	0.43	0.00244948
Srsf5	2.86921e-07	0.115407	0.812	0.903	0.00246838
Myl12b	2.89308e-07	-0.00523647	0.784	0.86	0.00248892
Ly6c2	2.93208e-07	-0.198165	0.623	0.749	0.00252247
Arpc4	2.9996e-07	0.00229984	0.707	0.82	0.00258055
Serpinb1a	3.04139e-07	-0.0451227	0.719	0.817	0.00261651
Skp1a	3.08114e-07	-0.0771118	0.3	0.439	0.0026507
Luc7l2	3.09732e-07	0.0377428	0.521	0.649	0.00266463
Atp6ap2	3.13729e-07	-0.0740891	0.39	0.521	0.00269901
Lage3	3.16555e-07	-0.085799	0.288	0.44	0.00272332
Fcgr2b	3.17894e-07	-0.0742909	0.297	0.433	0.00273484
Ywhaq	3.21771e-07	0.00741472	0.477	0.585	0.0027682
Tmbim6	3.24201e-07	0.0269426	0.667	0.75	0.0027891
Psmd4	3.27751e-07	-0.00301787	0.413	0.547	0.00281964
Ube2d2a	3.37847e-07	-0.00561955	0.522	0.673	0.0029065
Anapc5	3.41635e-07	-0.101862	0.281	0.452	0.00293909
Uqcrc2	3.4409e-07	-0.0541336	0.31	0.459	0.0029602
Aldoa	3.57615e-07	-0.0105975	0.744	0.848	0.00307656
Ndufs4	3.57752e-07	-0.0508758	0.335	0.48	0.00307774
Kdelr2	3.6132e-07	-0.126408	0.39	0.547	0.00310843
Rpl10-ps3	3.64833e-07	0.066428	0.778	0.819	0.00313866
Svip	3.7929e-07	-0.126934	0.296	0.46	0.00326303
Hnrnpm	3.83499e-07	-0.0133415	0.383	0.51	0.00329924
Ap2s1	3.94711e-07	-0.0059724	0.619	0.738	0.0033957
Csnk2b	4.0328e-07	-0.054722	0.431	0.591	0.00346942
Wdr83os	4.39341e-07	-0.026507	0.453	0.613	0.00377965
Denr	4.64742e-07	-0.0903361	0.325	0.491	0.00399817
Mrps28	4.80435e-07	-0.140184	0.225	0.38	0.00413318
Eif4ebp1	4.86256e-07	-0.0176559	0.448	0.623	0.00418326
Use1	5.02734e-07	0.0643637	0.543	0.664	0.00432502
Fosb	5.10579e-07	0.117148	0.644	0.745	0.00439251
Ube2s	5.12149e-07	0.0176536	0.754	0.845	0.00440602
Ube2d3	5.30541e-07	0.0168969	0.735	0.837	0.00456425
Def6	5.50977e-07	-0.108716	0.244	0.402	0.00474005
Cox14	5.51047e-07	0.0225899	0.549	0.676	0.00474065
Eif4e	5.63079e-07	-0.0874278	0.293	0.447	0.00484417
Mrpl14	5.6647e-07	-0.0886043	0.352	0.511	0.00487334
Cenpw	5.72185e-07	-0.163163	0.248	0.41	0.0049225
Arhgdia	5.79183e-07	0.0521288	0.48	0.583	0.00498271
Celf2	5.8299e-07	0.0635218	0.531	0.643	0.00501546
Hspa9	5.89538e-07	-0.139353	0.171	0.333	0.0050718
Rdx	5.9829e-07	-0.129303	0.208	0.389	0.00514709
Caprin1	6.31666e-07	-0.0625216	0.299	0.447	0.00543422
Psmc3	6.51074e-07	-0.0416918	0.351	0.509	0.00560119
Tmco1	6.66526e-07	-0.066584	0.294	0.441	0.00573412
Rbm17	6.79644e-07	-0.0754856	0.297	0.467	0.00584698
Bola1	6.87337e-07	-0.132812	0.193	0.356	0.00591316
Hist1h1c	6.93479e-07	0.030338	0.446	0.553	0.005966
Calm1	7.1084e-07	0.0141998	0.777	0.87	0.00611536
Eif1	7.37687e-07	0.153839	0.989	0.99	0.00634632
Aprt	7.51478e-07	-0.0926598	0.703	0.822	0.00646496
Gclm	7.62383e-07	-0.151254	0.202	0.358	0.00655878
Eif3c	7.76603e-07	-0.0680777	0.284	0.436	0.00668112
Lbp	7.76725e-07	-0.100492	0.288	0.397	0.00668217
Dctn3	7.93904e-07	-0.0423223	0.387	0.538	0.00682996
Pole4	8.00611e-07	-0.0677075	0.331	0.495	0.00688766
Mrps18c	8.34615e-07	-0.0714355	0.389	0.545	0.0071802
Acp1	8.37027e-07	-0.084855	0.233	0.392	0.00720094
Ilf2	8.71722e-07	-0.0387924	0.28	0.414	0.00749942
Mfsd10	8.75946e-07	-0.0926212	0.336	0.489	0.00753577
Eif1ax	8.84397e-07	-0.113066	0.281	0.437	0.00760847
Uchl5	8.92915e-07	-0.106962	0.223	0.364	0.00768175
Mrpl21	9.23871e-07	-0.0773778	0.262	0.406	0.00794806
Elf1	9.70448e-07	-0.023104	0.363	0.518	0.00834876
Glod4	9.735e-07	-0.120613	0.193	0.349	0.00837502
Psmb5	9.96067e-07	-0.0387056	0.458	0.598	0.00856916
Hsd17b10	1.00169e-06	-0.075764	0.297	0.447	0.00861756
H13	1.0727e-06	-0.0279643	0.483	0.606	0.00922843
H2-Eb1	1.09638e-06	0.773938	0.214	0.122	0.00943217
Fos	1.09736e-06	0.25451	0.904	0.917	0.00944058
Ap2m1	1.16107e-06	-0.0718509	0.409	0.575	0.00998872
Vamp5	1.16895e-06	-0.0760269	0.441	0.599	0.0100564
Csrp1	1.17695e-06	-0.097072	0.307	0.469	0.0101253
BC018473	1.22713e-06	-0.105484	0.463	0.535	0.010557
Cox20	1.40943e-06	-0.0588434	0.307	0.454	0.0121253
Ogfrl1	1.41491e-06	-0.0200718	0.452	0.577	0.0121724
Mrpl48	1.55369e-06	-0.109666	0.241	0.416	0.0133664
Acbd6	1.61527e-06	-0.0632998	0.257	0.394	0.0138962
Rhoa	1.63423e-06	0.0356276	0.682	0.794	0.0140593
Ube2j2	1.66972e-06	-0.018453	0.344	0.47	0.0143646
Slc25a4	1.68994e-06	-0.109985	0.213	0.338	0.0145385
Dpy30	1.70092e-06	-0.028003	0.408	0.528	0.014633
Odc1	1.70159e-06	-0.0435268	0.365	0.527	0.0146387
Ndufs3	1.7337e-06	-0.0325401	0.297	0.435	0.014915
Srrm2	1.74868e-06	0.0654176	0.595	0.679	0.0150439
Ppm1g	1.75076e-06	-0.0589624	0.245	0.397	0.0150618
Rhog	1.76355e-06	-0.0139596	0.445	0.564	0.0151718
Stk16	1.82225e-06	-0.0149626	0.335	0.475	0.0156768
Ghitm	1.90582e-06	-0.0279492	0.272	0.414	0.0163957
Dazap1	2.00036e-06	-0.0593081	0.347	0.489	0.0172091
Slc48a1	2.03674e-06	-0.0382616	0.278	0.408	0.0175221
Mrps12	2.03685e-06	-0.0757557	0.265	0.392	0.0175231
Ywhaz	2.04065e-06	-0.0102669	0.485	0.625	0.0175557
Orai1	2.05005e-06	-0.0313998	0.32	0.443	0.0176366
Sephs2	2.11366e-06	-0.0417206	0.346	0.488	0.0181838
Apoa1bp	2.17067e-06	-0.105386	0.276	0.408	0.0186743
Ahsa1	2.21895e-06	-0.105226	0.273	0.416	0.0190896
Cdc37	2.24848e-06	-0.0456181	0.436	0.579	0.0193436
Ppig	2.25181e-06	-0.0908879	0.321	0.458	0.0193723
Sfr1	2.41736e-06	-0.0285071	0.345	0.476	0.0207965
Mtch2	2.44647e-06	-0.0470305	0.267	0.385	0.021047
Sumo3	2.50266e-06	-0.0578802	0.406	0.513	0.0215304
Ssrp1	2.5387e-06	-0.0531248	0.281	0.421	0.0218405
Acot7	2.58652e-06	-0.111688	0.208	0.353	0.0222518
Plekhj1	2.58772e-06	0.00018435	0.395	0.519	0.0222621
Abhd11	2.67258e-06	-0.0724149	0.23	0.367	0.0229922
Bcap31	2.74103e-06	-0.0421511	0.365	0.486	0.0235811
Dek	2.74852e-06	-0.0547028	0.409	0.549	0.0236455
Coa3	2.75469e-06	-0.0544917	0.366	0.501	0.0236986
Gnb1	2.8321e-06	0.0351903	0.511	0.612	0.0243645
Spag7	2.85422e-06	-0.0483734	0.321	0.457	0.0245548
Nxt1	2.8883e-06	-0.0797465	0.283	0.404	0.0248481
Tsn	2.90527e-06	-0.0883969	0.297	0.436	0.024994
Nt5c	2.93266e-06	-0.0319614	0.337	0.455	0.0252297
Ech1	2.93621e-06	-0.0332139	0.443	0.546	0.0252602
Bud31	3.01408e-06	-0.0206419	0.342	0.452	0.0259301
Surf4	3.15019e-06	-0.09288	0.267	0.414	0.027101
Syngr2	3.24619e-06	-0.0242645	0.429	0.586	0.027927
Mapre1	3.41491e-06	-0.0901249	0.383	0.524	0.0293785
H1f0	3.45544e-06	-0.0171022	0.277	0.409	0.0297272
Top1	3.45729e-06	0.0469015	0.555	0.669	0.0297431
Capzb	3.49724e-06	-0.00908043	0.686	0.8	0.0300868
Rer1	3.69547e-06	-0.0537713	0.422	0.572	0.0317921
Slc3a2	3.74012e-06	-0.00833944	0.429	0.555	0.0321762
Arl1	3.82712e-06	-0.0930524	0.222	0.363	0.0329247
Sf3b4	4.07858e-06	-0.119103	0.251	0.41	0.0350881
Rfc2	4.18885e-06	-0.0834621	0.349	0.506	0.0360367
Psmd7	4.19588e-06	-0.0589941	0.235	0.355	0.0360971
Mrpl15	4.2336e-06	-0.0520968	0.257	0.378	0.0364217
Uqcc3	4.39621e-06	0.00223849	0.376	0.504	0.0378206
Sin3b	4.46276e-06	-0.00228034	0.384	0.519	0.0383931
Lyz1	4.49518e-06	0.353038	0.324	0.218	0.038672
Asap1	4.53966e-06	-0.103619	0.246	0.392	0.0390547
Map1lc3b	4.67866e-06	0.0954945	0.718	0.794	0.0402506
Srrm1	4.82653e-06	-0.0304602	0.382	0.512	0.0415226
Cd34	5.11863e-06	-0.170036	0.166	0.308	0.0440356
Nxf1	5.50973e-06	-0.0253067	0.313	0.448	0.0474002
Snrpa1	5.64538e-06	-0.0839676	0.218	0.351	0.0485672
Pycard	5.70821e-06	-0.0324093	0.472	0.62	0.0491077
Emc10	6.03362e-06	-0.0333653	0.342	0.46	0.0519072
Copz1	6.18249e-06	-0.0249551	0.335	0.461	0.053188
Snrnp70	6.27949e-06	0.0318446	0.33	0.444	0.0540225
Tubb5	6.35769e-06	-0.132816	0.616	0.753	0.0546952
Zcrb1	6.36752e-06	-0.0308773	0.395	0.547	0.0547797
Egr1	6.50042e-06	0.552756	0.47	0.353	0.0559231
Nudcd2	6.80477e-06	-0.134195	0.17	0.326	0.0585414
Vps29	6.82116e-06	0.0160603	0.367	0.487	0.0586824
Mapkapk2	6.89821e-06	-0.0719942	0.251	0.394	0.0593453
Gng11	7.05036e-06	-0.163894	0.16	0.306	0.0606542
Cmc1	7.23117e-06	-0.0540043	0.251	0.394	0.0622097
Mrpl11	7.3075e-06	-0.103277	0.188	0.326	0.0628664
Ngfrap1	7.43259e-06	-0.099869	0.203	0.342	0.0639425
Drg1	7.59334e-06	-0.106365	0.217	0.36	0.0653255
Gm8730	7.64346e-06	0.101088	0.817	0.846	0.0657567
Vdac3	7.76248e-06	-0.0292464	0.374	0.504	0.0667806
H3f3b	7.7711e-06	0.18379	0.999	1	0.0668547
Tmem59	8.11059e-06	0.052293	0.484	0.607	0.0697754
Mcm7	8.3751e-06	-0.11045	0.218	0.366	0.072051
Hnrnph1	8.50108e-06	0.0916559	0.44	0.531	0.0731348
Khdrbs1	8.56145e-06	-0.077764	0.264	0.393	0.0736542
Zmat2	8.60777e-06	-0.0378654	0.281	0.43	0.0740526
Mcee	8.74117e-06	-0.106514	0.341	0.472	0.0752002
Nt5dc2	8.86935e-06	-0.0924332	0.224	0.36	0.076303
Vkorc1	9.3181e-06	-0.118051	0.235	0.37	0.0801636
Mgat2	9.43196e-06	-0.0718699	0.241	0.363	0.0811431
Ppp4c	9.53367e-06	0.000299895	0.493	0.62	0.0820182
Nop58	9.58726e-06	-0.166344	0.187	0.348	0.0824792
Vcp	9.59393e-06	-0.0249584	0.331	0.428	0.0825366
Ctsz	9.72283e-06	0.061296	0.477	0.59	0.0836455
Farsa	9.72421e-06	-0.111104	0.181	0.329	0.0836574
Tsc22d4	1.06573e-05	0.0530367	0.522	0.641	0.0916845
Rpp21	1.06993e-05	0.0114364	0.404	0.531	0.0920464
Eif4b	1.0771e-05	-0.0652488	0.239	0.388	0.0926631
Atxn7l3b	1.08804e-05	-0.0164512	0.362	0.495	0.0936043
Hspa1a	1.11495e-05	0.958038	0.174	0.067	0.0959192
Saraf	1.13354e-05	-0.0332444	0.293	0.44	0.0975185
Son	1.13389e-05	0.165871	0.756	0.819	0.0975482
Rbbp7	1.13956e-05	-0.0572147	0.223	0.378	0.098036
Pitpna	1.15472e-05	-0.0261948	0.443	0.559	0.0993403
Clns1a	1.16244e-05	-0.0894542	0.217	0.349	0.100005
Efhd2	1.17044e-05	-0.0257764	0.447	0.564	0.100693
Pigyl	1.17308e-05	-0.0894758	0.219	0.367	0.10092
Grpel1	1.18026e-05	-0.0353321	0.361	0.484	0.101538
Aamp	1.1872e-05	-0.0404387	0.286	0.426	0.102135
Ankrd11	1.25576e-05	-0.0211187	0.298	0.403	0.108033
Myl12a	1.3206e-05	0.00679887	0.781	0.869	0.113612
Fam32a	1.36343e-05	0.045451	0.337	0.455	0.117296
Arl6ip4	1.39021e-05	-0.0550351	0.264	0.389	0.119599
Dynlt1f	1.4066e-05	-0.0330362	0.419	0.554	0.12101
Ndufs2	1.44195e-05	-0.052977	0.321	0.444	0.124051
Sf1	1.47357e-05	-0.00908166	0.337	0.479	0.126771
Naa10	1.48496e-05	-0.0935887	0.284	0.426	0.127751
Ssna1	1.51886e-05	-0.0110174	0.43	0.563	0.130668
Mrpl35	1.53282e-05	-0.085971	0.197	0.335	0.131868
Rps19bp1	1.55412e-05	-0.0795982	0.222	0.342	0.133701
Abracl	1.58194e-05	-0.00348389	0.603	0.722	0.136094
Tmem11	1.58779e-05	-0.157096	0.192	0.353	0.136598
Bcas2	1.64682e-05	-0.0191841	0.379	0.481	0.141676
Tmem165	1.73196e-05	-0.0641283	0.303	0.433	0.149001
Gm1604a	1.76935e-05	-0.112733	0.315	0.46	0.152217
Sdhb	1.81298e-05	-0.0314841	0.398	0.527	0.155971
Hmha1	1.84344e-05	0.0137765	0.4	0.524	0.158591
Srp72	1.90632e-05	-0.047242	0.245	0.374	0.164001
Ubxn4	1.95075e-05	-0.0604334	0.271	0.394	0.167823
Emp3	1.9618e-05	-0.0516628	0.671	0.82	0.168774
Tmbim4	2.04008e-05	-0.0100418	0.477	0.583	0.175508
Atf4	2.05134e-05	0.196988	0.644	0.731	0.176477
Fam195b	2.07227e-05	-0.0154062	0.31	0.457	0.178277
4921524J17Rik	2.08436e-05	-0.0441988	0.235	0.37	0.179318
Tbcb	2.10486e-05	-0.0338959	0.366	0.483	0.181081
Cd24a	2.14684e-05	0.0528842	0.717	0.797	0.184692
Rab14	2.17184e-05	0.00296984	0.383	0.517	0.186843
Napsa	2.19547e-05	-0.0111277	0.461	0.572	0.188876
Pak1ip1	2.19983e-05	-0.100005	0.176	0.33	0.189251
Naa50	2.20991e-05	-0.0797748	0.277	0.396	0.190118
Calm2	2.23028e-05	0.114059	0.812	0.876	0.191871
Zfp422	2.2311e-05	-0.032689	0.248	0.389	0.191941
Pin4	2.24448e-05	-0.0686032	0.267	0.403	0.193092
Exosc8	2.25697e-05	-0.0842839	0.251	0.371	0.194167
Psmc6	2.2705e-05	-0.098576	0.225	0.375	0.195331
Rab11a	2.28173e-05	0.00638783	0.384	0.51	0.196297
Trim28	2.31154e-05	-0.082635	0.235	0.367	0.198862
Dctn2	2.39238e-05	-0.0401089	0.284	0.433	0.205816
Anapc11	2.39618e-05	-0.0737208	0.324	0.463	0.206143
Dynll1	2.40018e-05	0.0919115	0.708	0.791	0.206487
Fcgr3	2.41613e-05	0.0465797	0.548	0.612	0.20786
Mcts1	2.43082e-05	-0.00914416	0.357	0.469	0.209123
S100a13	2.43432e-05	-0.00695835	0.628	0.766	0.209425
Ddx24	2.45757e-05	-0.0665898	0.276	0.415	0.211425
Rpa3	2.57582e-05	-0.0765314	0.349	0.483	0.221597
Elof1	2.5902e-05	-0.0396935	0.31	0.424	0.222835
Ptp4a3	2.59878e-05	-0.0233781	0.309	0.426	0.223573
Hmgb2	2.69329e-05	-0.0608538	0.889	0.955	0.231704
Ptbp1	2.69793e-05	-0.0368051	0.234	0.374	0.232103
Rpl7l1	2.76531e-05	-0.0719674	0.212	0.352	0.2379
Cox17	2.80627e-05	0.0349039	0.711	0.781	0.241424
Txndc17	2.83663e-05	-0.0239908	0.438	0.561	0.244035
Adssl1	2.84133e-05	-0.122367	0.32	0.459	0.24444
Aimp1	2.84392e-05	-0.0587331	0.275	0.411	0.244662
Chst12	2.85538e-05	-0.08253	0.33	0.452	0.245648
Tmem248	2.87766e-05	-0.0641843	0.303	0.424	0.247565
Mrpl33	2.87923e-05	-0.0076818	0.764	0.876	0.2477
Pam16	2.9015e-05	-0.0609592	0.25	0.387	0.249616
Arhgdib	2.90503e-05	-0.0149012	0.897	0.969	0.24992
Gpx3	2.9071e-05	-0.160617	0.119	0.232	0.250098
Ctbp1	2.91033e-05	-0.051019	0.355	0.473	0.250376
Prdx3	2.93662e-05	-0.0763664	0.225	0.355	0.252637
Rpl27-ps3	2.94972e-05	0.158865	0.708	0.762	0.253765
Eif3b	2.993e-05	-0.0910837	0.227	0.337	0.257487
Sys1	3.13125e-05	-0.0291977	0.314	0.429	0.269381
Psme2	3.136e-05	0.011811	0.518	0.627	0.26979
Atp6v1g1	3.23962e-05	0.0259963	0.759	0.857	0.278704
Hmgb3	3.32138e-05	-0.101608	0.182	0.321	0.285738
Dnajb11	3.451e-05	-0.0548395	0.262	0.39	0.29689
Snrnp27	3.4738e-05	0.00888887	0.414	0.525	0.298851
Mrpl40	3.53596e-05	-0.101663	0.191	0.345	0.304199
Rgcc	3.56456e-05	-0.151849	0.405	0.548	0.306659
Selk	3.65002e-05	0.0704796	0.817	0.91	0.314011
Ruvbl2	3.69913e-05	-0.0922939	0.179	0.308	0.318236
Mrps17	3.7474e-05	-0.0325003	0.28	0.423	0.322388
Arpc2	3.74892e-05	-0.0145986	0.813	0.91	0.32252
Sfxn1	3.77148e-05	-0.151411	0.155	0.32	0.324461
Fgfr1op2	3.81037e-05	-0.00327173	0.339	0.479	0.327806
Tmem38b	3.81654e-05	-0.0664925	0.265	0.382	0.328337
Atp6v1e1	3.83118e-05	-0.00531181	0.532	0.645	0.329596
Txnl4a	3.84166e-05	-0.129898	0.185	0.327	0.330498
Sell	3.89324e-05	-0.0479989	0.286	0.396	0.334936
Mrto4	3.92129e-05	-0.118056	0.181	0.319	0.337349
Ppp1cb	4.06491e-05	0.0356746	0.475	0.591	0.349705
Ywhah	4.25347e-05	-0.00664051	0.528	0.627	0.365926
Ccdc12	4.34327e-05	0.0457469	0.632	0.74	0.373651
Iscu	4.36949e-05	0.0365781	0.43	0.555	0.375907
Ptpre	4.38265e-05	-0.0704553	0.309	0.436	0.37704
Pin1	4.38699e-05	-0.0144106	0.308	0.424	0.377413
Rasgrp2	4.41721e-05	0.0934199	0.525	0.632	0.380013
M6pr	4.46829e-05	-0.00375687	0.431	0.547	0.384407
Gtf3a	4.53646e-05	-0.038204	0.236	0.35	0.390272
Apbb1ip	4.54932e-05	-0.0487948	0.264	0.395	0.391378
Mplkip	4.62599e-05	-0.0315649	0.216	0.334	0.397974
Gmnn	4.6396e-05	-0.100231	0.262	0.4	0.399145
Mtch1	4.64554e-05	-0.0146006	0.3	0.421	0.399656
Selt	4.66706e-05	-0.00470213	0.27	0.409	0.401507
Atg101	4.6735e-05	-0.0520316	0.309	0.437	0.402061
Xpc	4.80988e-05	-0.0833337	0.3	0.429	0.413794
Cks2	4.86961e-05	0.0143295	0.756	0.866	0.418932
H2-K1	4.88392e-05	0.216264	0.853	0.905	0.420163
H2-Aa	4.89286e-05	0.695338	0.193	0.117	0.420933
Itm2b	4.90361e-05	0.152519	0.933	0.955	0.421858
Utp11l	4.97016e-05	-0.0475105	0.225	0.362	0.427583
0610010K14Rik	5.23511e-05	-0.0587623	0.261	0.39	0.450376
Os9	5.35112e-05	-0.0885426	0.223	0.364	0.460357
Lta4h	5.55e-05	-0.0842348	0.44	0.582	0.477467
Lrrc58	5.56764e-05	0.306895	0.425	0.373	0.478984
Capns1	5.60511e-05	0.00855018	0.631	0.732	0.482207
Matr3	5.66709e-05	-0.0144201	0.277	0.389	0.48754
Pfdn1	5.68089e-05	-0.0336809	0.319	0.447	0.488727
Cdc42	5.68284e-05	0.0328762	0.764	0.849	0.488895
Gabarap	6.03907e-05	0.100232	0.825	0.911	0.519541
Lrrc59	6.06002e-05	-0.0808721	0.218	0.349	0.521343
Amdhd2	6.09852e-05	-0.0566004	0.232	0.367	0.524656
Mien1	6.10637e-05	-0.00942072	0.349	0.458	0.525331
Dnajb6	6.14822e-05	-0.00328856	0.493	0.605	0.528931
Stt3b	6.15668e-05	-0.0728149	0.23	0.39	0.52966
Slco3a1	6.18089e-05	-0.154479	0.129	0.285	0.531742
Ssbp4	6.21076e-05	-0.0804058	0.305	0.436	0.534311
Cript	6.24008e-05	-0.0360811	0.334	0.467	0.536834
Csf3r	6.32203e-05	-0.0688057	0.264	0.392	0.543884
Toporsos	6.58467e-05	-0.0635312	0.298	0.424	0.566479
Nasp	6.72125e-05	-0.102079	0.197	0.328	0.578229
Cnih1	6.76967e-05	-0.0814649	0.218	0.329	0.582394
Ccdc34	6.86379e-05	-0.100208	0.214	0.346	0.590492
Ube2e1	7.00299e-05	-0.039821	0.265	0.379	0.602467
Eif4a3	7.02108e-05	-0.0827511	0.288	0.416	0.604024
Gltp	7.12416e-05	0.0185705	0.352	0.495	0.612892
Dnaja2	7.15593e-05	-0.0152299	0.28	0.409	0.615625
Ufm1	7.2064e-05	-0.0736028	0.246	0.384	0.619967
Mrps26	7.33111e-05	-0.0393395	0.266	0.4	0.630695
Chmp4b	7.40784e-05	0.0357465	0.564	0.705	0.637296
Limd2	7.48848e-05	0.0469083	0.666	0.783	0.644234
Psmc4	7.49852e-05	-0.0437275	0.275	0.407	0.645098
Myb	7.50245e-05	0.0452406	0.361	0.503	0.645436
Rab44	7.66387e-05	-0.0813281	0.282	0.394	0.659323
Gm9493	7.79201e-05	0.196623	0.748	0.789	0.670347
Tm7sf3	7.81631e-05	-0.136345	0.177	0.308	0.672438
Prpf40a	7.85851e-05	-0.0813781	0.232	0.363	0.676067
Emc7	7.90951e-05	-0.00955246	0.292	0.419	0.680455
Gabarapl2	8.05035e-05	0.0100677	0.484	0.581	0.692571
Taf6l	8.18041e-05	-0.0320692	0.413	0.546	0.70376
Fdps	8.23423e-05	-0.0777599	0.255	0.375	0.708391
Ddx21	8.70548e-05	-0.0503489	0.219	0.358	0.748933
Tnfaip3	8.91951e-05	-0.0892205	0.44	0.564	0.767346
Bax	8.9206e-05	0.0348926	0.39	0.516	0.767439
Cirbp	9.1473e-05	0.0574815	0.495	0.621	0.786942
Serinc3	9.15694e-05	0.282721	0.712	0.787	0.787772
Smc4	9.1953e-05	-0.0375092	0.314	0.443	0.791072
Cst3	9.45554e-05	0.159125	0.846	0.914	0.81346
mt-Nd4l	9.52719e-05	0.0409569	0.387	0.521	0.819625
Mrpl32	9.57746e-05	-0.019802	0.291	0.41	0.823949
Rtf1	9.74188e-05	0.0170864	0.341	0.445	0.838094
Ubxn1	9.91117e-05	0.030791	0.436	0.545	0.852658
Hk3	0.000103677	-0.0448723	0.399	0.509	0.891937
Unc119	0.000104183	-0.0484239	0.47	0.604	0.896288
Cdv3	0.000104259	0.0248793	0.28	0.424	0.89694
Rtcb	0.000104305	-0.0819284	0.172	0.321	0.897334
Rbm22	0.000104879	0.00616618	0.25	0.374	0.902271
Ptbp3	0.000105716	0.0321391	0.469	0.586	0.909473
Etfa	0.000107278	-0.0504609	0.203	0.322	0.922914
Eif4e2	0.00010743	-0.0399896	0.328	0.453	0.924219
Napa	0.000108214	-0.0268962	0.308	0.43	0.930963
Zc3h15	0.000108215	-0.0579666	0.254	0.379	0.930972
Atp1b3	0.000108848	0.00147892	0.296	0.425	0.936422
Hmgn1	0.00010911	-0.0699526	0.201	0.308	0.938672
Yeats4	0.000110127	0.0232705	0.314	0.44	0.947426
Ict1	0.000112936	-0.0553874	0.236	0.375	0.971586
Kdelr1	0.000113057	-0.0268172	0.286	0.4	0.97263
1700037H04Rik	0.000113963	-0.0968904	0.203	0.326	0.980424
Tram1	0.000114763	0.0537562	0.385	0.512	0.987309
Map2k2	0.000114779	0.0085951	0.399	0.503	0.987444
Arf6	0.000115462	0.107802	0.525	0.623	0.993321
Cd47	0.000115499	0.0610292	0.728	0.839	0.993637
Sf3b2	0.000116157	0.0363374	0.424	0.525	0.9993
Lamtor5	0.000118843	-0.00284757	0.394	0.538	1
Psmd13	0.000120571	-0.0214115	0.276	0.379	1
Chrac1	0.000122045	-0.0614922	0.308	0.445	1
Pbdc1	0.000122699	-0.115244	0.175	0.328	1
Mtpn	0.000123039	-0.030748	0.296	0.423	1
Dnajb9	0.000123561	0.480515	0.4	0.326	1
Hp1bp3	0.000130711	-0.0199713	0.281	0.409	1
Runx1	0.000130788	-0.0372786	0.26	0.39	1
Fermt3	0.000131316	0.00766216	0.398	0.52	1
G6pc3	0.000132882	-0.121108	0.155	0.292	1
Psmb10	0.000134823	0.0404187	0.317	0.407	1
Gemin7	0.000135918	-0.00813764	0.315	0.44	1
Prkar1a	0.0001368	0.0402454	0.468	0.576	1
Aars	0.000137795	-0.104788	0.192	0.336	1
Coro1a	0.000140029	0.0504698	0.899	0.932	1
Pold4	0.000140472	0.163458	0.422	0.49	1
Commd3	0.000140719	0.00560038	0.271	0.385	1
Taldo1	0.000141578	0.0114504	0.754	0.861	1
Txndc9	0.000142337	-0.0745366	0.256	0.388	1
Cdca3	0.000143748	-0.155489	0.179	0.297	1
Eif3j1	0.000145267	-0.0449469	0.369	0.481	1
Anxa3	0.000148282	-0.0737416	0.382	0.52	1
Ctsd	0.00014962	0.153319	0.631	0.723	1
Capn1	0.000152389	-0.140088	0.2	0.326	1
Actg1	0.000160115	0.104931	0.927	0.944	1
Gtf2f2	0.000162917	-0.0613771	0.22	0.355	1
Stub1	0.000163484	-0.027299	0.331	0.447	1
Trim27	0.000167675	-0.0775783	0.19	0.324	1
Eif2s1	0.000170586	-0.0795038	0.222	0.329	1
Nenf	0.00017196	-0.112378	0.206	0.345	1
Bub3	0.000172405	-0.0167422	0.341	0.474	1
Cetn3	0.000175158	-0.00971183	0.373	0.489	1
Twf2	0.000175961	-0.00489005	0.346	0.461	1
Uba52	0.000177351	0.208777	0.824	0.861	1
Ifitm1	0.000178668	-0.472604	0.05	0.132	1
Pop7	0.000179279	-0.115241	0.198	0.343	1
Usf2	0.000187178	-0.00633841	0.268	0.401	1
Exosc7	0.000190104	-0.103174	0.17	0.3	1
Dnajc3	0.000194301	-0.0676819	0.201	0.327	1
B930036N10Rik	0.000196932	-0.0146197	0.542	0.669	1
Gorasp2	0.000199079	-0.11901	0.163	0.313	1
Polr2m	0.000199781	-0.0564327	0.206	0.323	1
Rexo2	0.00020365	-0.0551663	0.236	0.335	1
Yrdc	0.000205069	0.0063874	0.292	0.414	1
Ccnb2	0.000207135	-0.154209	0.158	0.293	1
Commd1	0.000208685	-0.0661684	0.368	0.497	1
Ppih	0.000212269	-0.109571	0.177	0.311	1
Snrnp25	0.000214942	-0.0822239	0.214	0.341	1
Tln1	0.000215051	-0.00924486	0.387	0.503	1
Cldn15	0.000218781	-0.121293	0.192	0.331	1
Tmem40	0.000222194	-0.0637761	0.249	0.368	1
Sf3b1	0.00022381	0.0643146	0.429	0.542	1
Prdx6	0.000225763	-0.0408385	0.672	0.823	1
Hspa8	0.000230391	0.337224	0.881	0.884	1
Rsu1	0.000231157	-0.0190512	0.433	0.557	1
Igsf6	0.000231642	-0.054312	0.426	0.499	1
Sh3bgrl	0.0002345	-0.0193585	0.283	0.421	1
Ociad1	0.000234874	-0.0394305	0.272	0.397	1
Ccl6	0.000235619	0.499815	0.214	0.122	1
Mrpl4	0.000237467	0.0197015	0.186	0.319	1
Klf9	0.000239628	-0.130079	0.18	0.331	1
Sra1	0.000242507	-0.0162753	0.267	0.38	1
Rnps1	0.00024282	-0.031629	0.233	0.353	1
Tmem208	0.00024337	0.0115295	0.276	0.387	1
Dcun1d5	0.000243768	0.0267666	0.368	0.482	1
Edem2	0.000245043	-0.0892292	0.197	0.343	1
Sod2	0.000250257	-0.0560466	0.437	0.604	1
Ppp2r4	0.000250973	-0.0478738	0.246	0.359	1
Cmc2	0.000252455	-0.0962491	0.26	0.366	1
Nfu1	0.000252642	-0.00933564	0.376	0.482	1
Tmsb10	0.000254115	0.140817	0.562	0.638	1
Abhd17a	0.000254422	-0.0232474	0.251	0.368	1
Eif6	0.000256705	0.0396099	0.453	0.547	1
Mrpl28	0.000256805	-0.019576	0.268	0.385	1
Rab9	0.000257112	-0.076388	0.198	0.34	1
Rnh1	0.000258185	-0.0806292	0.317	0.431	1
Zfp91	0.000263103	-0.0642305	0.223	0.352	1
Tmed5	0.000267565	-0.0594298	0.319	0.454	1
Timm17a	0.000273449	-0.0476344	0.244	0.359	1
Commd4	0.000275176	-0.0517519	0.268	0.39	1
Clpp	0.000281631	-0.0685181	0.167	0.295	1
Mrps7	0.000285278	-0.0997353	0.185	0.319	1
Srsf9	0.00028629	-0.0314522	0.276	0.392	1
Ubap2l	0.000288039	-0.0301838	0.229	0.364	1
Emc4	0.000288562	-0.0981184	0.204	0.33	1
Spns1	0.000288981	-0.0902506	0.174	0.293	1
Pih1d1	0.000289834	-0.0851103	0.198	0.327	1
Id2	0.000290226	0.443519	0.296	0.219	1
Dbnl	0.000295077	-0.0103553	0.291	0.386	1
Ywhab	0.000297647	-0.0237154	0.405	0.527	1
Mat2b	0.000300861	-0.0207177	0.3	0.432	1
Nisch	0.000303882	0.0830119	0.334	0.451	1
Yif1b	0.000304613	-0.0715784	0.251	0.365	1
Jtb	0.000308667	-0.0214331	0.257	0.38	1
Tmem205	0.000308971	-0.102105	0.207	0.341	1
Rpl36-ps3	0.000310602	0.114464	0.559	0.643	1
Pole3	0.000315403	-0.0758055	0.19	0.334	1
Atp6v0e	0.000321414	0.02668	0.681	0.782	1
Reep5	0.000321993	0.0684844	0.597	0.731	1
Mrpl27	0.000339262	-0.100173	0.186	0.313	1
Anxa5	0.000343089	-0.0212033	0.406	0.498	1
Rap1a	0.000343853	0.00725181	0.499	0.611	1
Chd4	0.000345115	-0.0148397	0.262	0.396	1
Pim1	0.000345983	0.386683	0.672	0.733	1
Mrpl2	0.000346165	-0.0920253	0.179	0.323	1
Timm10b	0.00035169	0.0516527	0.488	0.594	1
Cdc34	0.00035638	-0.0779515	0.198	0.335	1
Osgep	0.00036102	-0.0364076	0.203	0.32	1
Rgs1	0.000366868	-0.0649046	0.377	0.46	1
Arf4	0.000371744	0.126066	0.512	0.591	1
Gyg	0.000373437	-0.013815	0.363	0.479	1
Uba1	0.00037949	-0.080974	0.202	0.324	1
Ssu72	0.000381158	0.0694503	0.52	0.614	1
Psmd14	0.000382031	-0.0686342	0.212	0.335	1
Trappc6a	0.000383384	-0.010025	0.369	0.494	1
Mtf2	0.000405722	-0.064136	0.172	0.307	1
Ino80e	0.000408831	-0.0530296	0.201	0.313	1
Ccl9	0.000415001	-0.134	0.164	0.269	1
Birc5	0.00041927	-0.131207	0.26	0.373	1
Asnsd1	0.000419445	-0.117717	0.24	0.371	1
Cenpa	0.000434009	-0.0735927	0.238	0.336	1
Psmd6	0.000437868	-0.0364122	0.208	0.331	1
Ppil1	0.000440608	-0.0626982	0.208	0.344	1
Mpc2	0.000441688	0.00285164	0.538	0.672	1
Wbp5	0.000444539	0.0367197	0.344	0.457	1
Serf1	0.000460941	-0.100986	0.172	0.307	1
Hexim1	0.00046429	0.277697	0.313	0.269	1
Gda	0.00047046	-0.0931919	0.345	0.477	1
B9d2	0.000470915	-0.0367263	0.276	0.41	1
Hnrnpul2	0.000476441	-0.0971387	0.191	0.334	1
Dstn	0.00048275	-0.066676	0.697	0.788	1
Ebf1	0.000483876	1.38839	0.14	0.036	1
Ppid	0.000489348	-0.0991795	0.145	0.271	1
Rtfdc1	0.000489973	0.0128951	0.307	0.425	1
Med9	0.000492386	-0.110757	0.156	0.317	1
Oser1	0.000502056	0.0470478	0.286	0.407	1
Lst1	0.000503169	0.336453	0.633	0.604	1
Prpf19	0.000504445	-0.0392239	0.2	0.306	1
Ergic3	0.000507514	-0.00130512	0.331	0.431	1
Fam104a	0.000507748	-0.0502927	0.326	0.439	1
Ube2e3	0.000509302	-0.0844758	0.257	0.401	1
Rab7	0.000511325	0.0158527	0.422	0.54	1
Rad23b	0.000517797	-0.0563939	0.234	0.346	1
Zfp771	0.000520632	-0.0503571	0.177	0.307	1
Twistnb	0.000521384	-0.0831167	0.198	0.324	1
Ggnbp2	0.000525421	-0.0837798	0.254	0.387	1
Cfdp1	0.00052745	-0.00613951	0.288	0.388	1
Scp2	0.000530259	0.0343823	0.647	0.746	1
Mff	0.000532894	-0.0800588	0.239	0.385	1
Fam173a	0.000552633	0.00572194	0.39	0.489	1
Wsb1	0.000555136	0.0576042	0.482	0.606	1
Tmem33	0.000566005	-0.0608215	0.186	0.3	1
Dars	0.000566099	-0.0533454	0.227	0.324	1
Gm8797	0.000568878	0.334016	0.45	0.401	1
Dcps	0.00057694	-0.0826242	0.216	0.335	1
Gtf2a2	0.000577103	-0.00749708	0.397	0.506	1
Frg1	0.000581529	0.0554991	0.401	0.527	1
Acin1	0.000595172	-0.00322071	0.325	0.419	1
Gadd45b	0.000605257	0.147769	0.571	0.65	1
BC031181	0.00061447	-0.00567087	0.358	0.452	1
Psmc5	0.000620329	-0.0660942	0.271	0.378	1
Capza1	0.000626534	0.0261308	0.388	0.491	1
Ndufa9	0.000636415	-0.0735651	0.211	0.341	1
Acyp1	0.000642647	-0.0129662	0.244	0.36	1
Tcf25	0.000649909	0.0142609	0.363	0.47	1
Pde6d	0.000656676	-0.0173926	0.262	0.379	1
Ddrgk1	0.00066627	-0.036926	0.297	0.407	1
Spc24	0.000687638	-0.0715359	0.227	0.338	1
Pet100	0.000688141	0.00634412	0.623	0.743	1
Rab10	0.000691103	-0.0215303	0.252	0.367	1
Rpl9-ps6	0.000694339	0.213833	0.775	0.803	1
Tmpo	0.000697375	-0.05561	0.325	0.446	1
Rnaseh2b	0.000704941	-0.0985713	0.155	0.275	1
Fam103a1	0.00073123	0.0862373	0.426	0.509	1
Deb1	0.000734098	-0.047921	0.25	0.373	1
Crlf2	0.000736379	-0.00613231	0.382	0.516	1
Sdha	0.000737989	-0.0228881	0.225	0.351	1
Atp8b4	0.000738147	-0.0810539	0.164	0.287	1
U2af2	0.000744472	-0.0449851	0.259	0.362	1
Etf1	0.000750292	-0.00650079	0.265	0.37	1
Ngdn	0.000765232	-0.0921376	0.223	0.346	1
Phpt1	0.000783115	-0.0236746	0.297	0.419	1
Marcksl1	0.000785387	0.0295939	0.709	0.81	1
Ccni	0.000798167	0.00331029	0.342	0.451	1
1700123O20Rik	0.000814833	-0.0292975	0.229	0.348	1
Kat2a	0.000852575	0.187685	0.23	0.14	1
Impa2	0.00085423	-0.0593603	0.235	0.36	1
Plod3	0.000861623	-0.0919339	0.175	0.307	1
Cdk9	0.000869975	-0.0242589	0.235	0.356	1
Rbm42	0.000872075	0.0100687	0.313	0.418	1
Fuca1	0.000873583	-0.0221514	0.287	0.392	1
Srsf10	0.000899793	0.0562142	0.298	0.417	1
Ivns1abp	0.000901917	-0.00661419	0.214	0.331	1
Nans	0.000904621	-0.0274349	0.273	0.374	1
Gm10320	0.000908046	0.060197	0.392	0.465	1
Atrx	0.000914429	-0.0518351	0.248	0.367	1
Cmpk1	0.000916424	0.0295586	0.463	0.571	1
Mrpl24	0.000919613	0.049817	0.334	0.441	1
Rpn1	0.000924255	-0.0565903	0.208	0.292	1
Cltc	0.000958732	-0.0854022	0.23	0.358	1
Akap13	0.000960153	0.222575	0.429	0.528	1
Cstb	0.00097424	0.0805963	0.553	0.621	1
Cbx3	0.000975292	0.00210214	0.462	0.578	1
Tpr	0.000988492	-0.000801015	0.302	0.418	1
Chka	0.00099154	-0.00884339	0.346	0.484	1
Smn1	0.00100584	-0.0656716	0.213	0.341	1
Lsm12	0.00100961	-0.0820944	0.216	0.348	1
Atf3	0.00103177	0.116939	0.515	0.594	1
Mrps18a	0.00104907	-0.0302566	0.229	0.34	1
Erp44	0.00106011	-0.0640363	0.196	0.324	1
Rab11b	0.00106188	-0.00540887	0.35	0.468	1
Nudt5	0.00108387	-0.0734151	0.167	0.284	1
Stip1	0.00108593	-0.0862704	0.161	0.286	1
Glud1	0.00110519	-0.0460939	0.233	0.352	1
Ppp1r11	0.00111905	0.0202673	0.387	0.483	1
Snhg9	0.00112891	0.184426	0.425	0.51	1
Timm50	0.0011299	-0.0713098	0.175	0.306	1
Sec22b	0.00116596	-0.0150465	0.27	0.366	1
Yy1	0.00116658	-0.0359031	0.232	0.357	1
2610001J05Rik	0.00117992	0.00366216	0.297	0.406	1
Cops8	0.00119176	-0.00995674	0.261	0.377	1
Polr3k	0.00119669	-0.0596828	0.175	0.297	1
Ube2b	0.00120678	0.080966	0.532	0.627	1
Bzw1	0.00120848	0.0352399	0.352	0.444	1
Commd7	0.00121421	0.0331188	0.289	0.4	1
Polr2h	0.00125813	-0.0623068	0.177	0.294	1
Pfdn4	0.00126534	-0.0600151	0.241	0.356	1
Psmd11	0.00126585	-0.0357481	0.213	0.321	1
Pgd	0.00127904	0.0211608	0.514	0.582	1
Slc9a3r1	0.0012828	-0.00887672	0.385	0.53	1
Cd53	0.0012892	0.125343	0.761	0.809	1
Stoml2	0.00129593	-0.0495085	0.24	0.351	1
Rap1b	0.00131677	0.01357	0.596	0.701	1
Elavl1	0.00137977	0.0164457	0.321	0.44	1
Nap1l4	0.00138217	-0.0523142	0.272	0.377	1
Pcmt1	0.00138904	-0.0595667	0.314	0.445	1
Dhx15	0.00139253	-0.0502999	0.244	0.351	1
Dnajc9	0.0014096	-0.0385042	0.265	0.364	1
Psmc2	0.00141587	-0.0356271	0.218	0.336	1
Syce2	0.00142502	-0.0775091	0.227	0.346	1
B4galnt1	0.00144224	-0.0407314	0.286	0.388	1
Chchd4	0.00145056	-0.130273	0.118	0.244	1
Mapk3	0.00145605	-0.0254104	0.387	0.49	1
Cnih4	0.00145614	-0.0304633	0.297	0.402	1
Nsmce1	0.00146134	-0.0888646	0.186	0.311	1
Glo1	0.0014654	-0.0355085	0.206	0.316	1
Ethe1	0.00150542	0.0489399	0.409	0.491	1
Zfp593	0.00150827	-0.0518562	0.193	0.317	1
Mrpl13	0.00150981	-0.0844324	0.175	0.287	1
Fcor	0.00152952	-0.108174	0.212	0.328	1
Eif4a2	0.00153336	0.190639	0.585	0.641	1
Tpm3	0.00154011	0.0595364	0.683	0.786	1
Ola1	0.00154309	-0.0546623	0.161	0.278	1
Pcbd2	0.00154791	-0.0692275	0.281	0.407	1
Rab18	0.00155081	0.0260608	0.261	0.37	1
Actr2	0.0015541	0.0155464	0.431	0.533	1
Rrs1	0.0015639	-0.0837566	0.182	0.312	1
Laptm5	0.00156591	0.1112	0.596	0.674	1
Samsn1	0.00157552	0.0101652	0.469	0.564	1
Fam162a	0.00158595	-0.00704154	0.245	0.372	1
Palm	0.00158851	-0.0530726	0.217	0.323	1
Arid1a	0.00162485	-0.0394143	0.192	0.33	1
Akt1	0.00163343	0.00929748	0.275	0.372	1
Igbp1	0.00163599	-0.0482456	0.198	0.313	1
Stfa3	0.00166186	-0.372414	0.081	0.126	1
Rab1a	0.00170945	-0.000824329	0.357	0.483	1
1810037I17Rik	0.00171839	0.0334247	0.66	0.772	1
Pi16	0.00172675	-0.00217941	0.369	0.445	1
Rbm7	0.00174965	-0.0622064	0.245	0.375	1
Mrps18b	0.00175183	-0.109596	0.121	0.254	1
Hacd1	0.0017577	-0.101119	0.139	0.261	1
Ccl3	0.00176389	0.420996	0.506	0.465	1
Mpp1	0.00179359	-0.0277351	0.234	0.329	1
Zfp36l2	0.00181	0.115268	0.379	0.462	1
Mtdh	0.00181324	0.0576314	0.349	0.461	1
Clec12a	0.0018419	0.00280346	0.579	0.66	1
Bclaf1	0.00184699	-0.0230349	0.24	0.349	1
Bin2	0.00184923	0.00128627	0.394	0.498	1
Cetn2	0.00185797	-0.0260402	0.227	0.346	1
Akirin2	0.00186527	-0.015249	0.203	0.327	1
Gm10036	0.00188752	0.20517	0.685	0.742	1
H2afx	0.00189963	-0.0230311	0.417	0.541	1
Egfl7	0.00190205	-0.0519365	0.156	0.231	1
Ass1	0.00192175	-0.134804	0.092	0.214	1
Chchd7	0.00196469	-0.0939461	0.148	0.29	1
Sltm	0.00198022	0.0163747	0.217	0.316	1
Usp50	0.00198553	-0.00471395	0.3	0.389	1
Hexa	0.00200104	0.0297104	0.453	0.55	1
Got2	0.00200177	-0.100603	0.203	0.321	1
Umps	0.0020081	-0.0679137	0.143	0.263	1
Churc1	0.00201076	0.0874726	0.442	0.532	1
Trappc6b	0.00202329	-0.0393118	0.239	0.351	1
Mlf2	0.00203788	-0.0244599	0.246	0.344	1
Sssca1	0.00203926	-0.102587	0.147	0.269	1
Atp1a1	0.0020464	-0.0332261	0.202	0.301	1
Ormdl2	0.00206563	-0.02896	0.18	0.289	1
Btg1	0.00206691	0.431546	0.876	0.848	1
Josd2	0.00207451	-0.0319166	0.17	0.29	1
Rac2	0.00208958	0.0253529	0.835	0.911	1
Tex261	0.00211324	-0.0567763	0.212	0.358	1
Rbfa	0.00212467	-0.0164125	0.331	0.445	1
Hmgn2	0.00212997	-0.0574458	0.771	0.905	1
Uck2	0.00213492	-0.133197	0.156	0.284	1
Trappc4	0.00215159	-0.00858354	0.286	0.377	1
Dnajc2	0.00219484	-0.0584667	0.164	0.277	1
Wbp11	0.00219711	-0.00958165	0.254	0.372	1
1110008F13Rik	0.0022042	0.0344983	0.518	0.623	1
Ap1s1	0.00222489	-0.0716778	0.208	0.328	1
Aco2	0.00222923	-0.08245	0.179	0.3	1
Cd79b	0.00223444	0.680109	0.243	0.205	1
Tm6sf1	0.00225077	-0.00799238	0.349	0.459	1
Polr2g	0.00225781	0.0212605	0.342	0.467	1
Nabp2	0.00227581	-0.0509146	0.204	0.32	1
Maz	0.00227951	-0.0305349	0.265	0.388	1
Msrb1	0.00231224	0.0526938	0.761	0.846	1
Tnfaip8	0.00231264	0.0545459	0.43	0.516	1
Ten1	0.00231476	-0.0168605	0.255	0.344	1
Mrps34	0.00231768	-0.0193799	0.222	0.337	1
Spg21	0.00232615	0.00435793	0.312	0.438	1
Nedd4	0.00232662	-0.0564427	0.169	0.284	1
Echs1	0.00233068	-0.0409237	0.213	0.317	1
Bloc1s2	0.00233204	-0.0242641	0.249	0.357	1
Bri3	0.00235903	0.0903083	0.516	0.621	1
Eci2	0.00237764	-0.0835964	0.188	0.309	1
Ube2r2	0.00238203	-0.0216124	0.229	0.322	1
Csf2rb	0.00241023	-0.0222945	0.214	0.322	1
BC005624	0.00244404	-0.0655994	0.186	0.309	1
Ube2a	0.00245992	0.0915216	0.447	0.546	1
Krcc1	0.00246221	-0.035783	0.293	0.416	1
Prkcsh	0.00246632	-0.0460716	0.202	0.315	1
Cdk2ap2	0.00247678	0.107618	0.708	0.795	1
Gm6133	0.0025104	0.231198	0.679	0.717	1
Pdia4	0.00251901	-0.0454858	0.198	0.297	1
Elf2	0.00252673	-0.0790052	0.155	0.287	1
Srp54b	0.00254476	-0.0427007	0.219	0.319	1
Lrrfip1	0.00257317	0.00123299	0.323	0.438	1
Gatm	0.0025826	-0.0913477	0.235	0.346	1
2310009B15Rik	0.00258721	-0.0733002	0.15	0.28	1
Ppp1r35	0.00259362	0.0370107	0.31	0.416	1
Hp	0.00260327	-0.0408586	0.616	0.692	1
Hcfc1r1	0.0026252	0.00854283	0.369	0.469	1
Snrnp40	0.00262696	-0.0418918	0.207	0.323	1
Sod1	0.00264564	-0.0156117	0.225	0.334	1
Psip1	0.00264815	-0.0875382	0.17	0.268	1
Hnrnpl	0.0026591	-0.0191167	0.358	0.466	1
Gfi1	0.00266256	-0.10173	0.108	0.233	1
Vpreb3	0.0026761	1.08992	0.144	0.056	1
Cdk1	0.00271729	-0.117188	0.197	0.317	1
Atp6v0d1	0.00274504	-0.00474611	0.351	0.461	1
Cyb5a	0.002773	-0.010935	0.268	0.387	1
Spag9	0.00284446	-0.0843273	0.207	0.317	1
Phyh	0.00285226	-0.0958073	0.169	0.289	1
Fam174a	0.0028737	0.0137029	0.267	0.386	1
Eif1ad	0.00290929	-0.0817086	0.175	0.292	1
Rbbp4	0.00294987	0.0100654	0.374	0.488	1
Dapp1	0.00295729	-0.0839659	0.227	0.309	1
Znrf1	0.00299017	0.0385798	0.356	0.422	1
Arglu1	0.00300259	0.110479	0.436	0.531	1
Cbx1	0.00301415	0.017421	0.224	0.323	1
Ccdc107	0.00301586	-0.102998	0.161	0.295	1
Plppr3	0.00302695	-0.0824433	0.182	0.287	1
Galk1	0.00303874	-0.132928	0.118	0.25	1
Rae1	0.00310435	-0.0410501	0.195	0.298	1
9530068E07Rik	0.00310611	-0.0549391	0.223	0.337	1
Pfn1	0.00310979	0.0595318	0.975	0.997	1
Socs3	0.0031712	-0.131019	0.182	0.278	1
Atg3	0.00319683	0.020997	0.372	0.451	1
Dnaja1	0.00320307	0.17842	0.486	0.569	1
Mcm2	0.00325875	-0.0997054	0.128	0.251	1
Cers2	0.00327495	-0.0210929	0.267	0.373	1
Anp32e	0.0032758	0.00022178	0.278	0.401	1
Hras	0.00327983	-0.0823192	0.149	0.263	1
Rbmxl1	0.00332206	-0.00302234	0.214	0.307	1
Gsr	0.00333053	0.00232976	0.663	0.766	1
Cops5	0.00333189	0.00577138	0.216	0.316	1
Dda1	0.00348392	-0.00397588	0.272	0.375	1
Nmt1	0.00351265	0.0305513	0.422	0.497	1
D16Ertd472e	0.00352874	-0.0929012	0.147	0.289	1
Trnau1ap	0.0035439	-0.0657705	0.171	0.304	1
Tspan4	0.00354608	-0.0550452	0.151	0.268	1
Tnfrsf1a	0.00355724	0.0125565	0.34	0.43	1
Isyna1	0.00357347	-0.0627169	0.212	0.322	1
Ppp2r2a	0.00358917	-0.0974975	0.129	0.278	1
Smpdl3a	0.00359412	-0.0153085	0.294	0.388	1
Hn1	0.00360309	0.0398547	0.477	0.563	1
Mvb12a	0.00362522	-0.0192112	0.214	0.335	1
Mcm6	0.00381204	-0.0687812	0.195	0.308	1
Cisd1	0.00383963	-0.0588843	0.144	0.265	1
Smim20	0.00384717	-0.0348302	0.211	0.336	1
Gtf2b	0.00388355	-0.0139792	0.303	0.394	1
Ddt	0.00388597	-0.0508711	0.182	0.3	1
Ccdc59	0.00388723	0.0353024	0.23	0.326	1
Timm44	0.00391224	-0.0512582	0.175	0.287	1
Taok3	0.00396147	-0.0667806	0.24	0.34	1
Tmcc1	0.00396868	0.329884	0.409	0.329	1
Mea1	0.00401947	0.00767002	0.248	0.348	1
Max	0.00410145	0.0413217	0.416	0.486	1
Znrd1	0.00411858	0.00740775	0.34	0.44	1
Plgrkt	0.00413275	-0.0468854	0.229	0.327	1
Rps26-ps1	0.00414845	0.191387	0.567	0.648	1
Rbbp6	0.00417219	0.0630175	0.358	0.437	1
Ndufaf3	0.00421436	-0.0244486	0.232	0.343	1
Creld2	0.00428083	-0.101869	0.148	0.257	1
Smarca5	0.00428567	0.010243	0.283	0.384	1
Spcs3	0.00437908	-0.00973889	0.188	0.306	1
Zmat5	0.00442573	-0.0875165	0.206	0.319	1
Cops3	0.00443108	-0.113028	0.165	0.29	1
Ppp3ca	0.00445523	0.0893674	0.403	0.462	1
Nubp2	0.00445755	-0.0414124	0.174	0.275	1
Aup1	0.00448293	0.0388299	0.281	0.393	1
Bccip	0.00450595	-0.0482606	0.191	0.305	1
Zfp787	0.00454692	0.0186711	0.294	0.374	1
Ccnl2	0.00457781	0.0394077	0.271	0.381	1
Gtpbp4	0.00461353	-0.0831865	0.161	0.265	1
2700029M09Rik	0.0046387	-0.0562638	0.207	0.337	1
Tmsb4x	0.00468349	0.0629088	1	0.999	1
Plin2	0.00469232	0.0283964	0.385	0.451	1
Arpc5	0.00469262	0.0832697	0.68	0.79	1
Fndc3a	0.00470564	-0.0737097	0.18	0.283	1
Ntan1	0.00479299	0.00229267	0.232	0.345	1
Hnrnpul1	0.00482117	0.0367527	0.28	0.366	1
Glrx2	0.00490226	-0.0407245	0.222	0.321	1
Plin3	0.00492429	-0.0386429	0.18	0.273	1
Arpc5l	0.00494492	0.0849395	0.273	0.368	1
Csnk1d	0.00497163	-0.0243251	0.209	0.34	1
Khk	0.00503738	-0.055303	0.275	0.415	1
Nr2c2ap	0.0050393	-0.0858623	0.126	0.264	1
Mpst	0.00508438	-0.0333486	0.198	0.308	1
Rnf126	0.00511614	-0.0431112	0.223	0.328	1
Stt3a	0.00512566	0.00458349	0.223	0.312	1
Abcf1	0.00515143	-0.021522	0.218	0.313	1
Ccnl1	0.00517523	0.133481	0.648	0.715	1
Hnrnph2	0.00519146	0.0202489	0.256	0.375	1
Tor2a	0.00519864	-0.0751937	0.145	0.263	1
Chmp2a	0.00523703	0.0390168	0.555	0.67	1
Srsf1	0.00526182	0.0473489	0.259	0.356	1
Ftl1	0.0053256	0.273886	0.998	0.999	1
Nras	0.0053603	-0.025666	0.201	0.314	1
Rtn4	0.00545933	0.0102062	0.287	0.386	1
Sdf2	0.0054994	-0.0559563	0.224	0.314	1
Rnf4	0.005512	-0.0557551	0.222	0.329	1
Pycr2	0.00551795	-0.0656571	0.133	0.268	1
2002-03-01	0.00553866	0.00501916	0.233	0.334	1
Ifnar2	0.00556008	0.0129567	0.228	0.336	1
Fbp1	0.00556034	-0.0548563	0.201	0.295	1
BC004004	0.00557308	0.00983071	0.252	0.346	1
Carkd	0.00558656	-0.0697099	0.182	0.3	1
Vamp3	0.00562786	-0.0129132	0.282	0.386	1
AI413582	0.00572869	-0.0302702	0.24	0.364	1
Eif1a	0.00574756	-0.0538134	0.156	0.276	1
Atg12	0.0057958	-0.0465148	0.143	0.251	1
Tpd52l2	0.00583952	-0.0228788	0.244	0.35	1
Trappc5	0.00586471	-0.0567447	0.219	0.314	1
S100a10	0.00590546	0.0114852	0.233	0.279	1
Smarcb1	0.00593449	-0.0294199	0.179	0.304	1
Tmem242	0.00600533	-0.0499779	0.16	0.284	1
Ucp2	0.0060314	0.305718	0.732	0.774	1
Irf2bp2	0.00609136	-0.0149456	0.282	0.414	1
Sar1b	0.00609414	-0.084491	0.177	0.283	1
Mob2	0.00612509	-0.0223866	0.212	0.32	1
BC029214	0.00612925	0.0372965	0.284	0.365	1
Tm2d2	0.00620027	-0.0332432	0.261	0.36	1
Ogdh	0.00621615	-0.0805584	0.177	0.29	1
Sae1	0.0062444	0.0105631	0.207	0.305	1
Camta1	0.00633188	-0.0303853	0.25	0.345	1
Hat1	0.00634846	-0.0950059	0.148	0.265	1
Actl6a	0.00638559	-0.0325241	0.23	0.329	1
Cdkn2d	0.00639652	-0.0640545	0.355	0.445	1
Ak2	0.00640082	-0.0188427	0.281	0.375	1
Mlec	0.00641885	-0.0239926	0.206	0.315	1
0610037L13Rik	0.00642072	-0.0862793	0.153	0.277	1
Tsg101	0.00644546	-0.0176759	0.19	0.311	1
Nars	0.00646932	-0.0903213	0.18	0.306	1
Arhgef2	0.00667528	-0.0398096	0.204	0.342	1
D10Jhu81e	0.00681204	-0.114818	0.135	0.255	1
Polr2d	0.00683174	-0.0676216	0.149	0.27	1
Slc6a13	0.00688276	-0.0309403	0.24	0.36	1
Ifitm6	0.00688991	-0.160065	0.161	0.127	1
Trem3	0.0069194	-0.0208983	0.488	0.563	1
Tex30	0.00696679	-0.0494608	0.164	0.286	1
Cops4	0.00701106	-0.0626791	0.182	0.293	1
2009-09-01	0.00712724	-0.0519449	0.262	0.371	1
Foxp1	0.00716193	0.175018	0.342	0.423	1
Ptprcap	0.00717551	0.17371	0.294	0.365	1
Ncaph2	0.00719656	-0.0176589	0.212	0.311	1
S100a6	0.00724332	0.0290111	0.621	0.699	1
Stfa2l1	0.00731463	-0.179659	0.132	0.136	1
Mcm3	0.00737556	-0.0444608	0.202	0.314	1
Cux1	0.00738956	-0.034324	0.218	0.324	1
Rab8a	0.00739834	-0.0548268	0.236	0.358	1
Pafah1b1	0.00757038	-0.00311341	0.328	0.444	1
Luc7l3	0.00757485	0.030946	0.234	0.334	1
Parl	0.00757675	-0.0243594	0.212	0.312	1
Gstp1	0.00759309	0.101992	0.351	0.436	1
Zcchc17	0.0076057	-0.0559746	0.192	0.308	1
Ddx46	0.00772674	0.00429102	0.198	0.307	1
Taf1d	0.00772842	0.0570138	0.257	0.336	1
Rab24	0.00781178	0.0524685	0.413	0.486	1
Cd79a	0.00786393	0.788232	0.127	0.052	1
BC035044	0.00793316	0.000259727	0.155	0.279	1
Asf1a	0.00794163	-0.0592808	0.126	0.255	1
Tsc22d3	0.00795325	0.128796	0.324	0.384	1
Srpk1	0.00797767	0.0145124	0.219	0.309	1
Msra	0.00799821	-0.0117043	0.325	0.445	1
Rnf138	0.00810323	-0.0620157	0.158	0.289	1
Wbp1	0.00814209	-0.0698201	0.191	0.304	1
Mzb1	0.00814585	0.840939	0.144	0.045	1
Pcgf5	0.00817009	-0.0490044	0.182	0.291	1
Copa	0.00820853	-0.0378292	0.169	0.293	1
Ptpn7	0.00826468	-0.036551	0.26	0.349	1
Gatad1	0.00836575	-0.0330878	0.235	0.33	1
Hmgn5	0.0083817	-0.0652863	0.156	0.278	1
Uchl3	0.00840813	-0.0597628	0.175	0.278	1
Pdcd10	0.00841338	0.0631754	0.344	0.415	1
Cbfb	0.00841688	-0.0198389	0.212	0.317	1
Rsrc2	0.00845517	0.108439	0.382	0.472	1
Rab5a	0.00848837	-0.0297849	0.246	0.359	1
Get4	0.00852873	-0.0514159	0.186	0.292	1
Vps36	0.00854151	-0.0214335	0.217	0.321	1
Sf3a2	0.00864902	-0.0615345	0.179	0.276	1
Ube2c	0.00878997	-0.105114	0.241	0.324	1
Actr3	0.00900263	0.0516199	0.688	0.784	1
2310011J03Rik	0.00903395	-0.0226437	0.212	0.317	1
Lgals9	0.00913513	0.00369863	0.193	0.248	1
Apobec3	0.0091831	0.127514	0.27	0.366	1
Isg15	0.00929002	0.392281	0.214	0.175	1
Urm1	0.00935299	-0.0373744	0.171	0.295	1
Borcs8	0.00937432	-0.0576807	0.197	0.308	1
Stx4a	0.00943418	-0.029622	0.214	0.321	1
Git2	0.00946969	0.0263022	0.276	0.378	1
Rbm4b	0.00950793	0.0192327	0.262	0.363	1
Maf1	0.0095211	0.0607143	0.289	0.368	1
Smc1a	0.00952887	-0.0515661	0.227	0.326	1
Emc2	0.00953314	-0.0420153	0.177	0.28	1
Hsdl2	0.00955081	-0.0691439	0.15	0.241	1
Dohh	0.00955817	-0.0735202	0.144	0.268	1
Pcif1	0.00956592	6.02475e-05	0.32	0.416	1
Cdca8	0.00959568	-0.0704062	0.232	0.32	1
Kxd1	0.00961802	0.0117475	0.249	0.359	1
2007-09-01	0.00975718	0.0508818	0.367	0.457	1
Vars	0.00977322	-0.0354614	0.203	0.317	1
Hpcal1	0.00978783	0.0306339	0.296	0.373	1
Rpl13-ps3	0.00980723	0.243289	0.665	0.725	1
Pcnp	0.00986471	0.0632491	0.32	0.421	1
Sms	0.00987099	-0.0356621	0.169	0.28	1
Adss	0.00988471	-0.0279877	0.223	0.309	1
Nup62	0.00988749	-0.0789228	0.175	0.267	1
Chchd3	0.00994666	0.0491528	0.198	0.294	1
Bad	0.0100976	-0.0494027	0.239	0.336	1
Pnn	0.0101702	0.0226119	0.259	0.363	1
Tomm6	0.0101955	0.062151	0.415	0.51	1
Cotl1	0.0102263	0.0886464	0.73	0.798	1
Ccdc167	0.010251	-0.0642543	0.176	0.287	1
Prkar2b	0.0104503	-0.0663718	0.17	0.282	1
Fcer1g	0.0105122	0.357561	0.741	0.695	1
Hn1l	0.0108385	-0.0881958	0.135	0.255	1
Slc38a2	0.0110621	0.436706	0.317	0.307	1
Psmc1	0.0111221	-0.00283863	0.186	0.279	1
Syngr1	0.0111802	-0.0864082	0.193	0.291	1
C3	0.0111897	0.00871736	0.334	0.385	1
Phlda1	0.0112845	0.339122	0.291	0.248	1
Ube2k	0.0112905	0.0587275	0.368	0.445	1
Eif2a	0.0113003	-0.00869222	0.255	0.35	1
Commd8	0.0113514	-0.0499615	0.167	0.286	1
Snhg12	0.0116112	0.0161829	0.186	0.295	1
Siglece	0.0116131	0.000257196	0.356	0.44	1
Odf2	0.0116968	-0.0783161	0.155	0.278	1
Hspa5	0.01172	0.238122	0.765	0.811	1
Bak1	0.0117346	-0.00714844	0.239	0.323	1
Gm26699	0.0117811	0.0430289	0.315	0.416	1
Id3	0.0118096	0.759569	0.19	0.143	1
Hist1h2ap	0.0118153	0.0117866	0.368	0.506	1
Mrpl55	0.0118426	-0.0299148	0.212	0.323	1
Hdac2	0.011894	-0.0518438	0.195	0.294	1
Myl10	0.0119539	0.762318	0.102	0.03	1
Bckdha	0.0119592	-0.0392716	0.191	0.28	1
Pnpla2	0.0120454	-0.0132309	0.211	0.313	1
Chtop	0.0120523	0.0143252	0.196	0.285	1
Sbno1	0.012136	-0.00226322	0.167	0.28	1
Prpf38b	0.0121545	0.0842423	0.325	0.419	1
Sqstm1	0.012342	0.104177	0.397	0.502	1
Srsf4	0.0127311	-0.033777	0.15	0.268	1
4930523C07Rik	0.0127362	0.095847	0.346	0.414	1
Ndufaf2	0.0127984	-0.111883	0.121	0.238	1
Slc35c2	0.0128396	-0.0651067	0.187	0.299	1
Casp4	0.0128559	-0.00407323	0.185	0.305	1
Fcf1	0.0128814	-0.000877874	0.261	0.358	1
Adpgk	0.0129558	0.185757	0.294	0.262	1
Mcrs1	0.0129804	-0.0217085	0.193	0.292	1
Fam122a	0.0131312	-0.0414537	0.267	0.349	1
Ppp2r1a	0.0132272	0.00851847	0.195	0.297	1
Tm9sf3	0.0132857	-0.0224361	0.312	0.402	1
Cnppd1	0.0134202	0.0257991	0.216	0.306	1
Ndufv1	0.0135005	-0.0234906	0.228	0.312	1
Plaur	0.0135379	0.186462	0.361	0.335	1
Med30	0.0135504	-0.0365314	0.222	0.327	1
Qars	0.013649	-0.0631298	0.127	0.247	1
Rpl7a-ps5	0.0137823	0.11917	0.484	0.563	1
A430005L14Rik	0.0140042	-0.0526187	0.181	0.282	1
Nfkb1	0.0142628	-0.0350707	0.202	0.316	1
Mapre2	0.0142908	-0.0709648	0.163	0.283	1
Golga7	0.0144178	-0.0170229	0.233	0.33	1
Mtx1	0.0144301	-0.063802	0.171	0.265	1
Cdk5rap3	0.0145079	-0.0538732	0.177	0.29	1
2006-09-01	0.0146628	-0.0899637	0.145	0.256	1
Kif5b	0.0146802	-0.00796587	0.264	0.378	1
Zrsr2	0.0147991	0.0398976	0.23	0.309	1
Gm15658	0.0148321	-0.0377707	0.159	0.248	1
Eprs	0.0149131	-0.0185446	0.155	0.268	1
Npc2	0.0150622	0.151793	0.637	0.713	1
Stk11	0.0151476	0.0330978	0.224	0.331	1
Gna13	0.0152133	0.0437559	0.371	0.472	1
Mkrn1	0.0154571	0.00579596	0.334	0.426	1
Rnf10	0.0155362	-0.0159018	0.227	0.322	1
Immp1l	0.015602	-0.00327928	0.244	0.346	1
Lamtor1	0.015703	0.0378826	0.409	0.476	1
Slmo2	0.0157105	-0.0615345	0.213	0.312	1
Elp5	0.0157335	-0.0641532	0.14	0.258	1
Nip7	0.0158557	-0.0660759	0.153	0.246	1
Mtfr1l	0.0159408	-0.0540065	0.185	0.283	1
Snx14	0.0159916	-0.0850908	0.156	0.269	1
Adrm1	0.0160563	-0.0176382	0.235	0.322	1
Nifk	0.0160785	-0.0263926	0.167	0.268	1
Guk1	0.0161183	-0.0553517	0.188	0.295	1
Puf60	0.0163028	0.0536315	0.325	0.407	1
Timm9	0.0163322	-0.124427	0.09	0.226	1
Gps2	0.0163437	0.0887227	0.304	0.389	1
Tardbp	0.01646	-0.0171816	0.183	0.29	1
Qdpr	0.0165992	-0.0814229	0.129	0.242	1
Zdhhc3	0.016837	-0.068017	0.183	0.287	1
Yipf4	0.0168572	0.0390607	0.326	0.414	1
Abhd17b	0.0168766	-0.00423475	0.183	0.29	1
Leprotl1	0.0172719	0.0200877	0.309	0.407	1
Pstpip1	0.0173229	-0.0188786	0.312	0.424	1
St3gal4	0.0174362	-0.0979749	0.182	0.302	1
Uxt	0.0174784	-0.0423981	0.17	0.25	1
Fam46a	0.0174853	0.0398658	0.25	0.327	1
Trmt1	0.0176917	-0.0388473	0.188	0.289	1
Flot1	0.0177773	0.00271462	0.346	0.451	1
Ctnnbl1	0.0178816	-0.0506379	0.147	0.254	1
Ppan	0.0178982	-0.0301676	0.169	0.27	1
Iqgap1	0.0179082	0.035328	0.319	0.428	1
Ciapin1	0.0179946	-0.024227	0.195	0.305	1
Gabarapl1	0.0180013	-0.000306799	0.153	0.263	1
Csk	0.0180962	0.036703	0.204	0.307	1
Idh3a	0.0181681	-0.0535987	0.124	0.242	1
Npepl1	0.0181873	-0.115279	0.115	0.235	1
Gm6483	0.0181975	0.00870679	0.198	0.295	1
Wtap	0.0182298	0.0298465	0.314	0.397	1
Vma21	0.0182436	-0.0131491	0.228	0.316	1
Shisa5	0.018272	0.0536116	0.324	0.418	1
Trappc2l	0.0183687	0.071116	0.39	0.482	1
Pbrm1	0.0184121	-0.0242272	0.191	0.3	1
Ntpcr	0.0185077	-0.107471	0.134	0.243	1
Stxbp2	0.0185361	0.021527	0.373	0.477	1
Mettl9	0.0186639	0.0293252	0.421	0.498	1
Sp110	0.0187196	0.0406316	0.366	0.439	1
Elovl1	0.0190286	-0.0106482	0.22	0.305	1
Mbd2	0.0190683	-0.0220984	0.219	0.324	1
Ppp1r15a	0.0191139	0.421479	0.624	0.637	1
PISD	0.0192602	0.189323	0.31	0.411	1
Yipf3	0.0193794	-0.0101606	0.201	0.301	1
Itm2c	0.0194031	0.0185375	0.2	0.285	1
Wdr61	0.0195018	-0.0390181	0.175	0.267	1
Glipr2	0.0195346	-0.0314656	0.232	0.315	1
Nsun2	0.019557	-0.113519	0.112	0.221	1
Skap2	0.0196447	0.00241807	0.321	0.408	1
Hcst	0.0196674	0.0662463	0.578	0.659	1
Mesdc2	0.0196774	-0.0686929	0.113	0.224	1
Mrps11	0.0198365	-0.0582291	0.154	0.26	1
Pde4b	0.0198454	-0.014715	0.309	0.395	1
Wnk1	0.019864	0.00832498	0.266	0.356	1
Anapc15	0.0199671	-0.0410124	0.196	0.287	1
Pdrg1	0.0200831	-0.0306365	0.175	0.271	1
Hmox2	0.0201984	0.0556184	0.264	0.335	1
Arl6ip1	0.0203253	0.140178	0.542	0.603	1
Sirt7	0.0203874	0.0580034	0.246	0.335	1
Ing1	0.020438	-0.0227356	0.171	0.276	1
H2-Ke6	0.0204982	-0.00673166	0.303	0.403	1
Polr1c	0.0205797	-0.0431899	0.132	0.239	1
Psmd3	0.0206965	-0.0377823	0.165	0.27	1
Lockd	0.0207178	-0.0192809	0.271	0.341	1
Phgdh	0.0207462	-0.0511925	0.174	0.258	1
Ddx39	0.0207996	0.00849788	0.273	0.358	1
Nme4	0.0209162	-0.0992176	0.127	0.239	1
Apopt1	0.0209857	-0.0287438	0.209	0.314	1
Rab32	0.0210159	-0.0461218	0.195	0.271	1
Adipor1	0.0212468	0.0608745	0.549	0.665	1
Lmnb1	0.0213665	-0.0350722	0.438	0.56	1
Pgap2	0.0214416	-0.00606125	0.193	0.29	1
Acat1	0.0215139	-0.0418555	0.181	0.297	1
Senp6	0.0217314	0.0241989	0.219	0.312	1
Sgk1	0.0217779	0.40443	0.262	0.209	1
Fli1	0.0218512	-0.0290947	0.234	0.338	1
Ppa1	0.0218566	-0.0986553	0.1	0.205	1
Lsp1	0.0220796	0.222808	0.479	0.4	1
Nt5c3	0.0220907	-0.0486599	0.214	0.316	1
Slc25a11	0.0221535	0.038133	0.324	0.38	1
Lgals3	0.0222837	0.237336	0.298	0.238	1
Ilkap	0.0223594	0.00999609	0.227	0.306	1
Ctdsp1	0.0224004	-0.00817278	0.223	0.322	1
Igll1	0.0224173	0.740736	0.108	0.035	1
Zbtb7a	0.0224718	-0.0103864	0.191	0.291	1
Tmed7	0.0225035	0.0249441	0.266	0.353	1
Cd81	0.0231493	0.115676	0.619	0.673	1
Ythdf2	0.0231791	-0.0342633	0.204	0.307	1
Sun2	0.0234945	0.0221413	0.315	0.411	1
Ppie	0.0237745	-0.0317087	0.16	0.256	1
Fubp1	0.0238365	0.0705511	0.267	0.346	1
Rfxap	0.023866	-0.0272928	0.195	0.293	1
Smim14	0.0238749	0.244266	0.654	0.709	1
Zeb2	0.0238971	0.06888	0.28	0.367	1
Polr2l	0.0239101	0.0245258	0.345	0.424	1
Pdcl3	0.0239208	-0.0173637	0.244	0.326	1
Gnl3	0.0241349	-0.0521764	0.148	0.25	1
Sap30	0.024196	0.0556629	0.36	0.461	1
Fam110a	0.0243257	-0.0660425	0.181	0.272	1
Atxn10	0.024775	-0.00376437	0.302	0.407	1
Tax1bp1	0.0247775	0.0302672	0.367	0.46	1
Pkm	0.0248045	0.0522269	0.698	0.797	1
Ccnh	0.0248965	-0.0416346	0.166	0.268	1
Pes1	0.0249282	-0.108646	0.09	0.219	1
Pigp	0.0250684	-0.100607	0.128	0.241	1
Maea	0.0252876	-0.0375766	0.176	0.27	1
Bnip3l	0.0253815	0.0811596	0.399	0.48	1
Pex7	0.0259152	-0.0833863	0.169	0.28	1
Vat1	0.0260592	-0.0768466	0.138	0.246	1
Nrros	0.0262202	0.101016	0.283	0.371	1
Vrk1	0.0262216	-0.0213581	0.255	0.351	1
Gm11808	0.026368	0.262423	0.834	0.859	1
Rnaset2b	0.0263943	0.106791	0.528	0.601	1
Kcnk12	0.0264914	-0.0876201	0.131	0.25	1
Tmem238	0.0264944	-0.108241	0.117	0.216	1
Zfp207	0.0266695	0.0999069	0.355	0.45	1
Laptm4a	0.0269077	0.0787637	0.376	0.441	1
Rnaseh2a	0.0270047	-0.0724503	0.159	0.258	1
Tcn2	0.0270467	0.0112004	0.34	0.428	1
Fut8	0.0270876	-0.073691	0.118	0.225	1
Lsm10	0.0273734	-0.068831	0.127	0.244	1
Cd69	0.02751	0.27972	0.517	0.6	1
Snx17	0.0277747	-0.000989599	0.229	0.306	1
Cdk2	0.0280378	-0.0310295	0.227	0.316	1
Med29	0.0281774	-0.0413417	0.132	0.234	1
Parvg	0.028186	0.00785595	0.281	0.352	1
Sp100	0.0282546	-0.0257968	0.261	0.342	1
Msn	0.0283102	0.0602813	0.406	0.496	1
Mapkapk3	0.0284465	-0.0266561	0.213	0.297	1
Map2k3	0.0287287	-0.0353959	0.193	0.292	1
Ctcf	0.0288426	-0.00484669	0.201	0.287	1
Pnrc1	0.0288869	0.237743	0.778	0.822	1
Pym1	0.0288952	-0.0174102	0.151	0.254	1
Hcls1	0.0289603	0.0961704	0.42	0.473	1
Mrps25	0.0290564	-0.0196402	0.164	0.261	1
Slc25a17	0.0291536	-0.072329	0.132	0.242	1
Actr10	0.0291541	-0.00125407	0.225	0.308	1
Dcp2	0.0293227	-0.0140375	0.252	0.371	1
Adh5	0.0298869	-0.0331095	0.17	0.279	1
Orc6	0.0299373	-0.060416	0.175	0.258	1
Wdr18	0.030564	-0.0520553	0.117	0.225	1
Brix1	0.030838	-0.0493048	0.151	0.248	1
Hscb	0.031002	-0.0373931	0.16	0.243	1
Crip1	0.0311247	0.0359011	0.421	0.472	1
Il3ra	0.0312864	-0.0219494	0.175	0.272	1
Prpf31	0.031566	-0.132274	0.11	0.233	1
Smc3	0.0316339	-0.0268215	0.193	0.309	1
Fibp	0.0316597	-0.0231738	0.148	0.256	1
Mta2	0.0316796	-0.00591902	0.182	0.283	1
Dusp1	0.0318615	0.257844	0.85	0.884	1
Mphosph6	0.0318771	-0.0482116	0.156	0.262	1
Gm10053	0.032046	0.0143463	0.248	0.317	1
Pdha1	0.0322555	-0.0112648	0.203	0.298	1
Bbip1	0.032259	0.00831571	0.239	0.32	1
Cisd2	0.0325988	0.0502066	0.329	0.416	1
Cd52	0.0329349	0.356965	0.925	0.913	1
Fdx1l	0.0329577	-0.0775596	0.139	0.246	1
Rangrf	0.0329622	-0.116381	0.081	0.199	1
Ptpn6	0.0335211	0.0517688	0.474	0.552	1
Taf11	0.033607	-0.0561404	0.151	0.248	1
Cdca7	0.0336412	-0.0678523	0.171	0.264	1
Zfand5	0.0338899	0.171464	0.347	0.416	1
Grina	0.0340514	0.226084	0.447	0.435	1
Htra2	0.0341574	-0.00441095	0.252	0.342	1
Mrpl38	0.034282	-0.0797645	0.133	0.242	1
Nsrp1	0.034389	-0.0072788	0.232	0.323	1
Nipsnap3b	0.0348147	0.0324778	0.307	0.385	1
Gnai3	0.0348339	0.00160348	0.291	0.38	1
Gins4	0.034884	-0.0621353	0.123	0.242	1
Stat3	0.0348937	-0.0447143	0.165	0.26	1
Cnpy3	0.0349221	-0.0206624	0.228	0.338	1
Mrpl22	0.0351041	-0.0598512	0.151	0.251	1
Tslp	0.0351887	-0.0928431	0.122	0.238	1
Fh1	0.0353511	-0.0681765	0.138	0.241	1
Rgs2	0.0355227	0.175454	0.452	0.532	1
Brd4	0.0355772	-0.0295995	0.251	0.352	1
Cox19	0.0355995	-0.0638573	0.151	0.247	1
2810004N23Rik	0.0357609	-0.0276469	0.169	0.268	1
Wbp2	0.0357719	0.0511977	0.254	0.35	1
Rpa2	0.0358655	-0.00766819	0.196	0.286	1
Actb	0.0359553	0.330659	0.988	0.999	1
Casp8	0.036438	-0.00476521	0.172	0.271	1
Vps72	0.0366116	-0.0288668	0.192	0.28	1
Zfp644	0.0370315	-0.0505444	0.183	0.292	1
Smap1	0.0373682	0.0141474	0.228	0.317	1
U2surp	0.0374365	-0.0133789	0.181	0.292	1
Hdlbp	0.0374442	0.0197191	0.222	0.3	1
Hadh	0.037445	-0.0339765	0.139	0.232	1
Tmem9b	0.0380094	-0.0270948	0.22	0.301	1
Smndc1	0.0384762	-0.0261523	0.216	0.32	1
Snw1	0.0386741	-0.0054742	0.176	0.264	1
Tmem30a	0.0387514	-0.0468505	0.202	0.294	1
Mrpl19	0.0388986	-0.0374163	0.195	0.299	1
Lig1	0.0390131	-0.0901098	0.187	0.295	1
Neu1	0.0391676	0.0957999	0.307	0.353	1
Cebpzos	0.0392322	-0.0535326	0.145	0.255	1
Etv6	0.0392544	-0.0639272	0.142	0.257	1
Dhx9	0.0395104	-0.0526224	0.137	0.247	1
Fam117a	0.0396454	-0.080165	0.122	0.233	1
Cenpb	0.0396486	-0.110351	0.118	0.231	1
Dctn6	0.0401352	0.00206186	0.23	0.307	1
Uba2	0.0401444	-0.0189615	0.19	0.291	1
Bcap29	0.040471	-0.0738375	0.108	0.219	1
Dpm2	0.0406784	-0.0401964	0.192	0.298	1
Pdzd11	0.0407355	-0.0659178	0.151	0.256	1
Zyx	0.0408389	0.0700983	0.482	0.574	1
Csf2ra	0.0408465	0.00298092	0.501	0.576	1
Gm12840	0.0411558	-0.0642483	0.128	0.22	1
Zfand6	0.041676	0.0637823	0.345	0.429	1
Pak2	0.0417143	-0.0319407	0.193	0.289	1
Myd88	0.0417446	-0.021512	0.196	0.285	1
Cd164	0.0417754	0.0778735	0.282	0.348	1
Psme2b	0.0418128	0.157753	0.216	0.188	1
Eef1e1	0.0418302	-0.0580135	0.195	0.279	1
Cib1	0.0420627	0.0330247	0.287	0.35	1
Mrps9	0.0421458	-0.0432709	0.176	0.272	1
Pdcd6ip	0.0424336	-0.0543062	0.153	0.256	1
Klhdc2	0.0424898	-0.0757737	0.151	0.251	1
Thrap3	0.0424901	0.0141672	0.214	0.32	1
Slc35b1	0.0428858	-0.037156	0.166	0.243	1
Stard5	0.042952	0.173942	0.223	0.202	1
Dera	0.0432138	-0.0461617	0.137	0.243	1
Rrp7a	0.0437494	-0.0803755	0.11	0.222	1
Phax	0.0437569	-0.0682629	0.137	0.253	1
2002-03-01	0.0437914	0.0208695	0.222	0.32	1
Brms1	0.0438764	-0.00686444	0.17	0.256	1
Pddc1	0.0440407	-0.00466931	0.17	0.254	1
Zwint	0.0441324	-0.0542766	0.166	0.267	1
Tcea1	0.0441879	0.0618427	0.252	0.33	1
Dnm2	0.0442147	0.000494455	0.223	0.316	1
Pdhb	0.0442328	-0.0335569	0.154	0.264	1
Cmip	0.0442478	-0.03189	0.174	0.273	1
Ruvbl1	0.0442757	-0.033917	0.153	0.241	1
Tmem222	0.0443418	-0.0285148	0.153	0.247	1
Knstrn	0.044566	-0.0472162	0.134	0.234	1
Brd7	0.0447001	0.0238985	0.245	0.322	1
l7Rn6	0.0447839	0.00991974	0.175	0.258	1
Dkc1	0.0449665	-0.0729792	0.131	0.222	1
Ccr1	0.045003	-0.00792423	0.217	0.277	1
Ddx41	0.0450745	-0.03834	0.167	0.262	1
Prrc2c	0.045089	0.00869437	0.207	0.299	1
Yaf2	0.0451117	0.0350388	0.308	0.409	1
Mrpl41	0.0455481	0.055765	0.222	0.305	1
Ddx18	0.0456075	-0.0204968	0.174	0.261	1
Wdr1	0.0459284	0.00378089	0.371	0.466	1
1190007I07Rik	0.0459312	-0.0605742	0.137	0.232	1
Dnttip1	0.0459397	-0.0137226	0.188	0.284	1
G0s2	0.0460439	0.32491	0.365	0.364	1
Ap1m1	0.0462165	-0.00709537	0.218	0.311	1
Ier3	0.0462166	0.0921977	0.581	0.649	1
Car2	0.0462358	-0.0592055	0.131	0.177	1
Arhgap31	0.0462529	0.263533	0.186	0.109	1
Timm22	0.0463145	-0.0692833	0.148	0.234	1
Fam49b	0.0464941	0.0295613	0.631	0.745	1
Kctd20	0.0466011	-0.0263723	0.171	0.255	1
Cs	0.0466733	-0.0532445	0.167	0.261	1
Bscl2	0.0467391	-0.0383181	0.22	0.312	1
Man2b1	0.0469638	0.0398203	0.287	0.348	1
Smarcd2	0.0470262	0.0249664	0.212	0.286	1
Xrn2	0.0472172	-0.0395317	0.182	0.267	1
Tinagl1	0.0473132	-0.0512692	0.212	0.257	1
Impdh1	0.0475435	0.0281031	0.164	0.255	1
Acot13	0.0476366	-0.0705089	0.143	0.246	1
Fip1l1	0.0479176	0.0228396	0.218	0.295	1
Mpdu1	0.0481215	-0.0257957	0.169	0.267	1
Ptp4a1	0.0481689	0.13799	0.603	0.664	1
Poldip2	0.0482477	-0.025536	0.153	0.242	1
Malsu1	0.0485625	-0.0633623	0.121	0.236	1
Idh3b	0.048778	0.0403216	0.239	0.322	1
Pgrmc1	0.0494837	-0.0364911	0.132	0.226	1
Alkbh1	0.0496153	0.0268333	0.209	0.295	1
Snapin	0.0498714	-0.0435923	0.148	0.244	1
Glipr1	0.0499412	0.0990074	0.484	0.572	1
Commd6	0.0500143	0.00850511	0.246	0.326	1
Phf14	0.0500324	-0.0511572	0.159	0.254	1
Dpf2	0.0501122	0.0201652	0.172	0.263	1
Sec13	0.0501265	-0.0047936	0.251	0.343	1
[truncated: 3,408 more rows]

## Sheet: Suppl File 6
Supplementary File 6: Differentially expressed genes in RT1(9a) transformed Kat2a NULL cells relative to Kat2a WT within PLP compartment of cells
	p_val	avg_logFC	pct.1	pct.2	p_val_adj
Egr1	1.6582e-12	1.25213	0.657	0.216	1.42655e-08
Btg2	1.65833e-11	0.953815	0.824	0.608	1.42666e-07
Ier2	5.15677e-11	0.818867	0.935	0.941	4.43637e-07
Hp	1.36668e-10	-0.517131	0.787	0.951	1.17576e-06
Gm10116	7.51534e-10	0.969693	0.759	0.569	6.46545e-06
Lrg1	1.69822e-08	-0.362561	0.861	0.961	0.000146098
Srgn	3.77137e-08	-0.569798	0.704	0.951	0.000324451
Tspo	5.36326e-08	-0.385066	0.778	0.922	0.000461401
Hspa5	1.18381e-07	0.829619	0.796	0.686	0.00101844
Gm6133	5.17386e-07	0.743792	0.509	0.206	0.00445107
Gadd45a	5.41642e-07	-0.459327	0.639	0.765	0.00465974
Atp5l	8.53833e-07	-0.341123	0.704	0.853	0.00734553
Dnajb1	1.21881e-06	0.80542	0.593	0.422	0.0104854
Ifitm2	1.81584e-06	-0.412034	0.75	0.922	0.0156217
Neat1	3.32667e-06	0.651033	0.88	0.686	0.0286193
Lyz1	3.62603e-06	0.691477	0.583	0.304	0.0311947
Dnajb9	5.09313e-06	0.900844	0.5	0.206	0.0438162
Ctsg	5.31466e-06	-0.644226	0.407	0.686	0.045722
Rps27rt	5.78559e-06	0.715032	0.824	0.667	0.0497735
Snhg9	8.09861e-06	1.04734	0.481	0.206	0.0696723
Hexim1	8.24133e-06	0.658141	0.5	0.255	0.0709002
Rhob	8.28445e-06	0.648002	0.491	0.284	0.0712711
Alox5ap	8.3717e-06	-0.175043	0.88	0.961	0.0720217
Arhgdib	8.82789e-06	-0.258074	0.907	0.99	0.0759463
Wfdc21	1.02463e-05	-0.176515	0.963	1	0.0881487
Plac8	1.08095e-05	-0.391426	0.722	0.922	0.0929944
Lmnb1	1.08115e-05	-0.501861	0.259	0.588	0.0930115
Ifitm3	1.1198e-05	-0.630911	0.333	0.647	0.0963365
Clic1	1.37527e-05	-0.262573	0.722	0.843	0.118314
Gm9843	1.4885e-05	0.676498	0.926	0.882	0.128055
Ap3s1	1.56013e-05	-0.38416	0.556	0.745	0.134218
Shfm1	1.68984e-05	-0.160771	0.954	0.99	0.145377
Pfn1	1.76401e-05	-0.0458278	1	0.99	0.151758
Gm1673	1.91025e-05	0.75208	0.648	0.392	0.164339
Cd69	2.14726e-05	-0.610279	0.148	0.461	0.184728
Junb	2.20106e-05	0.636432	0.981	0.951	0.189357
Klf6	2.8697e-05	-0.31871	0.528	0.696	0.24688
Pabpc1	3.88985e-05	0.628435	0.861	0.706	0.334644
Rac2	5.7246e-05	-0.194003	0.917	0.99	0.492487
Arpc1b	8.03585e-05	-0.184667	0.815	0.892	0.691324
Cd9	9.93199e-05	-0.368022	0.509	0.696	0.854449
Jun	0.000107635	0.713777	0.944	0.873	0.925985
Cdkn2d	0.000120663	-0.369908	0.417	0.667	1
Ly6e	0.000128124	-0.21547	0.389	0.578	1
Ftl1	0.000150297	0.506698	1	1	1
H3f3a	0.000181872	-0.144523	0.944	1	1
Atp6v1g1	0.000234256	-0.131974	0.731	0.833	1
Hspa8	0.00024508	0.980813	0.824	0.569	1
Pim1	0.000292544	-0.441461	0.315	0.608	1
Arpc2	0.000331107	-0.161471	0.759	0.882	1
S100a8	0.000346162	-0.0781933	1	1	1
Ndufa4	0.000374823	-0.225049	0.62	0.725	1
Ifitm6	0.000473794	-0.866171	0.296	0.461	1
Anxa1	0.000511339	-0.371628	0.75	0.824	1
Lilr4b	0.000550031	-0.44195	0.306	0.569	1
Cd24a	0.000683742	-0.163735	0.787	0.853	1
Lgals3	0.00069635	-0.34655	0.426	0.618	1
Gnb2	0.000729874	-0.263058	0.713	0.892	1
5031425E22Rik	0.000751587	0.509749	0.426	0.225	1
Cyba	0.000762795	-0.124413	0.972	0.941	1
Gm8797	0.000786109	0.53181	0.426	0.225	1
Fth1	0.000871116	-0.343598	0.907	0.931	1
Cd14	0.000909112	-0.391826	0.454	0.647	1
Cox6a1	0.000939775	-0.158739	0.685	0.814	1
Cd47	0.00094205	-0.208399	0.639	0.794	1
Fos	0.000992483	0.57704	0.843	0.775	1
Atp5b	0.00102413	-0.187086	0.426	0.559	1
Jund	0.00103986	0.501252	0.898	0.863	1
Ppib	0.00125688	-0.267134	0.333	0.539	1
Cox7a2	0.00131434	-0.255207	0.62	0.814	1
Chil1	0.00131611	-0.3731	0.454	0.608	1
Vapa	0.00143362	-0.289407	0.315	0.52	1
Tmbim6	0.00148955	-0.175863	0.62	0.745	1
Sh3bgrl3	0.00161585	-0.0222165	0.991	0.99	1
S100a9	0.00171231	-0.0844054	1	1	1
Gapdh	0.00177322	-0.13763	0.935	1	1
Gmfg	0.00178157	-0.105037	0.935	0.951	1
Cox6b1	0.00187663	-0.183884	0.593	0.735	1
Gm10036	0.0018954	0.595655	0.481	0.265	1
Cited2	0.00198166	0.578067	0.722	0.608	1
Ubc	0.00209496	0.583672	0.926	0.922	1
Sec61b	0.00210842	-0.196295	0.694	0.784	1
Anxa2	0.00228333	-0.206249	0.694	0.824	1
Myl12a	0.00228944	-0.149954	0.704	0.814	1
Chchd2	0.00244556	-0.21333	0.62	0.775	1
Btg1	0.00247307	0.494173	0.88	0.804	1
Cdc42	0.00254789	-0.0934838	0.722	0.804	1
Txn1	0.00257603	-0.0547715	0.87	0.961	1
Wdr89	0.00264429	0.566717	0.62	0.51	1
Lamtor4	0.00266834	-0.25185	0.611	0.725	1
Sub1	0.0026916	-0.196681	0.583	0.775	1
Ceacam10	0.00282576	-0.289789	0.611	0.657	1
Sri	0.00285825	-0.269383	0.639	0.784	1
Arpc5	0.00288438	-0.174666	0.676	0.843	1
Uqcrq	0.00306976	-0.162075	0.519	0.647	1
Plaur	0.00308755	-0.295797	0.426	0.647	1
Cirbp	0.00317272	0.496216	0.426	0.314	1
Arpc3	0.00327212	-0.0640025	0.889	0.931	1
Tra2a	0.00333164	0.374825	0.463	0.294	1
Tnfaip3	0.00334118	-0.473222	0.111	0.402	1
Ccl3	0.00341067	0.986728	0.37	0.461	1
Pglyrp1	0.0035234	-0.0403113	0.981	1	1
Ubald2	0.0039768	-0.338711	0.333	0.461	1
R3hdm4	0.00479432	-0.15648	0.63	0.784	1
Actr3	0.00479709	-0.129093	0.63	0.735	1
C5ar1	0.00503455	-0.25622	0.481	0.618	1
Eef2	0.00530048	-0.241727	0.361	0.52	1
Acvrl1	0.00541657	-0.375687	0.176	0.441	1
Rpl27-ps3	0.00544583	0.50811	0.5	0.373	1
Rps9	0.00550205	-0.0885807	0.972	0.99	1
Frg1	0.0056101	-0.258533	0.222	0.451	1
Gng5	0.00597665	-0.050705	0.917	0.941	1
Ldha	0.00625649	-0.135179	0.509	0.598	1
Hint1	0.00666943	-0.165569	0.398	0.51	1
Ppp1r15a	0.00673474	0.595395	0.38	0.333	1
Gm10250	0.00705189	0.371248	0.463	0.402	1
Magoh	0.00707973	-0.174153	0.361	0.529	1
Capg	0.00731645	-0.210646	0.426	0.618	1
AA467197	0.00749855	-0.617763	0.185	0.353	1
Cox8a	0.00775785	-0.0714422	0.824	0.863	1
Srsf2	0.00812396	0.475155	0.731	0.618	1
Vim	0.00814472	-0.158386	0.491	0.627	1
Pirb	0.00824693	-0.162128	0.398	0.608	1
Mpc2	0.00841463	-0.114351	0.556	0.657	1
Ccl6	0.00878947	0.893494	0.352	0.216	1
Marcksl1	0.00880823	-0.108467	0.546	0.735	1
Eif1	0.0090413	-0.0124828	0.954	0.98	1
Cox6c	0.00938826	-0.123791	0.769	0.843	1
Swi5	0.00966959	-0.275326	0.278	0.441	1
Ybx1	0.00968764	-0.149764	0.537	0.608	1
Eif4a1	0.00982016	-0.211305	0.537	0.588	1
Calr	0.00993957	-0.240234	0.306	0.431	1
Mcl1	0.01006	-0.227222	0.454	0.598	1
Prelid1	0.0102668	-0.119522	0.472	0.588	1
Sod2	0.010461	-0.420724	0.111	0.353	1
Rpl36a	0.0105301	-0.119028	0.657	0.647	1
Ier5	0.0105306	0.53421	0.778	0.725	1
Ubl5	0.0107128	-0.125249	0.667	0.833	1
Efhd2	0.0107346	-0.264863	0.407	0.637	1
Sdcbp	0.0109526	-0.158598	0.398	0.598	1
Taldo1	0.0112234	-0.0553073	0.833	0.882	1
Rpl13-ps3	0.0113949	0.542871	0.407	0.265	1
Eno1	0.0115461	-0.311915	0.435	0.618	1
Ppp1r10	0.0117766	0.65154	0.324	0.118	1
Rpl9-ps6	0.0118416	0.628093	0.593	0.382	1
Cd53	0.0118829	-0.106265	0.759	0.804	1
Zfp36	0.0118884	0.51837	0.815	0.833	1
Ier3	0.011922	0.624335	0.63	0.608	1
Rhoa	0.01226	-0.0221687	0.574	0.627	1
Ccr1	0.0123926	-0.293428	0.287	0.49	1
Ran	0.0124279	-0.252797	0.333	0.402	1
Fis1	0.0124375	-0.201563	0.611	0.755	1
Ppia	0.0127359	-0.111893	0.861	0.824	1
Eif5a	0.0128255	-0.0915915	0.741	0.814	1
Tmem258	0.0131212	-0.120413	0.472	0.608	1
Ppp1cb	0.0133826	-0.180868	0.38	0.559	1
Tceb2	0.0134849	-0.0341529	0.713	0.784	1
Plek	0.0135073	-0.363764	0.157	0.392	1
Vasp	0.0138462	-0.111752	0.583	0.686	1
Cfl1	0.0142061	-0.0217172	0.963	0.971	1
Sec61g	0.0145946	-0.193798	0.611	0.794	1
Eif4a2	0.0145975	0.420154	0.556	0.412	1
Calm3	0.0146001	-0.215513	0.426	0.598	1
Ostf1	0.0148351	-0.119702	0.648	0.804	1
Rac1	0.0151061	-0.167381	0.556	0.657	1
Naca	0.0155062	-0.0470243	0.694	0.745	1
Lcn2	0.0156751	-0.0903498	0.981	1	1
Lilrb4a	0.0158253	-0.12778	0.491	0.637	1
Ssu72	0.0158635	-0.082719	0.417	0.529	1
Mat2a	0.0160614	0.3441	0.324	0.186	1
Scp2	0.0160622	-0.177639	0.574	0.647	1
Brd2	0.0161367	0.404512	0.343	0.206	1
Ccnd3	0.0163181	-0.214576	0.509	0.637	1
Ndufa7	0.016422	-0.106845	0.565	0.706	1
Hcar2	0.0166281	-0.284599	0.111	0.373	1
Ndufb7	0.0166964	-0.1603	0.685	0.765	1
Znhit1	0.017102	-0.148315	0.463	0.598	1
Spi1	0.0173905	-0.042254	0.731	0.804	1
Slc25a5	0.0174193	-0.0863285	0.398	0.5	1
Tomm7	0.017543	-0.173575	0.509	0.667	1
2015-09-01	0.0175974	-0.276808	0.333	0.52	1
Glrx	0.0177993	-0.202291	0.602	0.833	1
Pkm	0.017857	-0.161985	0.657	0.775	1
Litaf	0.0179403	-0.273286	0.231	0.451	1
Mxd1	0.017997	-0.354663	0.241	0.402	1
Uba52	0.0182202	0.505768	0.657	0.559	1
Atp5f1	0.0182918	-0.190583	0.444	0.569	1
Coro1a	0.0183745	-0.0408029	0.972	0.99	1
Grcc10	0.0184433	0.486808	0.37	0.245	1
Rps18-ps3	0.0186098	0.505959	0.37	0.225	1
Aprt	0.0194007	-0.138922	0.704	0.784	1
Msn	0.0195218	-0.194081	0.287	0.52	1
Erdr1	0.0195666	0.462199	0.389	0.255	1
Nfkbid	0.0199557	-0.283659	0.148	0.382	1
Mgst1	0.02028	-0.0928281	0.741	0.794	1
Rpl24	0.0207976	-0.0828204	0.787	0.843	1
Pitpna	0.0217307	-0.219176	0.333	0.5	1
Rpl8	0.0219887	-0.0564995	0.741	0.775	1
H2afz	0.0223345	-0.115493	0.759	0.804	1
Gnai2	0.0225066	-0.101848	0.75	0.853	1
1110008F13Rik	0.022562	-0.162169	0.324	0.5	1
Ppp1r2	0.0228426	-0.187242	0.333	0.49	1
Cxcl2	0.0228454	-0.364864	0.759	0.941	1
Stfa2	0.0235078	-0.794028	0.093	0.245	1
Pmaip1	0.0243452	0.56947	0.324	0.157	1
Snrpe	0.0250917	-0.183165	0.333	0.402	1
Rps11	0.0257747	-0.071014	0.861	0.941	1
Mettl9	0.0259035	-0.0930994	0.481	0.578	1
Itgb2l	0.0260524	0.383234	0.343	0.265	1
Prdx1	0.026413	-0.313714	0.25	0.392	1
Atf4	0.0264528	0.537297	0.593	0.51	1
Park7	0.0264863	-0.20764	0.306	0.422	1
Cd52	0.0266195	-0.0249549	0.991	0.99	1
Actb	0.0268433	-0.240184	1	1	1
Rbx1	0.0305505	-0.0877957	0.574	0.637	1
Plp2	0.0307228	-0.292918	0.435	0.569	1
Gda	0.0313936	-0.225358	0.435	0.618	1
Capza1	0.0315184	-0.286399	0.278	0.49	1
Rps27a	0.0315492	0.0256792	0.981	0.971	1
Kctd12	0.0319462	0.475544	0.389	0.314	1
Mrpl33	0.0332408	-0.0703669	0.815	0.843	1
Smdt1	0.0337043	-0.188756	0.5	0.627	1
F630028O10Rik	0.0339936	0.351778	0.639	0.539	1
Hsp90aa1	0.0340505	0.732319	0.583	0.461	1
Rpl27a	0.0346789	-0.00470365	0.833	0.873	1
Hmgb2	0.0351158	-0.0936262	0.944	0.971	1
Tob1	0.035297	0.468045	0.324	0.186	1
Rasgrp4	0.0354712	-0.0744966	0.241	0.461	1
Srsf7	0.0360313	0.452766	0.426	0.412	1
Psma2	0.0363305	-0.198304	0.398	0.539	1
Rpl21	0.0368369	0.00605219	0.796	0.784	1
Gm11808	0.0368533	0.499173	0.583	0.539	1
Rpl29	0.0368871	-0.041278	0.694	0.804	1
Ndufa3	0.0380779	-0.0809489	0.722	0.882	1
Rpl32	0.0387209	-0.0544522	0.87	0.931	1
Pigx	0.0393288	-0.227128	0.185	0.392	1
Atp6v0d1	0.0396919	-0.218179	0.213	0.431	1
Csf2ra	0.0399218	-0.159559	0.546	0.676	1
BC018473	0.0409475	-0.208751	0.454	0.578	1
Mkrn1	0.0415075	-0.409871	0.13	0.392	1
Kpna4	0.0422558	0.575368	0.306	0.176	1
Anxa11	0.0423395	-0.207083	0.269	0.471	1
Dbi	0.0434184	-0.228721	0.38	0.51	1
Hcst	0.043883	0.438319	0.676	0.559	1
Pofut2	0.0439115	-0.323306	0.194	0.382	1
Capns1	0.0439154	-0.127215	0.565	0.676	1
Cox7b	0.0441152	-0.0824136	0.472	0.578	1
Siglece	0.0443416	-0.0476156	0.472	0.608	1
Mrgpra2b	0.0446338	-0.112766	0.676	0.755	1
Ndufa1	0.0449349	-0.105529	0.509	0.549	1
Capn1	0.045481	-0.331228	0.213	0.382	1
Mrps21	0.0459204	-0.123313	0.407	0.627	1
Eif5	0.0461851	-0.316732	0.296	0.49	1
Sgk1	0.0467675	0.490719	0.306	0.255	1
Kdm6b	0.0469767	-0.208514	0.259	0.402	1
Grina	0.0478163	-0.104089	0.509	0.637	1
Aldoa	0.0478287	-0.0398827	0.713	0.804	1
Sec11c	0.0485526	0.0767426	0.519	0.51	1
Rabac1	0.0486999	-0.0572967	0.435	0.578	1
Trem3	0.0488368	-0.0609637	0.537	0.647	1
Prr13	0.0488828	-0.135887	0.62	0.657	1
Skap2	0.049639	-0.291756	0.241	0.431	1
Rpl10-ps3	0.0498762	0.483539	0.546	0.412	1
Cmpk1	0.0504554	-0.216145	0.25	0.431	1
Arf5	0.0510461	-0.0992532	0.528	0.676	1
Pcna	0.0512045	0.42564	0.352	0.225	1
Cdk11b	0.0520552	0.346174	0.37	0.255	1
Cox5b	0.0533422	-0.0675368	0.657	0.775	1
Gm26699	0.0538899	0.242814	0.306	0.147	1
Emp3	0.054375	-0.133643	0.648	0.765	1
Fcer1g	0.05483	-0.0209223	0.898	0.833	1
Tnf	0.0555238	-0.2349	0.296	0.441	1
2810474O19Rik	0.056221	-0.135087	0.185	0.373	1
Gadd45g	0.0563378	0.368338	0.685	0.588	1
Sumo1	0.0564768	-0.166644	0.315	0.451	1
Tomm6	0.0568037	0.416123	0.37	0.245	1
Sumo2	0.0576583	-0.0354884	0.546	0.588	1
Tma7	0.0580303	-0.164559	0.491	0.637	1
Gnb1	0.0581932	-0.240864	0.407	0.529	1
Csf3r	0.0585191	-0.170992	0.315	0.441	1
Pycard	0.0593126	-0.196262	0.278	0.48	1
Hmgb1	0.061576	0.0161386	0.565	0.598	1
Arl6ip1	0.0619943	-0.228661	0.352	0.461	1
Capzb	0.0635221	-0.0103511	0.657	0.725	1
Myl6	0.0643988	-0.0031338	0.954	0.971	1
Morf4l1	0.0645304	-0.0963325	0.491	0.569	1
Srp9	0.064822	-0.111769	0.389	0.539	1
Chil3	0.0653443	-0.146141	0.833	0.922	1
Lamp2	0.0670666	-0.301005	0.287	0.5	1
Hk2	0.0679727	0.316599	0.333	0.225	1
Psmb1	0.0679854	-0.0976167	0.324	0.451	1
Vamp8	0.0681348	0.021182	0.759	0.853	1
Rpl23a-ps3	0.0688024	0.490184	0.685	0.637	1
Ube2c	0.0695118	-0.528378	0.139	0.265	1
Tmsb4x	0.0695151	0.0738916	1	1	1
Gm5483	0.071649	-0.784057	0.157	0.294	1
Id1	0.0719927	0.453518	0.315	0.304	1
H2afy	0.0722803	-0.054039	0.352	0.402	1
Dbnl	0.0725245	-0.186172	0.231	0.392	1
Hist1h2bc	0.0731725	-0.459932	0.093	0.333	1
Rps27l	0.0735223	-0.114182	0.352	0.451	1
Tpm3-rs7	0.0751979	-0.225906	0.269	0.402	1
Emb	0.0753299	0.0299941	0.38	0.539	1
Ube2d2a	0.0754413	-0.223309	0.296	0.471	1
Cotl1	0.0760014	0.0449884	0.824	0.804	1
Sat1	0.0762144	0.383748	0.852	0.814	1
Prdx6	0.0765674	-0.0143709	0.537	0.676	1
Ube2d3	0.076603	-0.0239735	0.556	0.686	1
Psmb7	0.0766295	-0.260367	0.167	0.363	1
Rgs2	0.0771889	0.363272	0.435	0.451	1
Slfn2	0.077283	0.378602	0.667	0.637	1
Ube2l3	0.0773958	-0.162141	0.333	0.461	1
Ndufb11	0.077772	-0.0617784	0.472	0.559	1
Hnrnpf	0.0778336	-0.0256479	0.5	0.549	1
Grb2	0.0780606	-0.271588	0.259	0.451	1
Srp14	0.0787688	-0.0899001	0.352	0.51	1
Rps16	0.078786	-0.0483905	0.861	0.941	1
Ndufa13	0.0793564	-0.0819811	0.583	0.716	1
Lsm5	0.0798417	-0.233182	0.343	0.48	1
Rps21	0.0811498	0.0441262	0.685	0.686	1
Xist	0.0817478	-0.67568	0.065	0.265	1
Nfkbiz	0.0821581	0.491313	0.574	0.667	1
Rpl36	0.0828043	-0.0179322	0.833	0.784	1
Rpl18	0.0830863	0.052673	0.759	0.716	1
mt-Atp8	0.0832034	0.336946	0.259	0.176	1
Rtn3	0.083298	-0.127213	0.333	0.48	1
Oaz1	0.0838816	0.0445415	0.917	0.951	1
Ikzf1	0.0846115	-0.330572	0.185	0.392	1
Prok2	0.0849697	-0.355155	0.102	0.225	1
Zfos1	0.0850527	0.359454	0.333	0.265	1
H2afj	0.0852796	0.363515	0.778	0.765	1
Calm1	0.0861834	-0.0296966	0.722	0.814	1
Brk1	0.0867783	-0.0744386	0.491	0.608	1
Gm26917	0.089463	0.236674	0.398	0.343	1
G6pdx	0.089634	-0.131286	0.37	0.461	1
Rps17	0.0912003	0.0208226	0.741	0.833	1
mt-Nd2	0.0924439	0.410155	0.398	0.333	1
Ost4	0.0929389	-0.0703306	0.537	0.657	1
Mapre1	0.0932291	-0.215647	0.269	0.412	1
Pnrc1	0.0932523	-0.000968601	0.602	0.686	1
0610030E20Rik	0.0937129	0.344352	0.278	0.108	1
Rap1a	0.0939921	-0.168119	0.343	0.422	1
Chmp4b	0.094371	-0.0539726	0.407	0.569	1
Mpc1	0.0946743	-0.144265	0.315	0.471	1
1810058I24Rik	0.0954262	-0.0708241	0.472	0.569	1
Glipr1	0.0954668	0.404601	0.417	0.333	1
Atp5e	0.097048	0.0344981	0.87	0.873	1
Bsg	0.098117	-0.131401	0.287	0.422	1
Sqstm1	0.0986393	-0.361588	0.111	0.324	1
Ndufv3	0.0986711	-0.107877	0.685	0.775	1
Atp5g1	0.0987239	-0.150726	0.306	0.431	1
Gm9493	0.0989147	0.496418	0.435	0.324	1
Fam49b	0.100638	-0.0561162	0.546	0.647	1
Samsn1	0.102051	-0.0340334	0.519	0.569	1
Cox7c	0.102888	-0.0175396	0.713	0.725	1
Rps20	0.103114	-0.00448393	0.694	0.745	1
Tkt	0.103142	-0.0658836	0.694	0.824	1
Gsn	0.103194	-0.178019	0.37	0.529	1
Tmem256	0.103981	-0.118135	0.546	0.598	1
Chmp5	0.104256	-0.232021	0.25	0.422	1
Psma3	0.104356	-0.0154857	0.296	0.392	1
Rps26-ps1	0.106512	0.345821	0.333	0.235	1
Dynll1	0.107274	0.369738	0.648	0.578	1
Serpinb1a	0.107563	-0.103357	0.694	0.824	1
Psma1	0.107741	-0.179709	0.241	0.431	1
Unc119	0.10808	-0.10888	0.472	0.608	1
Serf2	0.108727	0.0200911	0.963	0.98	1
Nfkbia	0.109129	-0.201701	0.583	0.873	1
Psmb3	0.109169	-0.0715512	0.454	0.569	1
Ywhab	0.109417	-0.208467	0.231	0.402	1
Rab24	0.110139	-0.239092	0.333	0.549	1
Calm2	0.110158	0.011053	0.648	0.647	1
Reep5	0.111402	-0.0338984	0.491	0.627	1
Smim4	0.112062	0.392473	0.528	0.422	1
Gm8186	0.112694	0.278364	0.407	0.324	1
Wsb1	0.113397	-0.130315	0.287	0.51	1
Grn	0.114587	0.276483	0.417	0.324	1
Slfn4	0.11465	-0.309668	0.157	0.363	1
Arf1	0.114777	-0.102968	0.398	0.569	1
Cox5a	0.115297	-0.11243	0.389	0.529	1
Uqcr11	0.115837	-0.0592108	0.509	0.608	1
Nabp1	0.115904	0.386089	0.259	0.098	1
Cox4i1	0.116753	0.0185565	0.778	0.882	1
Ech1	0.117338	-0.199511	0.306	0.441	1
Pfdn5	0.117688	-0.0354024	0.556	0.735	1
Pnkp	0.118442	-0.120738	0.37	0.49	1
Nudt4	0.119079	-0.220453	0.213	0.324	1
Tinagl1	0.119101	-0.309941	0.185	0.353	1
Supt4a	0.119871	0.326371	0.639	0.588	1
Gabarap	0.120257	0.0857813	0.843	0.922	1
Rpl23	0.120806	-0.0442374	0.806	0.833	1
Vdac2	0.121984	-0.022629	0.361	0.441	1
Gm1604a	0.124411	0.188371	0.315	0.284	1
Stfa3	0.125865	-0.77065	0.083	0.206	1
Clta	0.126297	-0.0271866	0.481	0.549	1
Hsd11b1	0.126395	-0.189752	0.315	0.471	1
Ly6c2	0.126515	-0.0544499	0.787	0.882	1
Uqcrh	0.126724	-0.0763062	0.509	0.696	1
Snf8	0.127847	-0.254561	0.157	0.373	1
Ifitm1	0.129271	-0.811955	0.019	0.137	1
Syf2	0.132706	0.29048	0.333	0.245	1
Mapk3	0.133542	-0.171704	0.343	0.529	1
Hmgn2	0.133644	-0.0310179	0.843	0.922	1
Stfa2l1	0.13496	-0.339951	0.241	0.294	1
Nkg7	0.135071	-0.289644	0.12	0.275	1
Ndufb10	0.13559	-0.100003	0.352	0.5	1
Cript	0.136157	-0.171235	0.315	0.431	1
Ngp	0.136675	-0.126307	0.972	0.951	1
Atp6v1e1	0.137302	-0.0268462	0.407	0.52	1
Metap2	0.138104	-0.23516	0.185	0.343	1
Tpm3	0.138504	0.0111303	0.509	0.667	1
Ap2m1	0.138548	-0.189536	0.204	0.373	1
Btf3	0.138552	0.0116358	0.667	0.618	1
Ppp4c	0.138785	-0.132264	0.315	0.451	1
Stk17b	0.139318	-0.110244	0.185	0.353	1
Mcemp1	0.13971	0.0223146	0.806	0.833	1
Cpne3	0.139725	0.240774	0.343	0.284	1
Nedd8	0.140889	-0.000498387	0.546	0.676	1
D8Ertd738e	0.141012	-0.0717594	0.611	0.647	1
Osm	0.141972	0.00695951	0.37	0.627	1
Dgat1	0.14248	0.298315	0.306	0.255	1
Aurkaip1	0.142887	-0.13944	0.38	0.49	1
Ptges3	0.14335	-0.246428	0.13	0.284	1
Rab11a	0.143387	-0.153498	0.241	0.382	1
B2m	0.143805	0.131853	0.944	0.951	1
Hmha1	0.145681	0.242112	0.546	0.402	1
H2afv	0.145886	-0.0935299	0.296	0.422	1
Gnb2l1	0.146727	0.0813615	0.407	0.451	1
Timp2	0.147295	-0.117109	0.204	0.373	1
Ankrd12	0.147704	0.199444	0.269	0.157	1
Hspa1a	0.148364	0.59146	0.231	0.049	1
Cxcl10	0.148563	-0.435436	0.083	0.265	1
Cltc	0.149668	-0.208403	0.139	0.343	1
Txnip	0.149676	0.394527	0.491	0.422	1
Psma7	0.151393	-0.026448	0.417	0.529	1
Fam46a	0.153174	0.302306	0.222	0.118	1
Ccrl2	0.154146	-0.00299672	0.204	0.363	1
Hnrnpc	0.155529	-0.0693885	0.231	0.402	1
Hnrnpk	0.155572	-0.00587842	0.463	0.529	1
Rpl30	0.156198	0.0949429	0.62	0.618	1
Ndufb8	0.157326	0.011699	0.343	0.422	1
Eif4ebp1	0.157631	-0.0200034	0.361	0.52	1
Atg3	0.158249	-0.173178	0.315	0.431	1
Rpl7a	0.158698	0.078552	0.657	0.716	1
Tmem243	0.158832	-0.1592	0.176	0.333	1
Zcrb1	0.158852	-0.2372	0.204	0.422	1
Rab2a	0.15911	-0.0914926	0.417	0.52	1
Pde4b	0.159427	-0.440499	0.037	0.284	1
Pde4d	0.160299	0.220495	0.361	0.304	1
Minos1	0.162167	-0.0715868	0.509	0.627	1
Gm10263	0.163438	0.444455	0.213	0.059	1
mt-Nd5	0.163443	0.316034	0.306	0.314	1
Rlim	0.164115	0.314004	0.259	0.196	1
Bag1	0.164148	-0.235465	0.148	0.314	1
Ltf	0.164613	-0.142466	0.704	0.716	1
Psmb2	0.167713	-0.0369987	0.361	0.441	1
Sypl	0.169074	-0.164318	0.324	0.451	1
S100a11	0.169368	-0.0426824	0.972	0.98	1
Hnrnpdl	0.169501	-0.182756	0.241	0.353	1
Tmed2	0.169962	-0.00743045	0.5	0.549	1
Fbxw2	0.170139	0.245035	0.231	0.176	1
Rpl13a	0.170923	0.016993	0.898	0.853	1
Herpud1	0.171536	0.358502	0.241	0.176	1
Mrpl57	0.172683	-0.0809636	0.352	0.431	1
Gadd45b	0.172701	0.326221	0.574	0.588	1
Ubb	0.173385	0.366325	0.991	1	1
Sec62	0.174258	-0.137302	0.231	0.373	1
Gpx4	0.174577	0.0106381	0.694	0.814	1
Dazap2	0.175764	-0.19853	0.389	0.5	1
Rps28	0.175867	0.417018	0.843	0.853	1
H2-T23	0.177393	-0.0720121	0.306	0.431	1
Tuba1b	0.178602	-0.00566062	0.37	0.412	1
Blvrb	0.179114	0.353226	0.231	0.127	1
Ncf4	0.179354	-0.0558764	0.639	0.745	1
Rps25	0.179364	0.11269	0.843	0.853	1
Zfp414	0.17967	0.184413	0.259	0.167	1
Ddx5	0.17969	0.0646677	0.852	0.882	1
Slc38a2	0.179803	0.33777	0.269	0.186	1
Mir142hg	0.18042	0.364574	0.222	0.147	1
Ndufb9	0.181976	-0.138336	0.278	0.353	1
Cope	0.183989	-0.156157	0.343	0.471	1
Hn1	0.185127	-0.125497	0.333	0.402	1
Pcf11	0.186613	0.241235	0.269	0.216	1
Rpl36-ps3	0.188492	0.144564	0.306	0.255	1
mt-Co3	0.188738	0.186702	0.954	0.971	1
Plscr1	0.189534	-0.377404	0.111	0.314	1
Gm4950	0.189678	0.280324	0.25	0.186	1
Rps26	0.190204	0.0206851	0.694	0.745	1
Rpl11	0.190912	0.00455238	0.843	0.892	1
Lbr	0.193018	-0.143752	0.333	0.422	1
Rpl19	0.194128	0.0412988	0.843	0.833	1
Rnaset2b	0.1943	0.283691	0.352	0.245	1
Xbp1	0.19471	-0.082562	0.278	0.382	1
Nxf1	0.194846	0.330997	0.269	0.157	1
Sarnp	0.197365	-0.114137	0.296	0.392	1
Ssna1	0.197381	0.217678	0.407	0.343	1
Myh9	0.198802	0.184611	0.407	0.382	1
Nisch	0.199071	0.309929	0.324	0.255	1
Ogfrl1	0.199704	0.248734	0.481	0.461	1
Glipr2	0.200327	-0.157898	0.306	0.52	1
Rpl37	0.200416	0.067058	0.935	0.961	1
Rgs19	0.200561	0.296341	0.417	0.402	1
Gabarapl2	0.201014	-0.0790512	0.389	0.49	1
Amd1	0.201094	0.431876	0.185	0.059	1
Snapc5	0.201235	0.171197	0.435	0.363	1
Baz1a	0.201599	-0.138783	0.407	0.49	1
Bst1	0.203744	-0.251861	0.083	0.284	1
Hjurp	0.204482	0.257375	0.259	0.176	1
Rsrp1	0.205541	0.296679	0.593	0.618	1
Stx5a	0.205873	0.27203	0.231	0.118	1
Gm21975	0.206523	0.407425	0.241	0.167	1
Capza2	0.207754	-0.0163534	0.306	0.431	1
Cflar	0.208386	-0.193382	0.231	0.353	1
Hnrnph1	0.208785	0.249142	0.343	0.245	1
Gdpd3	0.209275	0.29655	0.296	0.265	1
Chmp2a	0.209484	0.0237846	0.472	0.608	1
Uqcrb	0.210375	-0.127489	0.463	0.578	1
Pet100	0.21076	-0.0503485	0.611	0.716	1
Rpl22	0.210836	-0.0237685	0.537	0.657	1
Lrrc58	0.211152	0.181074	0.352	0.392	1
Pram1	0.212128	0.308755	0.306	0.245	1
Gsr	0.214264	0.0559726	0.833	0.843	1
B4galnt1	0.214906	0.350389	0.241	0.118	1
Tnfaip8	0.215876	0.117699	0.407	0.441	1
Rassf1	0.216286	0.360943	0.213	0.088	1
Nsa2	0.216813	0.291205	0.287	0.245	1
Nme1	0.216983	-0.158844	0.139	0.304	1
Lst1	0.218041	0.362662	0.824	0.735	1
Rpl9	0.218172	0.155371	0.861	0.775	1
Erh	0.218453	0.0213145	0.315	0.392	1
Rpl23a	0.218464	0.113234	0.833	0.853	1
Cmtm7	0.218818	0.0492102	0.537	0.559	1
Atp6v1f	0.219414	0.0827526	0.528	0.686	1
Hist1h2al	0.219509	0.378553	0.213	0.157	1
Hipk1	0.219816	-0.204022	0.148	0.343	1
Zfp36l2	0.220218	0.450394	0.259	0.176	1
Tuba4a	0.222108	-0.0456345	0.546	0.608	1
Adipor1	0.222779	0.0468314	0.435	0.608	1
Atp5d	0.224205	0.0455704	0.37	0.451	1
Cks2	0.225156	0.0201067	0.704	0.755	1
Mdh2	0.225366	-0.0223585	0.454	0.549	1
Shisa5	0.225609	-0.100936	0.194	0.353	1
Edf1	0.226528	-0.0338721	0.417	0.51	1
Pcbd2	0.226543	-0.289198	0.167	0.343	1
Sap18	0.227066	-0.0917874	0.315	0.461	1
Gpi1	0.227101	0.00738727	0.602	0.725	1
Taf7	0.228459	0.204412	0.444	0.51	1
Fam96a	0.229077	-0.247562	0.157	0.333	1
Tprgl	0.229465	-0.0804932	0.269	0.431	1
Rpl36al	0.230615	0.0314997	0.583	0.647	1
Sin3b	0.231091	-0.0983696	0.231	0.382	1
Usmg5	0.232237	0.0330689	0.593	0.647	1
Sf3b5	0.233571	-0.101739	0.269	0.373	1
Tcn2	0.233748	-0.150277	0.333	0.412	1
Txnl1	0.233797	-0.205257	0.12	0.314	1
Fxyd5	0.233804	0.435507	0.796	0.745	1
Cd300lf	0.234178	-0.103081	0.296	0.422	1
Agpat2	0.235406	-0.116281	0.259	0.382	1
Arpc4	0.236369	-0.0326987	0.667	0.745	1
Atp6v0e	0.236617	-0.0036144	0.62	0.745	1
Tpd52	0.239449	-0.0438513	0.37	0.48	1
Tbca	0.241528	0.0341717	0.417	0.471	1
Ssr4	0.242659	-0.0304898	0.435	0.471	1
Tsc22d3	0.244322	0.424497	0.278	0.167	1
Smim14	0.244527	0.310643	0.583	0.5	1
Tmcc1	0.245632	0.296497	0.704	0.667	1
H3f3b	0.246594	0.260567	0.991	1	1
S100a6	0.247004	-0.0473502	0.87	0.931	1
Slc15a3	0.247019	0.601971	0.194	0.137	1
Eif3f	0.247726	0.0159393	0.417	0.441	1
Bloc1s1	0.248368	0.184648	0.324	0.275	1
Rpl7a-ps5	0.250787	0.241956	0.25	0.167	1
Lbp	0.251518	-0.147933	0.241	0.363	1
Psap	0.252459	0.0586791	0.491	0.588	1
Eif3e	0.253304	-0.206132	0.157	0.265	1
Cebpe	0.254403	0.214095	0.583	0.588	1
Ptp4a1	0.25464	0.131935	0.426	0.529	1
Lcp1	0.255073	0.00493691	0.769	0.824	1
Sorl1	0.255412	-0.224127	0.204	0.392	1
Kansl1	0.255525	0.283553	0.213	0.137	1
Polr2l	0.256044	0.233595	0.194	0.127	1
Fosb	0.256435	0.395405	0.407	0.353	1
Cycs	0.260013	-0.0543933	0.444	0.52	1
Crlf3	0.260565	0.294675	0.204	0.147	1
Hcfc1r1	0.261238	-0.0350982	0.259	0.412	1
Cfap43	0.262651	0.183944	0.231	0.167	1
Milr1	0.2627	-0.151892	0.185	0.324	1
Dstn	0.263063	-0.0155551	0.796	0.892	1
Rbm25	0.263132	-0.147241	0.259	0.353	1
Limd2	0.264645	0.00278693	0.657	0.716	1
Ppp1ca	0.264733	-0.0675837	0.481	0.608	1
Ostc	0.265057	-0.117599	0.139	0.275	1
Chd2	0.265636	0.195332	0.278	0.245	1
Stx7	0.265911	0.215587	0.361	0.284	1
Rap1b	0.266595	0.163777	0.491	0.559	1
Gtf2a2	0.267022	-0.0567637	0.231	0.363	1
Tst	0.267219	0.157231	0.259	0.186	1
Rab14	0.268166	-0.0178492	0.315	0.422	1
Myl12b	0.268452	0.0415316	0.796	0.814	1
Rpl34	0.271567	0.0475325	0.87	0.833	1
Ak2	0.271608	-0.191245	0.148	0.304	1
Ier3ip1	0.272585	0.00954821	0.426	0.51	1
Anapc13	0.274003	0.183198	0.343	0.343	1
Hcls1	0.27516	-0.0435992	0.361	0.529	1
Ppp2ca	0.276756	-0.0963787	0.259	0.382	1
Aldh3b1	0.277065	-0.168647	0.231	0.353	1
Tmpo	0.2785	-0.159743	0.222	0.343	1
Phlda1	0.279013	0.207584	0.176	0.255	1
Fpr2	0.279838	-0.0620507	0.324	0.412	1
Cenpa	0.280028	-0.206469	0.157	0.275	1
Lockd	0.280416	-0.191221	0.204	0.225	1
Atp6ap2	0.280644	-0.0197178	0.269	0.373	1
Gm15417	0.283572	0.306974	0.194	0.137	1
Cnn2	0.28385	-0.0534278	0.574	0.627	1
Rab11b	0.284104	-0.0829136	0.213	0.353	1
4930438A08Rik	0.284724	0.202437	0.241	0.167	1
Msrb1	0.284887	0.0776959	0.935	0.951	1
Atp5g2	0.289349	-0.0121419	0.417	0.471	1
Vps29	0.293255	-0.145201	0.176	0.353	1
Gm10282	0.29359	0.21307	0.519	0.51	1
Eef1d	0.294651	-0.193881	0.287	0.363	1
Casp4	0.294804	-0.260245	0.056	0.255	1
Wbp2	0.296721	-0.18852	0.111	0.304	1
Atp5h	0.296974	-0.0122797	0.639	0.725	1
Churc1	0.298667	0.249552	0.315	0.235	1
Hnrnpa1	0.301022	-0.0400754	0.25	0.314	1
Spty2d1	0.301265	0.203913	0.25	0.186	1
Ehbp1l1	0.302223	0.207989	0.213	0.108	1
Atxn10	0.30224	-0.160108	0.241	0.353	1
Hist2h2aa1	0.302991	0.310516	0.231	0.078	1
Pgls	0.303075	0.209584	0.454	0.461	1
Dtymk	0.304912	0.130688	0.278	0.275	1
Snrnp70	0.305385	0.157336	0.259	0.186	1
Cdc42ep3	0.305978	0.206216	0.296	0.265	1
Ms4a3	0.30605	-0.0542806	0.491	0.529	1
Rdh12	0.306159	0.251533	0.278	0.216	1
Ndufs7	0.306762	-0.0998611	0.25	0.392	1
Hck	0.307162	-0.030742	0.361	0.451	1
AI467606	0.307319	0.124776	0.259	0.235	1
Arf4	0.307694	0.00995173	0.306	0.402	1
Ddost	0.308293	-0.163131	0.194	0.333	1
Surf4	0.308296	-0.201699	0.148	0.324	1
Gbe1	0.308764	0.208005	0.213	0.127	1
mt-Nd4	0.310004	-0.0271141	0.741	0.784	1
Jmjd6	0.310178	0.27004	0.194	0.098	1
Rnf130	0.310995	0.143096	0.361	0.431	1
Gltscr2	0.311442	-0.0776054	0.231	0.324	1
Tubb5	0.311899	0.0407651	0.454	0.441	1
Mmp8	0.312123	-0.0642873	0.63	0.716	1
2010107E04Rik	0.31234	0.0100169	0.519	0.559	1
Cops6	0.31357	-0.292236	0.102	0.284	1
Srsf3	0.31805	0.116088	0.417	0.422	1
Atox1	0.318448	0.0854774	0.574	0.696	1
Luc7l2	0.318831	0.180975	0.472	0.451	1
Fam107b	0.31947	-0.0186972	0.333	0.412	1
Bcap31	0.319644	-0.101788	0.222	0.324	1
Rpsa	0.319882	-0.0130798	0.713	0.725	1
Snrpc	0.321972	-0.00012205	0.361	0.422	1
Dhrs1	0.322084	-0.262238	0.13	0.304	1
Dcaf12	0.323331	0.248833	0.213	0.137	1
Klf10	0.323366	0.224389	0.287	0.206	1
Il16	0.324228	0.165386	0.306	0.294	1
Pomp	0.325109	-0.0469039	0.361	0.471	1
Tmem9b	0.325246	-0.210203	0.102	0.304	1
Flot1	0.326319	-0.125634	0.333	0.431	1
U2af1	0.326664	-0.120817	0.361	0.48	1
Ptpn6	0.327701	0.0497229	0.491	0.539	1
mt-Co1	0.329068	0.157935	0.981	1	1
Ltb	0.330012	0.464674	0.213	0.216	1
Slc3a2	0.332079	-0.191318	0.231	0.294	1
Zfp207	0.334192	0.0888707	0.278	0.265	1
Tpr	0.334993	0.222918	0.222	0.167	1
Nrm	0.335396	0.300064	0.194	0.118	1
Psma6	0.337202	-0.135385	0.194	0.353	1
Snx3	0.339337	-0.082053	0.241	0.324	1
Ceacam1	0.340198	0.0837984	0.25	0.206	1
Ssr1	0.34046	-0.167164	0.204	0.314	1
Akap13	0.342703	0.149604	0.324	0.314	1
1110001J03Rik	0.343583	-0.219778	0.157	0.275	1
Nufip2	0.343848	0.199947	0.204	0.127	1
Ctsb	0.343939	0.0401541	0.389	0.422	1
Top1	0.344081	0.256134	0.481	0.402	1
Anxa5	0.345907	-0.167207	0.231	0.333	1
Gnas	0.346281	-0.0485296	0.574	0.578	1
Rab6a	0.346508	-0.0988815	0.241	0.324	1
Mrps14	0.346676	-0.0335348	0.296	0.343	1
Eif1b	0.347025	0.147073	0.324	0.304	1
Rnf7	0.347114	-0.043094	0.241	0.353	1
Cdk1	0.348318	-0.230119	0.167	0.225	1
Prpf4b	0.348599	0.187957	0.194	0.147	1
Pgp	0.349055	0.226272	0.194	0.118	1
Atp5k	0.349268	-0.0145457	0.611	0.686	1
Apoe	0.350537	0.507062	0.463	0.431	1
1700020L24Rik	0.350798	-0.141577	0.306	0.422	1
Vdac1	0.351773	-0.243702	0.148	0.275	1
Zdhhc3	0.352122	-0.292841	0.12	0.284	1
Ewsr1	0.352959	0.157548	0.296	0.245	1
Ncl	0.353106	0.178138	0.361	0.402	1
Clec4e	0.353204	-0.0100862	0.519	0.716	1
Psmb6	0.354189	-0.0173046	0.315	0.402	1
Rpl39	0.354405	0.0861912	0.796	0.863	1
Tssc4	0.35468	0.164367	0.25	0.196	1
Eif5b	0.354986	-0.180428	0.139	0.284	1
Stard5	0.356598	-0.195113	0.139	0.304	1
Spcs1	0.359586	-0.0569505	0.315	0.431	1
Rcsd1	0.35994	0.318657	0.278	0.225	1
Myeov2	0.36038	-0.0702632	0.546	0.637	1
Dap	0.360617	-0.10654	0.222	0.294	1
Srsf1	0.361364	0.270072	0.204	0.137	1
Cct5	0.362237	-0.221428	0.102	0.245	1
Mrpl43	0.362346	-0.192462	0.12	0.294	1
Fam101b	0.363062	0.110734	0.407	0.402	1
9330020H09Rik	0.363372	0.264736	0.194	0.088	1
Mrps18c	0.363997	0.0368822	0.287	0.382	1
Spint2	0.365363	-0.175935	0.213	0.353	1
Psmd4	0.365634	-0.136667	0.259	0.412	1
Ywhaz	0.366294	0.0386244	0.389	0.461	1
Ndufa2	0.366939	0.084291	0.657	0.667	1
Tmem30a	0.367849	-0.281076	0.102	0.275	1
Serbp1	0.369252	0.011053	0.38	0.451	1
Gtf2b	0.369292	0.132996	0.296	0.245	1
Sla	0.369974	0.144439	0.25	0.265	1
Plbd1	0.3701	-0.142847	0.139	0.255	1
Tcirg1	0.371363	0.223333	0.194	0.098	1
Ap1s2	0.371368	0.145337	0.222	0.206	1
Cst3	0.371642	0.19014	0.787	0.833	1
Gfpt1	0.371692	0.263252	0.185	0.069	1
Nmt1	0.371735	-0.141621	0.241	0.343	1
Cks1b	0.371898	-0.125278	0.213	0.333	1
Atp6v0c	0.372365	0.484003	0.176	0	1
0610012G03Rik	0.37407	0.163045	0.222	0.225	1
Atp5c1	0.374147	0.112876	0.37	0.363	1
Psme1	0.374319	0.0375661	0.472	0.461	1
Gm10073	0.375509	0.35977	0.593	0.48	1
Chmp3	0.377415	0.119765	0.222	0.176	1
Usp50	0.378268	0.202258	0.185	0.108	1
Card19	0.378575	0.0929414	0.426	0.48	1
Gyg	0.37874	0.00494445	0.361	0.451	1
Thoc7	0.380177	-0.147559	0.167	0.255	1
Spag7	0.380841	0.186661	0.278	0.245	1
Pold4	0.381498	0.231272	0.269	0.235	1
Tmed10	0.382136	-0.00489335	0.315	0.422	1
Pnn	0.382303	0.145079	0.204	0.167	1
Rbm8a	0.383768	0.00330628	0.333	0.451	1
Pdia3	0.384016	-0.0689125	0.37	0.471	1
Gdi1	0.384232	0.224367	0.213	0.157	1
Anp32a	0.38468	0.0329468	0.62	0.647	1
Ttc14	0.38487	0.204524	0.176	0.098	1
Nxt1	0.384933	0.194217	0.213	0.176	1
Sertad1	0.385159	0.203824	0.259	0.216	1
Rpl31	0.386438	0.0722759	0.796	0.882	1
Fes	0.387531	0.201914	0.259	0.235	1
Lsm3	0.388087	-0.100999	0.241	0.324	1
Prss57	0.388491	-0.189984	0.194	0.245	1
Mrpl41	0.388524	0.257615	0.213	0.118	1
Nr4a1	0.38886	0.41148	0.157	0.127	1
Higd2a	0.389181	-0.0424348	0.352	0.51	1
Bak1	0.390417	-0.22096	0.083	0.235	1
Far1	0.390454	0.112925	0.25	0.255	1
Snrpf	0.391424	-0.064726	0.278	0.284	1
Ogt	0.391778	0.26099	0.194	0.088	1
Rab8a	0.393067	-0.222912	0.204	0.333	1
Exosc8	0.394011	0.199212	0.185	0.078	1
Ssh2	0.394524	0.389628	0.185	0.108	1
Cd33	0.395115	0.274212	0.593	0.5	1
Scnn1a	0.396416	0.274781	0.194	0.137	1
Frat2	0.396487	0.389428	0.194	0.078	1
Igfbp4	0.397535	0.274541	0.333	0.314	1
1700047M11Rik	0.397587	0.278451	0.148	0.118	1
Hist1h4i	0.397936	0.267189	0.185	0.098	1
Flna	0.402747	-0.101747	0.324	0.392	1
Sp3os	0.403062	0.226445	0.194	0.118	1
Rpp21	0.403273	0.219291	0.398	0.382	1
Lig1	0.404738	0.164652	0.185	0.147	1
Fkbp8	0.4055	0.241141	0.343	0.314	1
Dedd2	0.406112	0.288495	0.241	0.235	1
Tspyl1	0.406848	0.158131	0.222	0.216	1
Pbxip1	0.407413	0.228795	0.241	0.235	1
Wdr83os	0.407787	-0.106003	0.278	0.343	1
Atxn7l3b	0.408336	0.18067	0.231	0.245	1
Hiatl1	0.408423	-0.152537	0.176	0.284	1
Tubb4b	0.408599	0.0210971	0.38	0.471	1
Dusp2	0.409913	0.395399	0.574	0.471	1
Taf10	0.410579	0.00810708	0.38	0.402	1
Samd9l	0.410927	0.187877	0.278	0.294	1
Tuba1a	0.411114	-0.101808	0.185	0.294	1
Hsbp1	0.411442	-0.0915486	0.278	0.5	1
Ppp1r11	0.412278	0.173082	0.343	0.343	1
Pgam1	0.412623	0.0548132	0.454	0.49	1
Gm20406	0.414687	0.329056	0.287	0.343	1
Ptgs1	0.415722	0.185337	0.222	0.137	1
Sirpa	0.416064	-0.133903	0.185	0.304	1
B4galt3	0.416913	-0.277192	0.083	0.255	1
Lsm8	0.416962	0.0818441	0.324	0.363	1
Yipf4	0.417454	-0.127933	0.194	0.324	1
Eif3h	0.419955	-0.00478864	0.37	0.402	1
Unc93b1	0.420028	0.296601	0.491	0.431	1
Sell	0.420327	-0.0184221	0.287	0.382	1
Banf1	0.420458	-0.1387	0.213	0.284	1
Rps27	0.420679	0.313547	0.954	0.971	1
Eif4g2	0.421623	-0.135753	0.324	0.471	1
Dynlt1f	0.421855	-0.140068	0.38	0.529	1
Golim4	0.421922	0.0994963	0.185	0.167	1
Alas1	0.423096	-0.141658	0.287	0.471	1
Twf2	0.42342	0.220145	0.37	0.343	1
Ly6g	0.42457	-0.155786	0.222	0.265	1
Sp100	0.425203	-0.136806	0.204	0.343	1
Ube2s	0.425396	0.0706159	0.713	0.735	1
Cxcr4	0.426638	0.182609	0.222	0.186	1
Psme2b	0.426673	0.180735	0.167	0.098	1
Fuca1	0.427367	-0.0851064	0.185	0.294	1
Fau	0.428313	0.0830163	0.963	0.99	1
Dnajc7	0.428968	0.222432	0.204	0.157	1
Yeats4	0.429728	0.29319	0.231	0.235	1
Txn2	0.429762	0.237021	0.269	0.186	1
Zfand5	0.429886	0.317223	0.315	0.275	1
Krit1	0.430497	0.219124	0.185	0.118	1
BC005537	0.430616	0.186068	0.259	0.196	1
Mospd3	0.431016	-0.332827	0.065	0.255	1
Tpi1	0.431662	-0.0511278	0.241	0.324	1
Bbip1	0.432405	-0.165185	0.259	0.353	1
Dph3	0.433042	-0.0354628	0.157	0.284	1
Cst7	0.434488	-0.232199	0.056	0.225	1
Mrpl54	0.434517	-0.147251	0.167	0.265	1
Tacstd2	0.435008	-0.201525	0.139	0.265	1
Elof1	0.435223	0.181019	0.204	0.147	1
Bola2	0.435905	-0.0307113	0.38	0.461	1
Sbds	0.436465	0.142378	0.176	0.118	1
Mrps16	0.436466	-0.139309	0.204	0.333	1
Ctsz	0.436524	0.222327	0.278	0.304	1
Srsf11	0.436609	-0.0727537	0.259	0.373	1
Serinc3	0.436768	0.15241	0.491	0.51	1
Arrb2	0.437273	0.157274	0.491	0.451	1
Hvcn1	0.438023	0.227193	0.176	0.118	1
Trim12c	0.438258	0.199359	0.167	0.069	1
Iscu	0.439045	-0.0104508	0.241	0.373	1
Pdcd5	0.43911	-0.11205	0.139	0.245	1
Ccdc124	0.441586	-0.0577823	0.213	0.304	1
Nfe2l2	0.442321	0.0988332	0.269	0.265	1
Mafg	0.442435	0.185093	0.213	0.196	1
Cebpb	0.443082	0.221529	0.87	0.843	1
Polr1d	0.443374	0.00625531	0.389	0.451	1
Sipa1	0.443733	0.168886	0.231	0.235	1
Slbp	0.444732	0.1262	0.259	0.235	1
H1f0	0.445179	0.249658	0.157	0.118	1
Rraga	0.445597	0.178428	0.185	0.147	1
Gdi2	0.446206	-0.0272049	0.231	0.294	1
Nktr	0.446437	-0.066045	0.269	0.363	1
Aes	0.447325	0.0476268	0.556	0.549	1
Med28	0.448136	-0.211886	0.111	0.265	1
Cct7	0.448461	-0.110438	0.185	0.275	1
Gm11273	0.448656	0.231669	0.222	0.245	1
Trim37	0.448914	0.174505	0.167	0.069	1
Ccno	0.448918	0.181202	0.25	0.235	1
Dynlt1c	0.449263	0.180902	0.231	0.167	1
Tomm22	0.450207	-0.0775564	0.37	0.5	1
Pnisr	0.450344	0.0917436	0.194	0.186	1
Rps13	0.450474	0.194078	0.852	0.833	1
Tor1a	0.451325	-0.164954	0.204	0.304	1
Hdlbp	0.45173	0.241653	0.176	0.127	1
Ctla2a	0.452336	-0.192355	0.056	0.167	1
Srrm2	0.452989	-0.0220519	0.361	0.422	1
Cbx4	0.453041	0.150751	0.222	0.147	1
Gps2	0.453097	0.255957	0.259	0.216	1
Psmd8	0.453444	-0.135103	0.167	0.284	1
Tnfaip8l2	0.454838	0.113121	0.231	0.216	1
Gt(ROSA)26Sor	0.454975	0.171881	0.231	0.186	1
Msra	0.455108	-0.0637646	0.324	0.392	1
Uqcr10	0.456319	0.0770406	0.574	0.598	1
Eif2s2	0.456356	-0.0133764	0.324	0.402	1
Rnf187	0.456615	0.28811	0.204	0.137	1
Mrfap1	0.456774	0.191483	0.389	0.333	1
Mtpn	0.457467	-0.0416399	0.213	0.324	1
Mdm4	0.458404	0.229898	0.185	0.147	1
Ifi27	0.458551	0.00471671	0.389	0.471	1
Ddx39b	0.458731	-0.09033	0.278	0.353	1
Rrbp1	0.45947	0.25053	0.296	0.294	1
Svip	0.460228	0.0777102	0.278	0.294	1
Snrpb	0.460257	0.302057	0.472	0.402	1
S100a13	0.460823	-0.0419794	0.556	0.657	1
Sdhd	0.46136	-0.0374573	0.148	0.265	1
Hnrnpab	0.461502	0.147102	0.269	0.235	1
Elf1	0.461776	-0.219407	0.12	0.284	1
Fcnb	0.461997	0.278493	0.491	0.333	1
Plk3	0.462319	-0.100385	0.167	0.304	1
Rpl28	0.463247	0.0943258	0.769	0.804	1
Actr2	0.465835	-0.0729978	0.38	0.422	1
Rtn4	0.466226	-0.141337	0.157	0.275	1
Sf3b1	0.46665	0.0707797	0.231	0.304	1
Rps15	0.466846	0.0857744	0.769	0.804	1
Snrnp27	0.467137	0.169044	0.315	0.353	1
Cebpz	0.467336	0.269362	0.315	0.284	1
Gng12	0.467704	-0.120836	0.259	0.363	1
Trib1	0.467739	0.238103	0.593	0.647	1
Canx	0.469656	-0.165623	0.157	0.245	1
Mob1a	0.471874	0.264772	0.194	0.157	1
Glmp	0.472067	0.222016	0.167	0.127	1
St3gal4	0.472116	-0.258881	0.111	0.265	1
Cir1	0.472127	0.344182	0.148	0.078	1
Zfand6	0.472372	0.10617	0.231	0.225	1
Actn1	0.47348	-0.108752	0.352	0.49	1
Pcbp1	0.474243	0.140948	0.407	0.412	1
Rnaseh2c	0.474718	0.0355855	0.426	0.431	1
Ndufa12	0.475217	-0.0965236	0.213	0.294	1
Rnf10	0.47548	-0.186644	0.083	0.235	1
Elavl1	0.475589	0.289027	0.222	0.167	1
Taf6l	0.475984	-0.0427559	0.231	0.333	1
Ncaph2	0.476175	-0.279254	0.065	0.225	1
Lpcat1	0.476216	0.251286	0.148	0.059	1
Sap30	0.476383	0.202045	0.361	0.314	1
Svil	0.476757	-0.0807151	0.213	0.343	1
Ccdc88b	0.476909	0.125525	0.213	0.196	1
Smap2	0.477098	-0.201021	0.083	0.255	1
Pcbp2	0.477351	-0.00228176	0.528	0.657	1
Atp5j2	0.47763	0.133891	0.704	0.725	1
2310001H17Rik	0.47772	0.275218	0.269	0.275	1
Rasa2	0.478148	-0.234907	0.12	0.235	1
Arhgdia	0.47856	0.256786	0.361	0.284	1
Mcm5	0.479272	0.231789	0.176	0.108	1
Arhgap4	0.480234	0.142279	0.157	0.088	1
Tcea1	0.480797	0.282629	0.176	0.088	1
AB124611	0.480953	-0.0545198	0.204	0.314	1
Ifi27l2a	0.481452	0.236897	0.361	0.353	1
Map7d1	0.481588	0.224759	0.157	0.137	1
PISD	0.482235	0.142842	0.231	0.216	1
Lpcat4	0.482684	0.268878	0.157	0.108	1
Napa	0.482728	-0.154567	0.139	0.265	1
Acox3	0.483279	0.19754	0.157	0.059	1
Ccl5	0.484207	0.305115	0.157	0.049	1
Lasp1	0.484284	0.0255213	0.296	0.343	1
Ccnb2	0.484661	-0.193509	0.093	0.206	1
Gm8730	0.484693	0.400313	0.593	0.441	1
Adssl1	0.485047	-0.139499	0.259	0.353	1
Eif3a	0.486435	0.0377663	0.194	0.157	1
Hist1h2ap	0.489144	0.264963	0.324	0.275	1
Fcgr2b	0.490214	-0.135806	0.213	0.284	1
Uqcrc1	0.490448	-0.0364297	0.259	0.343	1
P4hb	0.490809	-0.150924	0.352	0.422	1
AY036118	0.491005	0.36695	0.148	0.01	1
Hspa1b	0.491644	0.435394	0.139	0.01	1
Nfu1	0.49211	-0.0775485	0.222	0.343	1
BC029214	0.492761	0.270837	0.231	0.176	1
Emc10	0.492903	0.215681	0.167	0.147	1
Ranbp1	0.493064	-0.0725588	0.287	0.343	1
Rbbp4	0.493581	0.209625	0.269	0.206	1
Snrpd2	0.493731	0.20681	0.389	0.314	1
Slfn1	0.494342	0.11322	0.241	0.333	1
Kcnab2	0.494414	0.130905	0.185	0.167	1
Aup1	0.495532	0.158321	0.204	0.167	1
Rogdi	0.496123	0.0777335	0.222	0.206	1
Emc7	0.496794	0.191519	0.204	0.167	1
Dok3	0.496845	-0.0971068	0.435	0.588	1
Akt1	0.496908	-0.146122	0.13	0.294	1
Ndufb2	0.496915	-0.0348439	0.222	0.284	1
Ndufb3	0.497091	-0.0677023	0.472	0.52	1
Trappc4	0.49792	-0.130696	0.148	0.284	1
Mff	0.497975	-0.332017	0.12	0.235	1
Adam8	0.498094	-0.224529	0.093	0.255	1
Bub3	0.498095	-0.137233	0.222	0.324	1
N4bp2l2	0.498672	0.155368	0.222	0.186	1
Rp9	0.498745	-0.0913505	0.315	0.471	1
Mvb12b	0.499093	0.194347	0.185	0.127	1
Uqcc2	0.500199	-0.27021	0.102	0.245	1
Mmp9	0.500948	-0.0143709	0.361	0.471	1
Gm17619	0.501072	0.30811	0.176	0.118	1
Snrpg	0.501584	0.0426993	0.5	0.588	1
Ywhaq	0.502214	0.0327926	0.287	0.343	1
Prkag1	0.502659	-0.280425	0.139	0.294	1
Luc7l3	0.502812	0.162588	0.176	0.088	1
Lgals1	0.503044	-0.465384	0.028	0.118	1
Brd3	0.503299	0.205063	0.176	0.108	1
Gmnn	0.50375	0.0844204	0.213	0.225	1
Cdca7	0.504313	0.19106	0.167	0.137	1
Tnfaip2	0.504437	0.240609	0.287	0.255	1
Akna	0.504507	0.299574	0.148	0.049	1
Sumo3	0.504943	0.203638	0.241	0.176	1
Atp5j	0.504966	0.0485138	0.685	0.755	1
Dnajb4	0.505024	0.261695	0.157	0.088	1
Slc39a7	0.505772	0.232268	0.157	0.108	1
Mrpl52	0.507039	-0.17399	0.056	0.206	1
Dync1i2	0.508379	-0.156927	0.231	0.324	1
Rpl22l1	0.508552	0.0725479	0.602	0.657	1
Gsdmd	0.508661	0.261398	0.269	0.265	1
Scand1	0.509924	0.103864	0.574	0.657	1
H2-K1	0.510816	0.151068	0.694	0.716	1
Cox6b2	0.510832	0.17166	0.139	0.098	1
Gm9733	0.510986	0.373391	0.139	0.069	1
Sirt7	0.511729	0.0494339	0.194	0.314	1
Tor1aip1	0.511831	-0.217908	0.12	0.284	1
Dtl	0.511924	0.22974	0.13	0.078	1
Mepce	0.512922	0.201734	0.139	0.078	1
Ssr2	0.513111	-0.184011	0.167	0.275	1
Hexa	0.513293	-0.0973805	0.231	0.314	1
Psma5	0.514092	-0.149574	0.13	0.245	1
Vamp3	0.514126	-0.19283	0.139	0.245	1
Syncrip	0.514327	0.230635	0.176	0.127	1
Lsp1	0.514888	0.0496892	0.667	0.667	1
U2af2	0.515136	0.13051	0.167	0.118	1
Sdf4	0.515693	-0.168418	0.204	0.284	1
Orai1	0.515873	0.0581975	0.287	0.284	1
Tm9sf3	0.51662	-0.126957	0.111	0.235	1
B230219D22Rik	0.517292	0.106218	0.167	0.127	1
Map1lc3b	0.517343	0.160143	0.676	0.667	1
Mrpl30	0.517351	-0.0205754	0.231	0.324	1
Tmx4	0.518595	-0.185424	0.12	0.275	1
Adgrg3	0.518967	-0.0937867	0.176	0.304	1
Ptpn1	0.52065	0.233924	0.204	0.216	1
Tmem40	0.521323	-0.0596709	0.269	0.392	1
Srsf10	0.522497	0.0770778	0.185	0.157	1
Mkln1	0.523014	0.132769	0.167	0.137	1
Hspe1	0.523576	-0.186492	0.093	0.235	1
Zfp467	0.523633	0.227398	0.167	0.098	1
Eif3i	0.524816	-0.141147	0.139	0.235	1
Hhex	0.524885	0.165045	0.241	0.196	1
Dnmt1	0.525051	0.151192	0.176	0.147	1
Nfkbib	0.525859	-0.245264	0.074	0.245	1
Sun2	0.52591	0.178148	0.306	0.314	1
Ccdc12	0.526081	0.21231	0.639	0.647	1
Trim41	0.526463	0.179975	0.157	0.088	1
Zfp706	0.526527	0.167944	0.25	0.225	1
Ctsl	0.526911	0.16906	0.194	0.137	1
Tra2b	0.527089	0.098868	0.63	0.706	1
Smim7	0.527492	-0.095561	0.139	0.265	1
Trmt1	0.528927	0.134494	0.157	0.108	1
Ikbkap	0.530196	0.270932	0.157	0.108	1
Ppp1r15b	0.530454	0.228831	0.167	0.108	1
Eef1b2	0.53066	0.163172	0.444	0.412	1
Spcs2	0.531289	-0.0206754	0.278	0.333	1
Arl6ip4	0.53152	0.180542	0.157	0.098	1
Ociad1	0.532047	0.139662	0.185	0.176	1
Ilk	0.532057	-0.184918	0.241	0.402	1
Rpn2	0.53254	-0.160949	0.13	0.245	1
Sh2b1	0.532685	0.211638	0.167	0.127	1
Birc5	0.533265	-0.116097	0.176	0.245	1
Ddx17	0.533685	0.189304	0.139	0.118	1
Rnh1	0.534256	-0.224896	0.139	0.275	1
Pttg1ip	0.534862	0.206686	0.167	0.118	1
Ptms	0.535373	0.313433	0.222	0.206	1
Samhd1	0.535831	0.0122687	0.194	0.304	1
Ccdc125	0.535935	0.139326	0.167	0.127	1
Rsu1	0.536178	-0.0604629	0.306	0.382	1
Tmem59	0.536746	0.183537	0.315	0.353	1
Tmc6	0.536808	0.228101	0.148	0.098	1
Lamtor1	0.536957	0.11253	0.259	0.324	1
Tmco1	0.537267	-0.195687	0.139	0.235	1
Pmf1	0.538258	0.160234	0.222	0.186	1
Plin2	0.539055	0.0282954	0.398	0.402	1
Fam173a	0.539681	0.12971	0.222	0.196	1
Phyh	0.540735	-0.173842	0.139	0.255	1
Stra13	0.541394	0.202441	0.343	0.304	1
Wdr45b	0.541703	0.138746	0.194	0.186	1
Dnaja1	0.541803	0.193199	0.315	0.333	1
Ggnbp2	0.542054	-0.144935	0.157	0.294	1
Pcmt1	0.542125	-0.0721589	0.176	0.294	1
Plppr3	0.542281	0.109939	0.148	0.098	1
Ythdf2	0.543268	0.172178	0.167	0.137	1
B4galt1	0.543488	0.124925	0.176	0.118	1
Fam111a	0.543722	0.141332	0.194	0.147	1
U2surp	0.544394	0.220604	0.13	0.098	1
Gm10020	0.544491	-0.0539891	0.259	0.294	1
Wtap	0.544974	-0.197827	0.111	0.235	1
Rasgrp2	0.548372	-0.206817	0.361	0.431	1
Dad1	0.54945	0.0267852	0.315	0.353	1
Camp	0.549534	0.042016	0.963	0.98	1
Rnf149	0.549729	-0.260281	0.083	0.225	1
Fcor	0.550082	-0.183826	0.213	0.294	1
Mt1	0.550449	0.0423978	0.519	0.392	1
Gpx3	0.550972	-0.222111	0.065	0.196	1
Mcee	0.552211	0.0544053	0.324	0.304	1
Rpa3	0.55229	0.101624	0.278	0.235	1
Fbxo30	0.55264	0.176918	0.148	0.098	1
Iqgap1	0.552801	-0.0200408	0.306	0.441	1
Mapre2	0.552915	0.23209	0.12	0.059	1
Cdt1	0.553036	0.11125	0.139	0.088	1
Ube3a	0.553158	0.180626	0.157	0.108	1
Hnrnpa2b1	0.554069	0.313898	0.63	0.539	1
Nbeal2	0.554625	0.225026	0.148	0.059	1
Fam104a	0.555209	-0.168296	0.157	0.275	1
Mrpl36	0.555768	0.108143	0.213	0.167	1
Zfyve27	0.555861	0.140965	0.167	0.137	1
Fmo5	0.555928	0.1869	0.148	0.118	1
Manf	0.556231	0.102505	0.278	0.284	1
Ssr3	0.556484	-0.199037	0.13	0.275	1
Rad23a	0.557359	0.201058	0.157	0.127	1
Utp3	0.55814	0.026452	0.157	0.118	1
Nudc	0.558384	-0.1033	0.148	0.255	1
Rps29	0.559391	0.235401	1	0.98	1
Nhp2l1	0.559543	0.29985	0.426	0.412	1
Fgr	0.559559	0.182121	0.398	0.392	1
Rbm4b	0.559855	0.0632105	0.204	0.196	1
Rnaset2a	0.560288	0.138412	0.38	0.353	1
Cnih4	0.560477	-0.194251	0.139	0.245	1
Cldn15	0.560532	-0.20837	0.139	0.265	1
Nol7	0.560775	-0.113603	0.111	0.225	1
Dynlt1a	0.562753	0.163249	0.194	0.157	1
Ap1m1	0.563007	-0.0460579	0.13	0.255	1
Rab5c	0.56315	-0.053973	0.278	0.412	1
Pdcd10	0.563366	-0.0866431	0.222	0.333	1
Rfc2	0.564042	-0.100923	0.185	0.275	1
Tk1	0.564703	0.143403	0.13	0.078	1
Snx17	0.564819	-0.0968981	0.111	0.235	1
Glrx2	0.565006	0.141538	0.185	0.157	1
Bst2	0.565705	-0.172518	0.083	0.127	1
Ino80b	0.5661	0.172708	0.167	0.118	1
Myl2	0.567148	0.374402	0.13	0.039	1
Impact	0.567256	0.197551	0.139	0.059	1
Slc25a11	0.567306	-0.00371305	0.185	0.275	1
2500002B13Rik	0.567478	-0.203546	0.037	0.206	1
Timm17b	0.567501	-0.179109	0.12	0.275	1
Ndufs8	0.567563	-0.0204398	0.306	0.333	1
Ppil1	0.567948	0.10618	0.148	0.176	1
Cdk2ap2	0.568076	0.214604	0.713	0.814	1
Chp1	0.568313	-0.197701	0.083	0.255	1
Rgs14	0.56842	0.17619	0.176	0.118	1
Prrc2c	0.568788	0.195202	0.139	0.069	1
Cux1	0.569434	0.187211	0.157	0.147	1
Mrpl48	0.569525	-0.123657	0.12	0.245	1
Chka	0.570195	-0.0598888	0.241	0.402	1
Ap2s1	0.570264	0.0481849	0.537	0.569	1
9830107B12Rik	0.570687	0.156323	0.148	0.078	1
Tyrobp	0.570861	0.114792	0.981	1	1
BC028528	0.571194	0.149318	0.12	0.078	1
Camk1	0.571325	0.147451	0.139	0.147	1
Dazap1	0.572077	-0.150667	0.194	0.245	1
Cdca3	0.572161	-0.197455	0.111	0.176	1
Arglu1	0.573438	0.143786	0.296	0.294	1
Fubp1	0.573809	0.176099	0.157	0.147	1
Sash3	0.574014	0.128105	0.167	0.127	1
Selk	0.574273	0.170925	0.778	0.824	1
Eif2b4	0.574767	0.213894	0.13	0.049	1
Gtf2f2	0.57564	0.175247	0.139	0.098	1
Cdk6	0.575819	-0.175529	0.185	0.225	1
Tifab	0.576123	0.244839	0.13	0.069	1
Gm10320	0.576151	0.0819276	0.306	0.275	1
Megf9	0.576428	0.139541	0.167	0.157	1
H2-Q4	0.577152	0.138708	0.241	0.275	1
Ppp1r18	0.57779	0.0261985	0.454	0.48	1
Txndc17	0.577791	-0.0113028	0.361	0.451	1
Gpsm3	0.579117	0.0973844	0.787	0.814	1
Nasp	0.57918	0.177165	0.176	0.137	1
Ube2b	0.580498	0.018831	0.38	0.451	1
Epc1	0.580561	0.174559	0.157	0.108	1
Pdcd6	0.580621	0.0367142	0.241	0.294	1
Rab37	0.58102	0.141655	0.148	0.118	1
Trappc5	0.581442	-0.177241	0.176	0.255	1
Pak1	0.581877	0.17917	0.139	0.098	1
Lcp2	0.582271	0.163242	0.157	0.118	1
Sra1	0.582829	-0.115074	0.148	0.265	1
Rpl38	0.582841	0.173312	0.889	0.814	1
Asap1	0.583087	-0.118329	0.12	0.265	1
Arfgef1	0.583705	0.125476	0.167	0.137	1
Timm8b	0.584115	-0.00817613	0.287	0.314	1
Tuba1c	0.584374	0.155705	0.315	0.284	1
Ikbkb	0.585972	0.0596506	0.194	0.225	1
Dusp6	0.586291	-0.105867	0.157	0.265	1
Sart1	0.586492	0.175324	0.13	0.078	1
Myd88	0.58651	-0.0938651	0.194	0.304	1
Mark2	0.587343	0.0759522	0.222	0.196	1
Vps53	0.587508	0.094678	0.139	0.108	1
Comt	0.587559	0.235407	0.13	0.078	1
Prpf40a	0.587696	-0.127789	0.102	0.235	1
1600014C10Rik	0.588292	0.127009	0.185	0.206	1
Lims1	0.588321	-0.0683185	0.222	0.284	1
1810013L24Rik	0.588647	0.19207	0.13	0.069	1
Nucb2	0.588789	0.104638	0.25	0.255	1
Iqgap2	0.589875	0.202988	0.148	0.078	1
Trem1	0.590116	0.0888942	0.333	0.49	1
Srek1ip1	0.590527	0.219812	0.139	0.078	1
Gmip	0.591015	-0.175746	0.13	0.235	1
Id2	0.591244	0.256791	0.343	0.324	1
Pnp	0.591393	0.147218	0.259	0.235	1
Tax1bp1	0.591864	-0.142599	0.139	0.275	1
Tmem38b	0.593184	-0.00630488	0.213	0.294	1
Ccdc180	0.593554	0.212236	0.185	0.167	1
Sh3bp1	0.59376	0.0900363	0.139	0.088	1
Tsn	0.594626	-0.216112	0.148	0.255	1
Ndufa11	0.594826	0.0525782	0.324	0.373	1
Ywhae	0.595346	-0.0292306	0.287	0.294	1
Sepw1	0.595391	0.220211	0.25	0.235	1
Cox17	0.595802	0.0990255	0.722	0.657	1
mt-Nd4l	0.596025	0.16101	0.222	0.225	1
Slc7a11	0.59687	0.0265196	0.287	0.451	1
Suco	0.59783	-0.204559	0.093	0.216	1
Retnlg	0.597894	-0.00816182	0.954	0.971	1
Snrpd3	0.599712	-0.100652	0.167	0.265	1
Snrk	0.601594	0.208496	0.139	0.088	1
Cnpy2	0.60199	0.143013	0.148	0.108	1
Sf3b6	0.602113	-0.00751	0.287	0.314	1
Bcl11a	0.602581	0.16663	0.111	0.069	1
Arhgap15	0.602935	0.0922669	0.296	0.304	1
Rbm7	0.603032	-0.173736	0.093	0.235	1
Ufm1	0.603322	-0.156739	0.12	0.225	1
Gm20342	0.603576	0.274442	0.12	0.029	1
Lsm6	0.603608	-0.0323368	0.343	0.431	1
Uhrf1	0.604173	0.162896	0.139	0.137	1
Snap23	0.604904	0.0703826	0.176	0.275	1
Dram1	0.60495	0.248434	0.13	0.029	1
Kmt2e	0.605133	0.133319	0.167	0.157	1
Ncf1	0.605215	0.0543018	0.63	0.637	1
Poldip3	0.605259	0.110819	0.139	0.098	1
Zcchc17	0.605874	0.119223	0.139	0.127	1
Fen1	0.605905	0.14121	0.139	0.069	1
C730034F03Rik	0.605974	0.211995	0.12	0.039	1
Zfp672	0.605992	0.124851	0.148	0.127	1
Ergic2	0.605996	0.178789	0.148	0.098	1
Emd	0.606006	0.162851	0.231	0.235	1
Homer1	0.60687	0.287403	0.111	0.02	1
B430306N03Rik	0.607711	0.162358	0.148	0.118	1
Sidt2	0.607872	0.246731	0.13	0.098	1
Ppp2r5a	0.607902	0.272423	0.306	0.314	1
Gm2a	0.608148	0.283667	0.287	0.255	1
Tsg101	0.608842	-0.144528	0.074	0.216	1
Bzw1	0.608956	-0.0680382	0.167	0.314	1
Cd177	0.60924	0.0889087	0.861	0.892	1
Hnrnpl	0.609879	0.0384467	0.222	0.284	1
9530068E07Rik	0.610445	0.0822864	0.222	0.225	1
Atg101	0.610856	-0.0323452	0.278	0.343	1
Ppp2r1a	0.610964	0.153888	0.176	0.118	1
Zfp622	0.611149	0.0858019	0.278	0.373	1
Gapvd1	0.611444	0.144759	0.139	0.098	1
Cox7a2l	0.612477	0.10236	0.472	0.392	1
Cpne2	0.612506	-0.105203	0.176	0.284	1
Atp5a1	0.612556	0.137758	0.324	0.363	1
Palm	0.612899	0.0815631	0.231	0.225	1
Larp4b	0.613605	-0.10329	0.167	0.265	1
Cwc15	0.613832	-0.119819	0.185	0.216	1
Ubxn1	0.614316	0.217568	0.231	0.255	1
Gm2000	0.614717	0.191089	0.444	0.382	1
Pstpip1	0.615501	-0.133687	0.324	0.441	1
Nabp2	0.616056	-0.244486	0.046	0.206	1
mt-Nd3	0.616585	0.109717	0.176	0.186	1
Rpl17	0.616711	0.190868	0.926	0.902	1
Klhdc4	0.616924	0.124386	0.176	0.176	1
Gna13	0.616993	-0.0806119	0.12	0.235	1
Lypla2	0.617453	0.0726655	0.185	0.157	1
Gm10053	0.617834	0.180056	0.167	0.108	1
Npepps	0.618311	-0.150907	0.13	0.245	1
Rab44	0.618515	0.0354333	0.278	0.284	1
Tspan14	0.619017	0.170602	0.13	0.127	1
Ap2b1	0.61902	0.157246	0.139	0.127	1
Ypel3	0.619133	0.282758	0.63	0.608	1
Ccl2	0.619756	-0.0248493	0.102	0.186	1
Tpm4	0.620005	0.0533607	0.139	0.265	1
Tpt1	0.620902	0.113816	0.861	0.902	1
Ubxn6	0.621133	0.123694	0.167	0.108	1
Anxa3	0.621562	0.12995	0.38	0.382	1
Sfpq	0.621574	0.227204	0.333	0.294	1
Psmb9	0.62189	0.0442789	0.315	0.294	1
Dctn2	0.62225	-0.0696955	0.157	0.245	1
2810403A07Rik	0.622267	0.197174	0.13	0.108	1
Rassf2	0.622659	0.0750425	0.139	0.088	1
Ube2i	0.62267	0.141172	0.361	0.363	1
Dctn6	0.622826	0.168424	0.167	0.157	1
Lyn	0.623705	-0.0288341	0.231	0.333	1
Clec4b2	0.623833	0.0930345	0.176	0.118	1
Sf1	0.62479	0.0472068	0.213	0.304	1
Lamp1	0.624941	0.106522	0.352	0.343	1
Sft2d1	0.625827	-0.11969	0.315	0.412	1
Borcs8	0.626175	0.111508	0.185	0.137	1
Esd	0.626381	-0.0499689	0.194	0.294	1
Rell1	0.626595	0.199369	0.12	0.069	1
Ehd1	0.626841	0.00533404	0.287	0.363	1
App	0.627208	0.116396	0.389	0.382	1
Dgat2	0.627611	0.0614246	0.259	0.265	1
Rpl13a-ps1	0.627653	0.182415	0.12	0.069	1
Ccnt2	0.628496	0.175208	0.111	0.049	1
Arpc1a	0.629147	-0.0735097	0.148	0.304	1
Sdhb	0.629324	0.0226015	0.231	0.314	1
Rad21	0.6294	-0.242821	0.074	0.206	1
Mknk2	0.629521	0.0889431	0.167	0.137	1
Eif4b	0.630029	0.0778275	0.148	0.108	1
Reep3	0.630389	-0.0457451	0.148	0.255	1
Sephs2	0.630529	0.238656	0.296	0.294	1
Pdcl3	0.630563	0.0682472	0.213	0.216	1
Ddx46	0.631678	0.0896094	0.157	0.108	1
Tpd52l2	0.631793	-0.238048	0.13	0.225	1
0610010K14Rik	0.631808	-0.138597	0.093	0.216	1
Ccz1	0.632058	0.18396	0.13	0.108	1
Mzb1	0.632111	0.313834	0.111	0.01	1
Bad	0.632926	0.0502405	0.157	0.196	1
Fosl2	0.633	0.175949	0.185	0.196	1
Emc6	0.633587	-0.118484	0.157	0.235	1
Gusb	0.634574	0.217498	0.185	0.186	1
Pak2	0.634741	-0.224649	0.093	0.206	1
Cetn3	0.635161	0.0854412	0.204	0.206	1
Dynlrb1	0.63538	0.0461098	0.472	0.529	1
Hexb	0.635452	0.103719	0.185	0.147	1
Cct4	0.635468	-0.0133688	0.102	0.196	1
Lrmp	0.635472	0.22365	0.139	0.108	1
Cenpq	0.635472	0.10904	0.139	0.088	1
Stxbp2	0.635487	0.192976	0.417	0.402	1
Get4	0.635686	-0.184988	0.065	0.225	1
Emc2	0.635736	0.171887	0.12	0.069	1
9330160F10Rik	0.637423	0.114351	0.148	0.108	1
Gpc1	0.637669	0.046762	0.194	0.176	1
Rab10	0.637915	-0.0492321	0.139	0.245	1
Khdrbs1	0.638473	-0.285691	0.046	0.206	1
Mrpl42	0.638597	0.0951809	0.167	0.147	1
Aldh2	0.639131	-0.0204345	0.491	0.618	1
Dck	0.639583	0.229736	0.13	0.069	1
Arl1	0.641006	-0.199307	0.065	0.196	1
Rbm5	0.641502	0.186454	0.139	0.098	1
Fgfr1op2	0.641676	-0.139885	0.241	0.382	1
Gls	0.641734	0.102465	0.157	0.157	1
Gpr84	0.641936	0.131003	0.13	0.108	1
Trappc6a	0.642046	-0.0552668	0.157	0.255	1
Anapc11	0.642156	-0.056585	0.194	0.294	1
Taf1d	0.642169	0.126255	0.139	0.118	1
Asna1	0.642457	0.164572	0.139	0.098	1
Wapl	0.642632	-0.257728	0.028	0.176	1
Zmat2	0.642796	-0.0408429	0.176	0.314	1
Laptm5	0.642955	0.0941983	0.491	0.52	1
Mat2b	0.643512	-0.119679	0.157	0.255	1
Spn	0.643721	0.0755552	0.148	0.118	1
Tmem216	0.643829	0.0987474	0.12	0.127	1
Tmem165	0.64418	0.09479	0.25	0.245	1
Ufc1	0.645434	-0.0883834	0.093	0.235	1
Cstb	0.646004	0.111457	0.389	0.422	1
Elovl1	0.646048	-0.0576722	0.13	0.245	1
Ube2k	0.646177	-0.113364	0.148	0.255	1
Lman2	0.646373	-0.125708	0.139	0.235	1
Psd4	0.646532	0.105566	0.12	0.098	1
Whsc1l1	0.646756	-0.0698429	0.204	0.294	1
Pole4	0.647155	0.0863783	0.204	0.225	1
Gm6483	0.647556	0.230696	0.12	0.078	1
Cd164	0.648503	0.101747	0.176	0.186	1
Rala	0.648859	-0.222163	0.074	0.216	1
Psmb4	0.649343	-0.0116989	0.231	0.314	1
Fbxl5	0.649358	0.0981877	0.315	0.333	1
Dhx15	0.649785	0.105518	0.176	0.147	1
Syvn1	0.649895	0.15622	0.12	0.059	1
Wipi2	0.650031	0.153822	0.102	0.039	1
Rnf11	0.650061	0.199048	0.157	0.176	1
Taf13	0.650354	0.0678095	0.213	0.225	1
Psmb5	0.650413	0.0976421	0.333	0.333	1
Lyz2	0.650945	0.151993	1	1	1
Slc6a13	0.651129	0.101476	0.25	0.314	1
Cmtm6	0.651608	-0.246918	0.083	0.206	1
Prrc2a	0.65168	0.192734	0.139	0.098	1
Klf2	0.652026	0.261095	0.63	0.637	1
Ppil2	0.65211	0.173336	0.13	0.088	1
Eif3k	0.652149	0.179698	0.481	0.412	1
Maea	0.65218	-0.252324	0.065	0.235	1
Srsf4	0.652216	0.0555975	0.13	0.118	1
Magohb	0.652664	0.113724	0.13	0.088	1
Psmc4	0.652957	-0.065113	0.167	0.245	1
Ets2	0.653268	-0.00834019	0.102	0.206	1
Mzt1	0.653352	0.182512	0.139	0.098	1
E2f4	0.653352	0.303653	0.102	0.02	1
Fkbp2	0.653382	0.139163	0.25	0.294	1
Taok3	0.653631	-0.0815717	0.102	0.225	1
Amn1	0.653899	0.255598	0.111	0.029	1
Nop56	0.65413	0.187167	0.139	0.137	1
Dock8	0.654926	-0.0548867	0.139	0.265	1
Otud5	0.655347	0.191047	0.139	0.108	1
Csgalnact2	0.655385	0.134045	0.12	0.088	1
Prim1	0.655833	0.107946	0.102	0.059	1
Clk1	0.656187	0.309749	0.472	0.48	1
Mbnl2	0.656225	0.132169	0.148	0.137	1
Anapc15	0.656229	0.117294	0.12	0.088	1
Itgb2	0.656279	0.183209	0.426	0.392	1
BC117090	0.656435	-0.0554944	0.083	0.137	1
Ptpn7	0.657963	-0.0186872	0.176	0.167	1
Ap1s1	0.657992	0.155332	0.13	0.127	1
Lrch4	0.658032	0.128404	0.139	0.069	1
Crk	0.658165	0.223525	0.111	0.039	1
Gspt1	0.658322	0.142859	0.111	0.059	1
Selplg	0.658361	0.154056	0.426	0.52	1
H2-Eb1	0.658435	0.233928	0.139	0.059	1
Man2a1	0.65891	0.230593	0.111	0.039	1
Dnajc9	0.658969	0.0703108	0.167	0.157	1
Myo1f	0.65946	-0.096437	0.194	0.265	1
Psmd13	0.659653	0.0544464	0.194	0.206	1
Ppp1r35	0.659835	0.0535347	0.231	0.225	1
Vimp	0.660011	-0.112944	0.074	0.206	1
Hnrnpll	0.660751	0.0937393	0.12	0.098	1
Tmem251	0.660752	0.163229	0.111	0.108	1
Nhp2	0.66078	-0.0857536	0.065	0.167	1
Cenpw	0.662285	0.0370953	0.139	0.157	1
Stap1	0.66258	0.117461	0.204	0.196	1
Vkorc1	0.662736	0.118635	0.111	0.078	1
2900060B14Rik	0.662835	0.0808345	0.157	0.167	1
Cnpy3	0.66301	0.102943	0.12	0.088	1
Csnk1d	0.66335	-0.175528	0.083	0.196	1
Spc24	0.663676	-0.107011	0.139	0.225	1
Pgd	0.664121	0.186397	0.75	0.686	1
Vegfa	0.664368	0.09568	0.167	0.147	1
Hist1h4h	0.664538	0.255832	0.111	0.049	1
Csnk2a1	0.664947	0.0444355	0.167	0.127	1
Cmas	0.665007	-0.193559	0.065	0.206	1
Ywhah	0.665228	-0.0107782	0.417	0.539	1
Pdap1	0.665531	0.0207337	0.231	0.216	1
Upf3a	0.66555	0.110866	0.111	0.049	1
Btf3l4	0.665833	0.127434	0.204	0.186	1
Osbpl9	0.665882	-0.260764	0.065	0.206	1
Ncapd2	0.665906	0.10423	0.12	0.059	1
Pnpla7	0.666156	0.196988	0.12	0.088	1
Pnkd	0.666203	0.115346	0.13	0.088	1
Pik3cd	0.666399	0.0876771	0.12	0.118	1
Rnpep	0.666636	0.126224	0.259	0.255	1
Tardbp	0.667238	0.128241	0.13	0.098	1
Pilrb2	0.6676	0.0234783	0.315	0.363	1
Pole3	0.668253	0.129592	0.12	0.088	1
Ctbp1	0.66878	-0.0883583	0.25	0.314	1
Suv420h2	0.669475	0.152721	0.111	0.039	1
Tmed9	0.670242	0.0216945	0.269	0.353	1
Triobp	0.670363	-0.112265	0.343	0.363	1
Rab8b	0.670363	0.0294531	0.185	0.157	1
Bmx	0.670443	0.0848822	0.148	0.147	1
Ttf1	0.67146	0.158735	0.111	0.039	1
2006-03-01	0.671565	0.115665	0.111	0.069	1
Raf1	0.671605	0.0927885	0.167	0.196	1
Atp6v1a	0.671737	0.114651	0.139	0.167	1
Ubap2l	0.672007	0.11137	0.139	0.127	1
Pten	0.673174	-0.0956909	0.093	0.216	1
Anapc16	0.673775	0.0952091	0.139	0.118	1
Sft2d2	0.673861	0.259552	0.111	0.078	1
Rps12-ps3	0.674083	0.418491	0.546	0.441	1
Tmub2	0.674166	0.148985	0.12	0.078	1
Pik3cg	0.675095	0.214131	0.111	0.059	1
Bet1	0.675234	0.0976666	0.139	0.137	1
Cyb5r1	0.67536	0.0563611	0.139	0.137	1
G0s2	0.675685	0.0474142	0.556	0.49	1
Ndufb4	0.675906	-0.0104307	0.278	0.324	1
Syne1	0.676111	-0.0865588	0.389	0.51	1
Pank2	0.676306	0.140815	0.139	0.118	1
Bin2	0.676367	0.0408769	0.361	0.451	1
Lpcat2	0.676398	-0.00625198	0.148	0.235	1
1700020I14Rik	0.676829	0.0362334	0.167	0.137	1
Raly	0.677416	0.125741	0.463	0.441	1
Zfp330	0.67756	0.186407	0.111	0.039	1
Uimc1	0.678049	0.099011	0.12	0.078	1
Timm13	0.678183	0.20901	0.343	0.304	1
Dpm1	0.678414	0.114145	0.185	0.157	1
Ints6	0.678704	0.103387	0.111	0.059	1
Xdh	0.679118	0.209066	0.12	0.108	1
Map2k3	0.679154	-0.114153	0.093	0.196	1
Rab10os	0.679178	-0.0981075	0.12	0.255	1
Ddx6	0.679388	-0.156452	0.093	0.216	1
Yaf2	0.679513	-0.0434058	0.213	0.284	1
Map2k2	0.67985	0.136597	0.296	0.255	1
Eif4g1	0.679953	0.0857521	0.148	0.118	1
Fam110a	0.680204	0.0509445	0.167	0.137	1
Rab3d	0.680328	0.0600144	0.213	0.206	1
Pygl	0.680595	0.0249421	0.361	0.461	1
Ankrd11	0.68066	-0.155869	0.157	0.245	1
Mpp1	0.681197	-0.0860938	0.157	0.235	1
Gtf2f1	0.681359	0.0716979	0.139	0.098	1
Uba1	0.681432	-0.109886	0.12	0.245	1
Stk4	0.681519	0.187372	0.139	0.137	1
Arrdc3	0.681549	0.118863	0.176	0.157	1
Tctex1d2	0.682458	0.156267	0.167	0.127	1
R3hdm1	0.682898	0.028327	0.13	0.108	1
Zfand2b	0.683453	0.134889	0.194	0.206	1
Unc13d	0.684056	0.0785382	0.148	0.127	1
Vsir	0.684288	0.220341	0.546	0.559	1
Gabbr1	0.684327	0.179307	0.102	0.049	1
Fam168b	0.684426	0.180751	0.111	0.088	1
Hook3	0.684523	0.183365	0.12	0.078	1
1600010M07Rik	0.684575	0.30187	0.139	0.137	1
Mospd1	0.684684	0.103033	0.13	0.108	1
Naa38	0.684913	-0.0498251	0.176	0.216	1
Ap2a2	0.685611	0.131077	0.176	0.176	1
Rbm42	0.685691	-0.0822458	0.213	0.265	1
Zfand2a	0.685988	0.115795	0.13	0.088	1
Lsm4	0.68599	-0.0551683	0.241	0.304	1
Nt5c	0.686299	0.111083	0.204	0.186	1
Tmem234	0.686506	-0.0415798	0.343	0.431	1
Tbcb	0.686601	-0.101217	0.204	0.294	1
Ctsh	0.687232	0.0692446	0.306	0.343	1
Fyb	0.687234	0.132914	0.13	0.127	1
Tmem167	0.687757	0.0576239	0.315	0.343	1
Rbck1	0.687806	0.137046	0.111	0.088	1
N4bp2l1	0.688117	0.231756	0.12	0.108	1
Arhgap11a	0.688125	0.147751	0.102	0.049	1
Ntan1	0.688846	0.143342	0.12	0.078	1
Bckdk	0.68915	0.162436	0.111	0.049	1
Rbm3	0.689199	0.292873	0.713	0.667	1
Ube2j2	0.689217	-0.0930334	0.157	0.255	1
Pafah1b1	0.689246	-0.0222184	0.157	0.265	1
Hist1h3e	0.689425	0.120159	0.102	0.029	1
Triap1	0.689681	0.138222	0.111	0.049	1
Pds5a	0.689745	0.155314	0.157	0.147	1
Card9	0.689774	-0.171345	0.12	0.225	1
Cap1	0.69042	-0.0251963	0.269	0.284	1
Diaph1	0.690736	0.130396	0.167	0.167	1
Wwp2	0.690995	0.0789162	0.12	0.078	1
Sf3b2	0.691059	0.113655	0.296	0.294	1
Gpaa1	0.692221	0.132153	0.12	0.069	1
B3gat3	0.692419	0.116246	0.139	0.127	1
Eny2	0.692872	-0.169313	0.13	0.196	1
Taz	0.693083	0.0932939	0.12	0.078	1
Ppt1	0.693293	0.0766063	0.269	0.353	1
Mrps24	0.693491	0.233087	0.222	0.225	1
Ndufa8	0.693566	0.0939356	0.37	0.353	1
Baz2b	0.693602	-0.0735855	0.167	0.255	1
Nr1h2	0.693783	0.144355	0.241	0.235	1
Creb1	0.694007	0.133172	0.111	0.069	1
Mtdh	0.694207	0.0985783	0.157	0.127	1
Cers6	0.694543	0.0877037	0.185	0.176	1
Dhrs7	0.694615	0.112257	0.417	0.5	1
Xiap	0.694787	0.081219	0.13	0.088	1
Phf3	0.694792	0.15674	0.13	0.108	1
Prkab1	0.694823	0.0825213	0.139	0.098	1
Atf1	0.694945	0.0634536	0.167	0.157	1
Git2	0.694987	0.0477983	0.167	0.147	1
Gm10269	0.695211	0.0932696	0.111	0.078	1
mt-Co2	0.695857	0.0756368	0.843	0.863	1
Copa	0.69613	-0.217288	0.074	0.225	1
Ninj1	0.696306	0.262612	0.148	0.167	1
Abracl	0.696307	-0.0146812	0.472	0.529	1
Sdf2l1	0.697059	-0.014603	0.269	0.304	1
Cdk2	0.697614	-0.0793556	0.194	0.304	1
Fam50a	0.697855	0.221262	0.13	0.088	1
Chd1	0.697894	-0.233945	0.046	0.206	1
Clk4	0.697941	0.0393072	0.139	0.137	1
Mlf2	0.698067	0.134146	0.139	0.137	1
Dach1	0.698165	0.110081	0.13	0.098	1
Glul	0.698453	0.166599	0.12	0.088	1
Tmem180	0.698513	0.151964	0.13	0.098	1
Etf1	0.698697	-0.0785189	0.13	0.245	1
Hes6	0.698889	0.218576	0.102	0.029	1
Prorsd1	0.699034	0.132508	0.139	0.088	1
Lamtor2	0.699565	-0.0334769	0.407	0.471	1
Tfeb	0.699654	0.187368	0.13	0.108	1
Supt5	0.699693	0.190175	0.111	0.078	1
Ctnnbip1	0.699716	-0.0602586	0.13	0.235	1
Sgf29	0.699777	0.13255	0.102	0.049	1
Zyx	0.699993	0.264996	0.602	0.549	1
Stx11	0.700358	0.00256272	0.176	0.186	1
Snhg20	0.701029	0.120776	0.111	0.049	1
Ppp2r2a	0.701309	-0.220014	0.065	0.196	1
Rhog	0.701394	0.0600805	0.407	0.5	1
Brd9	0.701434	0.159044	0.102	0.049	1
Arhgap25	0.701686	0.305265	0.111	0.098	1
Gm4799	0.701738	0.0341154	0.139	0.088	1
Lrrc8d	0.701949	0.190702	0.102	0.108	1
Pih1d1	0.702211	-0.176687	0.111	0.206	1
Stx16	0.702231	0.0135498	0.111	0.069	1
Arfgap2	0.702282	0.0517701	0.12	0.108	1
Usp3	0.702616	0.22316	0.111	0.078	1
Cep44	0.70316	0.144522	0.102	0.088	1
Epn1	0.703282	0.0770799	0.176	0.176	1
Ppan	0.703354	0.140544	0.102	0.049	1
Ube2f	0.703407	-0.0972715	0.12	0.245	1
Klf7	0.703686	-0.0214919	0.12	0.225	1
Psip1	0.703972	0.116161	0.13	0.098	1
Pop5	0.704074	0.107039	0.102	0.098	1
Hnrnph3	0.70416	0.152816	0.111	0.078	1
Commd7	0.704224	0.0841186	0.13	0.137	1
Atf3	0.704313	0.184103	0.259	0.373	1
Cox14	0.704423	0.115545	0.398	0.373	1
Anp32b	0.704467	0.101078	0.454	0.471	1
Impdh2	0.704526	-0.0265646	0.167	0.196	1
Eapp	0.704634	-0.13858	0.13	0.245	1
Calu	0.704659	0.0680761	0.111	0.059	1
Rwdd1	0.704715	-0.157151	0.111	0.206	1
Grk6	0.704791	-0.0381323	0.213	0.284	1
1700123O20Rik	0.705251	0.0978781	0.185	0.216	1
Rnf114	0.705334	0.225172	0.148	0.137	1
Gltp	0.705432	0.122871	0.167	0.206	1
Tagap	0.705455	0.180185	0.102	0.069	1
Ppp6r1	0.705972	0.102047	0.111	0.108	1
Gnai3	0.706051	-0.0474616	0.241	0.304	1
St7l	0.706738	0.158963	0.102	0.088	1
Pgk1	0.706852	0.115153	0.157	0.147	1
Hmox2	0.707469	0.0300402	0.148	0.147	1
Mthfsl	0.707508	0.0285156	0.259	0.275	1
Ppp5c	0.707575	0.14667	0.111	0.069	1
Gm16286	0.708055	0.0388744	0.139	0.137	1
Rnf113a2	0.708124	0.0960982	0.148	0.127	1
Mrpl15	0.708192	0.0400315	0.148	0.127	1
Gak	0.708623	0.130405	0.111	0.069	1
B230208H11Rik	0.708851	0.174526	0.324	0.363	1
St6galnac2	0.708861	0.121636	0.111	0.049	1
Clec4d	0.709166	-0.0121669	0.157	0.235	1
Pdlim7	0.709403	0.130401	0.12	0.108	1
Mycbp2	0.709449	0.0910452	0.111	0.098	1
Ptp4a2	0.709778	0.0129815	0.204	0.196	1
Tacc3	0.709863	-0.181933	0.065	0.167	1
Dnajc30	0.709964	0.17336	0.102	0.049	1
Dok1	0.710103	0.0842148	0.13	0.108	1
Arsb	0.710183	0.106183	0.111	0.088	1
Ccdc53	0.7105	0.12527	0.13	0.098	1
Zfp36l1	0.710513	0.128025	0.13	0.118	1
Hnrnph2	0.710996	0.0956297	0.157	0.206	1
Cd84	0.711044	0.130869	0.194	0.167	1
Atp6v1d	0.711383	-0.0811027	0.157	0.245	1
Bnip3l	0.711436	-0.086976	0.204	0.294	1
Dnajb6	0.711451	0.0271267	0.315	0.343	1
Arl8a	0.71148	-0.230671	0.083	0.196	1
Nr3c1	0.711975	0.15154	0.139	0.127	1
Ciapin1	0.712064	0.115325	0.111	0.088	1
Penk	0.712451	-0.156806	0.167	0.265	1
Ppp3ca	0.712538	-0.0674472	0.25	0.294	1
Safb2	0.712698	0.109123	0.157	0.147	1
Setd8	0.713384	0.221203	0.213	0.206	1
Rnf38	0.713552	0.041911	0.111	0.088	1
Pnrc2	0.713758	-0.11676	0.12	0.216	1
Ap1b1	0.714189	0.155868	0.102	0.049	1
Slc2a3	0.714221	0.17514	0.222	0.216	1
Abi1	0.715009	0.0866805	0.139	0.157	1
Tmem50b	0.716081	0.0819623	0.102	0.039	1
Ik	0.716529	0.0748685	0.176	0.186	1
Cdipt	0.716681	0.0141512	0.139	0.147	1
Tonsl	0.716795	0.127939	0.528	0.588	1
Cdkn3	0.717113	-0.152395	0.111	0.206	1
Il2rg	0.717307	-0.113922	0.046	0.206	1
Gm10076	0.71731	0.37383	0.713	0.52	1
Tmem154	0.717408	0.0873592	0.139	0.137	1
Sys1	0.717522	-0.075217	0.12	0.216	1
Dram2	0.717643	0.120216	0.111	0.088	1
Lmo2	0.717762	0.0340567	0.269	0.275	1
Cyp4f18	0.717989	0.0997094	0.13	0.088	1
Galns	0.718096	0.0938591	0.148	0.118	1
Mapk1	0.718318	0.122423	0.13	0.137	1
Saraf	0.718431	-0.0888734	0.074	0.167	1
Naa15	0.719182	0.109742	0.102	0.078	1
Rnf126	0.719274	0.121774	0.148	0.118	1
RP23-218K15.3	0.719413	0.147363	0.102	0.069	1
Borcs6	0.719656	0.14911	0.102	0.078	1
Dock5	0.719799	0.21447	0.111	0.069	1
Nptn	0.720131	-0.102221	0.157	0.245	1
Dennd1c	0.72015	0.103004	0.111	0.059	1
Clec4a2	0.720159	0.0734608	0.722	0.784	1
Gm7160	0.720204	0.155914	0.102	0.049	1
Pcid2	0.720565	0.125063	0.102	0.039	1
Sfr1	0.720869	0.00956806	0.176	0.206	1
Ndufs5	0.720988	0.0267672	0.361	0.49	1
Polr2f	0.721401	0.0320351	0.176	0.176	1
Ppwd1	0.722235	0.0944486	0.111	0.098	1
Ebna1bp2	0.722373	-0.219025	0.056	0.186	1
Rgs1	0.722499	0.136477	0.157	0.127	1
Snhg12	0.722743	0.0650499	0.102	0.108	1
Man2b1	0.722776	0.123915	0.287	0.284	1
Ctdsp1	0.72295	-0.0321354	0.222	0.265	1
Abt1	0.72323	0.0635892	0.148	0.127	1
Ppp1r9b	0.72338	0.202717	0.111	0.088	1
Cops5	0.723427	0.110357	0.139	0.127	1
Synj1	0.723434	0.0947519	0.13	0.127	1
Cspp1	0.723457	0.129724	0.102	0.088	1
Igf1r	0.723633	0.119278	0.13	0.127	1
Golga7	0.723922	-0.0704332	0.13	0.235	1
Rnps1	0.724224	0.115128	0.111	0.108	1
Mcfd2	0.724347	0.0883057	0.102	0.059	1
Lrrfip1	0.724394	0.0289053	0.25	0.343	1
Rfc3	0.724527	0.0814127	0.111	0.088	1
Rab1b	0.724817	0.0230071	0.194	0.206	1
Apoa1bp	0.72485	-0.161641	0.074	0.206	1
Klf3	0.724851	0.134673	0.102	0.078	1
Smim5	0.724904	0.0486615	0.093	0.108	1
Rnf44	0.725133	0.206174	0.111	0.078	1
Fkbp1a	0.725578	-0.0771886	0.12	0.216	1
Fli1	0.726056	0.0867121	0.167	0.196	1
Pan3	0.726138	0.217951	0.139	0.147	1
Rnf13	0.726142	-0.179449	0.139	0.225	1
Elmo1	0.726439	0.0300433	0.139	0.118	1
Uqcc3	0.726501	0.0976643	0.222	0.225	1
Fam65b	0.726914	-0.121278	0.12	0.255	1
AK010878	0.726967	-0.000390234	0.157	0.127	1
Spop	0.72741	-0.0516973	0.157	0.225	1
Acat1	0.727453	0.134681	0.12	0.088	1
Emc8	0.727815	0.0518557	0.111	0.078	1
Skp1a	0.727872	-0.0736579	0.157	0.216	1
Dlst	0.727938	0.148963	0.102	0.088	1
Hras	0.728176	0.161803	0.12	0.069	1
Sec11a	0.728505	0.0744159	0.25	0.275	1
Klhl6	0.728709	0.0398383	0.148	0.157	1
Wnk1	0.728919	0.152913	0.204	0.196	1
Cma1	0.72912	0.116335	0.13	0.118	1
Rbm39	0.729446	0.252581	0.75	0.735	1
Hagh	0.729555	0.136151	0.12	0.127	1
Lnp	0.729729	0.0860285	0.13	0.157	1
Hacd4	0.729853	0.19539	0.13	0.137	1
Zdhhc20	0.730387	0.0683773	0.13	0.137	1
Rab7	0.730456	0.086999	0.38	0.422	1
Klhl9	0.730536	0.14418	0.102	0.078	1
Max	0.730708	0.0533897	0.454	0.49	1
Tap2	0.73079	0.0348476	0.12	0.137	1
Ric8	0.730798	0.0860607	0.148	0.118	1
Gm26532	0.731389	-0.336984	0	0.127	1
Trim28	0.731964	0.0588026	0.111	0.088	1
Ramp1	0.732477	-0.00402751	0.333	0.461	1
Nfic	0.732832	0.0272039	0.167	0.147	1
Rit1	0.733052	0.0620431	0.111	0.078	1
Fpr1	0.73323	0.128444	0.25	0.275	1
Vars	0.733638	-0.0128497	0.111	0.088	1
Smg9	0.733773	0.0604523	0.139	0.137	1
Txlna	0.733788	0.0743931	0.111	0.098	1
Pxn	0.733852	0.00920562	0.231	0.314	1
Ifngr1	0.733939	0.00427131	0.213	0.265	1
Vps4b	0.734056	-0.138515	0.074	0.196	1
Apitd1	0.734149	0.0193899	0.12	0.108	1
Arl6ip5	0.734199	0.112764	0.148	0.137	1
Tor1aip2	0.734518	0.00557784	0.102	0.088	1
Ucp2	0.734972	0.183516	0.685	0.696	1
Hk3	0.735214	0.128278	0.454	0.471	1
Isg15	0.73525	0.0577068	0.139	0.196	1
Rdx	0.735383	-0.0757903	0.111	0.186	1
Srpr	0.735442	0.0748374	0.139	0.137	1
Mplkip	0.735468	0.124458	0.12	0.098	1
Arid3a	0.735962	0.0872194	0.148	0.167	1
Mboat7	0.736174	-0.0967873	0.157	0.265	1
Rpe	0.736279	0.0175855	0.13	0.118	1
Itgal	0.736358	0.1123	0.25	0.294	1
Tmem43	0.7369	0.170397	0.139	0.108	1
Mthfs	0.736922	0.088157	0.139	0.098	1
Snrpb2	0.737077	0.0840495	0.222	0.255	1
Rsbn1	0.737181	0.133321	0.102	0.069	1
Fcgr3	0.73746	0.202461	0.583	0.608	1
Arhgef1	0.7376	0.0228953	0.398	0.412	1
Lsm10	0.738118	-0.121724	0.111	0.216	1
Mrpl55	0.738147	0.0383439	0.13	0.127	1
Rab1a	0.738459	-0.0266718	0.269	0.353	1
Cyb5r4	0.738505	-0.0891174	0.259	0.304	1
Kctd10	0.738596	0.0385283	0.13	0.137	1
Meaf6	0.738811	0.102591	0.12	0.108	1
Rgcc	0.738829	-0.0846255	0.222	0.294	1
Pdzd8	0.739284	0.0973494	0.157	0.176	1
Psmd2	0.739418	-0.0113038	0.111	0.098	1
Ankrd22	0.739531	0.0934708	0.13	0.127	1
2410015M20Rik	0.739588	0.104925	0.241	0.255	1
Brap	0.739815	0.137534	0.111	0.098	1
Selt	0.739837	0.104082	0.25	0.324	1
Aamp	0.740271	0.0411777	0.12	0.137	1
Rrm1	0.740582	0.0998194	0.12	0.088	1
Anxa7	0.740811	0.0297656	0.185	0.186	1
Lpgat1	0.74215	0.133046	0.102	0.069	1
Acot7	0.742444	0.183429	0.111	0.069	1
Ssb	0.742531	-0.0147678	0.222	0.275	1
Slc31a2	0.742534	0.00551074	0.287	0.353	1
Dctn3	0.742747	-0.0261173	0.194	0.255	1
Zfp710	0.742878	0.101114	0.12	0.088	1
Ccne2	0.743031	0.0923941	0.102	0.049	1
Cep83	0.743124	0.147428	0.102	0.088	1
Tapbp	0.743124	0.0118623	0.231	0.275	1
Srp54b	0.743369	0.043899	0.139	0.176	1
Ccdc47	0.743436	0.151104	0.102	0.078	1
Naa50	0.743517	0.074941	0.157	0.108	1
Nipsnap3b	0.743714	-0.0232627	0.148	0.245	1
Ifnar2	0.74389	-0.0214881	0.148	0.245	1
Gm10094	0.744081	0.047321	0.185	0.186	1
Rhoh	0.744252	-0.17944	0.056	0.157	1
Dnajc19	0.744356	0.0869736	0.167	0.206	1
Rnf41	0.744492	0.0514393	0.102	0.069	1
Neu1	0.74477	0.0572955	0.222	0.265	1
Krtcap3	0.744962	0.0231952	0.102	0.078	1
Ppp4r2	0.745036	0.149194	0.102	0.069	1
Arpc5l	0.745176	0.103853	0.148	0.157	1
Usf2	0.745179	0.00154298	0.222	0.333	1
Sbno1	0.745285	-0.150317	0.139	0.255	1
Mef2c	0.745701	0.162551	0.102	0.088	1
Rp2	0.746171	0.0767021	0.13	0.118	1
Lman2l	0.746285	0.0348744	0.13	0.088	1
Vapb	0.746571	0.11881	0.102	0.108	1
Tifa	0.746828	0.183763	0.12	0.127	1
Lsm12	0.74703	-0.167787	0.12	0.235	1
Nfam1	0.747244	-0.0770012	0.204	0.284	1
Psmc5	0.747534	-0.105587	0.093	0.176	1
D430042O09Rik	0.747597	0.166311	0.111	0.118	1
Nop10	0.74776	0.21594	0.38	0.373	1
Trappc6b	0.747851	-0.193328	0.167	0.235	1
Spin1	0.747877	0.120568	0.102	0.069	1
Prcp	0.747897	0.103024	0.111	0.108	1
Dmxl2	0.747912	-0.166924	0.083	0.186	1
Clec5a	0.748274	-0.0310129	0.287	0.382	1
Gm5093	0.748393	0.0778284	0.102	0.069	1
AF251705	0.74847	0.221364	0.157	0.147	1
Tln1	0.748547	0.0606631	0.389	0.412	1
Scrg1	0.748572	-0.107555	0.083	0.196	1
Cpeb2	0.748749	0.058145	0.102	0.088	1
Spag9	0.748974	-0.203594	0.074	0.186	1
Rpp25l	0.749051	0.133449	0.102	0.069	1
Arl2bp	0.750219	-0.0375845	0.083	0.206	1
Stag2	0.750244	-0.0102868	0.13	0.108	1
Mapkapk3	0.750357	-0.0864722	0.111	0.196	1
Snx18	0.750378	0.108727	0.185	0.186	1
Pxk	0.750436	-0.218714	0.037	0.176	1
Zfp655	0.750461	0.152882	0.102	0.078	1
Rsrc2	0.750544	-0.041087	0.222	0.255	1
Mrpl17	0.750773	-0.220453	0.083	0.176	1
Chic2	0.750776	-0.109258	0.269	0.304	1
Tecr	0.750854	0.0202784	0.676	0.755	1
Pkmyt1	0.75119	0.0942139	0.13	0.069	1
Gramd1a	0.75167	0.0596917	0.12	0.127	1
Kdelr1	0.751711	0.0396519	0.12	0.147	1
Brd1	0.751924	0.08953	0.102	0.078	1
Ubald1	0.751946	0.191051	0.12	0.118	1
A630001G21Rik	0.752039	-0.0366728	0.111	0.098	1
Son	0.752075	0.182422	0.63	0.637	1
Zfc3h1	0.752305	0.0945512	0.102	0.078	1
Hopx	0.752715	0.241696	0.102	0.088	1
Ndufc1	0.752965	0.0875691	0.296	0.392	1
Slc35b1	0.753045	0.0166973	0.139	0.147	1
Mgat1	0.753342	0.0547344	0.13	0.137	1
Nsmce2	0.753802	-0.00064005	0.148	0.137	1
Ppm1m	0.754673	-0.079425	0.296	0.353	1
Trappc2l	0.754712	-0.066906	0.231	0.363	1
Camta1	0.755441	0.00284725	0.102	0.098	1
Uap1	0.756393	0.0874344	0.093	0.108	1
Stt3a	0.756843	0.098816	0.139	0.137	1
Mtmr3	0.756867	0.0774085	0.12	0.137	1
Gngt2	0.757344	0.228382	0.102	0.098	1
Srsf9	0.757406	0.0305855	0.102	0.127	1
Chchd1	0.757447	-0.00177305	0.204	0.245	1
6430548M08Rik	0.757515	0.0531388	0.13	0.118	1
Trappc1	0.757877	0.0380197	0.148	0.147	1
Polr2j	0.758094	-0.058187	0.306	0.382	1
Sh3bgrl	0.758936	-0.00743482	0.13	0.157	1
Hnrnpul2	0.759087	-0.0967587	0.222	0.225	1
Kif5b	0.759238	0.0957917	0.185	0.216	1
Rpia	0.759317	-0.00773953	0.157	0.196	1
Rbms1	0.759447	0.100119	0.269	0.265	1
Ppp2r4	0.759468	0.0506534	0.13	0.127	1
Cdc42se1	0.75982	0.196736	0.241	0.333	1
Stk38	0.759901	0.070293	0.157	0.186	1
Mtch2	0.75993	-0.166017	0.065	0.137	1
Sirpb1c	0.760145	0.188257	0.093	0.127	1
Brd7	0.760159	-0.0199707	0.12	0.225	1
Lair1	0.761434	0.06886	0.111	0.118	1
Ano6	0.761594	0.0731607	0.111	0.098	1
Carhsp1	0.761628	0.0198416	0.296	0.382	1
Fam21	0.761689	0.104378	0.139	0.137	1
Dgkz	0.762129	-0.234888	0.046	0.176	1
2007-09-01	0.762337	0.149359	0.296	0.314	1
Mcm6	0.762433	0.102173	0.111	0.118	1
Ccnt1	0.763047	0.0819741	0.176	0.186	1
Prdx3	0.763131	0.0192449	0.111	0.098	1
Fgd4	0.763289	0.0895223	0.148	0.137	1
Sdccag3	0.763406	0.0612416	0.139	0.147	1
Eif4e3	0.763432	0.103673	0.139	0.137	1
Naa10	0.764132	0.0870617	0.13	0.118	1
Gsk3b	0.764474	-0.158002	0.176	0.265	1
Fam32a	0.764496	0.119867	0.315	0.373	1
Numb	0.764939	0.0422603	0.12	0.088	1
Vps26b	0.765182	0.0463028	0.111	0.108	1
Cd44	0.765226	0.0408074	0.361	0.422	1
Gpank1	0.765313	0.133271	0.111	0.088	1
Sc5d	0.765575	-0.255242	0.028	0.157	1
Ndufs2	0.765609	-0.126859	0.148	0.245	1
G3bp1	0.765819	-0.0499447	0.13	0.176	1
Fabp5	0.766879	-0.309528	0.019	0.118	1
Stk39	0.767151	0.0413312	0.13	0.118	1
Pxylp1	0.767187	0.0925557	0.12	0.118	1
Usp4	0.767255	-0.208064	0.046	0.167	1
Ndufb6	0.767755	0.191539	0.278	0.284	1
Stk11	0.767911	-0.0313996	0.102	0.206	1
Dnajc5	0.768017	0.0564508	0.194	0.186	1
Trpc4ap	0.768025	0.102276	0.111	0.098	1
Cisd2	0.768069	-0.0253881	0.185	0.206	1
Sugt1	0.768136	-0.178287	0.093	0.186	1
Pi16	0.768156	0.173589	0.537	0.608	1
Ndufv1	0.768368	0.0707812	0.102	0.088	1
Napsa	0.768426	0.113786	0.287	0.255	1
Mrpl40	0.768708	0.157542	0.13	0.127	1
Mrpl28	0.769081	0.0366953	0.12	0.088	1
Apmap	0.769091	-0.118202	0.111	0.235	1
Gys1	0.769427	0.0806995	0.111	0.118	1
Id3	0.769428	0.20006	0.102	0.059	1
Oard1	0.769437	0.0478821	0.111	0.108	1
Bloc1s4	0.769478	0.0749141	0.139	0.137	1
Brd4	0.769485	0.0524076	0.167	0.216	1
Dnajc3	0.769647	0.0274028	0.12	0.118	1
Hnrnpa3	0.76968	0.12216	0.565	0.52	1
Puf60	0.769848	0.100222	0.204	0.157	1
AI413582	0.770587	-0.0152759	0.176	0.235	1
Safb	0.770815	0.0616339	0.139	0.137	1
Ogdh	0.771133	-0.0150025	0.13	0.127	1
Immp1l	0.771212	0.0310191	0.139	0.118	1
Rab5a	0.771267	-0.00123544	0.176	0.216	1
I830077J02Rik	0.771372	0.0204479	0.167	0.225	1
Nars	0.772206	-0.1137	0.074	0.176	1
Pfdn1	0.772259	-0.15362	0.102	0.206	1
Tarm1	0.772416	0.219083	0.111	0.078	1
Actg1	0.773213	0.161366	0.917	0.892	1
Ppp2r5c	0.774115	0.141892	0.12	0.118	1
Crebbp	0.774278	0.0808148	0.102	0.088	1
Ppp3r1	0.774363	0.142546	0.111	0.098	1
Nfil3	0.774664	0.0909487	0.148	0.147	1
Cfap20	0.774736	0.123324	0.102	0.078	1
Irf2	0.774755	0.137778	0.139	0.157	1
Plekhf2	0.774761	-0.117351	0.167	0.265	1
Psma4	0.774905	-0.042665	0.102	0.186	1
Mrpl34	0.775011	-0.047415	0.111	0.186	1
Krcc1	0.77504	-0.0846531	0.204	0.275	1
Ndufs6	0.775745	0.0739921	0.444	0.431	1
Srd5a3	0.776324	0.0559709	0.111	0.098	1
Tmx3	0.776521	-0.00312422	0.102	0.118	1
Gna12	0.776589	0.0555434	0.102	0.088	1
Smpdl3a	0.776761	-0.0355872	0.296	0.343	1
Rap2c	0.777241	0.109324	0.111	0.088	1
Smim12	0.777274	0.0603939	0.093	0.118	1
Sike1	0.777579	0.133714	0.111	0.108	1
Nck1	0.777671	0.0290536	0.102	0.078	1
Laptm4a	0.777779	0.0136812	0.213	0.294	1
Nfe2	0.777781	0.220079	0.12	0.127	1
Gm26740	0.778036	0.0949758	0.241	0.235	1
Tmem205	0.778831	-0.125509	0.093	0.176	1
Rbmxl1	0.779092	0.0856597	0.111	0.078	1
E030030I06Rik	0.779327	0.0848981	0.111	0.098	1
Zranb2	0.779507	-0.169957	0.065	0.176	1
Tirap	0.779928	0.11252	0.111	0.098	1
H2afx	0.780003	0.111176	0.352	0.343	1
Echs1	0.780123	0.0706696	0.102	0.088	1
Dctpp1	0.780129	-0.0442231	0.12	0.245	1
Cdc26	0.780428	-0.152549	0.083	0.216	1
Stat1	0.780664	0.109935	0.111	0.078	1
Kin	0.780666	0.014162	0.102	0.078	1
St3gal5	0.780728	-0.0611518	0.083	0.167	1
Zfp422	0.780783	0.0813974	0.12	0.098	1
Ubxn8	0.780931	0.0101737	0.111	0.108	1
Ube2n	0.780939	-0.0798016	0.241	0.382	1
2700060E02Rik	0.780944	0.0074465	0.139	0.167	1
Parvg	0.781186	0.0446618	0.241	0.245	1
Dnm2	0.781255	0.0668802	0.194	0.196	1
Ptpn18	0.781452	0.19253	0.713	0.706	1
Pilra	0.781569	0.147933	0.435	0.461	1
Ythdc1	0.781765	0.0617975	0.167	0.216	1
Sgta	0.781898	0.0521791	0.12	0.108	1
Dnajc8	0.781911	-0.0615152	0.269	0.304	1
Rab32	0.782037	0.00554783	0.194	0.186	1
Smc6	0.782158	0.0455936	0.148	0.108	1
Phactr2	0.782185	0.0680029	0.13	0.137	1
Nlrp3	0.782331	-0.220325	0.046	0.157	1
Pkig	0.782566	0.0691278	0.102	0.069	1
Tcp1	0.782598	-0.0698706	0.111	0.167	1
Mdm2	0.782739	-0.14064	0.074	0.186	1
Rin3	0.783	0.0998141	0.176	0.206	1
Cnppd1	0.783	0.0551306	0.25	0.294	1
1810037I17Rik	0.783556	0.153925	0.648	0.735	1
Pdcd6ip	0.783848	-0.11114	0.13	0.225	1
Xpc	0.784063	0.050349	0.241	0.245	1
Tes	0.784841	0.0923483	0.102	0.108	1
Ngdn	0.785234	-0.181288	0.111	0.225	1
Arf6	0.785521	0.105522	0.306	0.382	1
Commd6	0.78575	0.0632399	0.194	0.176	1
Cybb	0.785767	0.0273551	0.546	0.578	1
Map2k1	0.786155	-0.167682	0.093	0.206	1
Krtcap2	0.786165	0.140006	0.38	0.343	1
Kdelr2	0.786293	-0.0545432	0.194	0.255	1
Atp11b	0.786496	0.0526518	0.278	0.294	1
Rtf1	0.786778	0.0175917	0.194	0.206	1
Abhd5	0.786874	0.0801351	0.241	0.265	1
Cd81	0.786954	0.0763941	0.38	0.402	1
Rrp1	0.787179	0.0167945	0.148	0.176	1
Mbnl1	0.787231	0.0256049	0.324	0.402	1
Vdac3	0.787492	-0.0766026	0.185	0.265	1
Irf1	0.787563	0.0973315	0.111	0.137	1
Cct3	0.787588	-0.0560058	0.074	0.127	1
Ddx3x	0.787623	0.0680873	0.278	0.294	1
Smarcc2	0.787636	0.0044446	0.102	0.108	1
Fus	0.787688	0.0715337	0.491	0.49	1
Slc22a15	0.788027	0.0827627	0.204	0.235	1
Hnrnpm	0.788656	0.0607575	0.231	0.245	1
Rpl35a	0.788938	0.119049	0.981	0.971	1
Lsm1	0.789254	0.0825395	0.111	0.108	1
Hadhb	0.78939	0.124686	0.102	0.078	1
Arid4a	0.789433	0.119118	0.12	0.108	1
Sdha	0.789797	0.0988672	0.111	0.108	1
Zc3hav1	0.789845	-0.124759	0.12	0.245	1
Mrgpra2a	0.790118	0.03931	0.407	0.392	1
Rps6ka1	0.79019	-0.110388	0.167	0.275	1
Ccnh	0.790219	0.0806833	0.102	0.088	1
Bri3bp	0.790477	-0.135426	0.083	0.186	1
Rfc1	0.79058	0.0345861	0.102	0.078	1
Dfna5	0.790614	0.11473	0.102	0.127	1
Rbfa	0.790665	-0.093046	0.259	0.333	1
Msrb2	0.790721	0.100067	0.111	0.157	1
Tmem219	0.790787	-0.000161638	0.157	0.196	1
Tmem80	0.790905	0.0453118	0.111	0.098	1
Parl	0.79122	0.0265923	0.111	0.137	1
Upf3b	0.791413	0.0957042	0.102	0.108	1
Ndufb5	0.792007	0.146289	0.269	0.235	1
Hnrnpd	0.792513	0.0419582	0.241	0.245	1
2310036O22Rik	0.79267	0.0108579	0.38	0.461	1
Sh3kbp1	0.792686	-0.127836	0.111	0.216	1
Mydgf	0.792771	0.0487378	0.12	0.118	1
Fam177a	0.793649	0.00122356	0.157	0.206	1
Arl2	0.79376	0.0632329	0.102	0.088	1
Pak1ip1	0.794041	-0.0954757	0.074	0.157	1
Slmo2	0.794211	0.0410682	0.139	0.137	1
Rab27a	0.794421	0.0187057	0.139	0.157	1
Tank	0.794545	0.0696324	0.13	0.147	1
Cept1	0.794699	0.00956731	0.13	0.137	1
Arhgef2	0.795161	0.100085	0.157	0.196	1
Vamp4	0.79539	0.0387088	0.102	0.108	1
Sec22b	0.795414	-0.169999	0.111	0.225	1
Slc27a4	0.795428	-0.216366	0.093	0.196	1
Etfa	0.795822	-0.0830236	0.111	0.206	1
Tm7sf3	0.795862	-0.00582389	0.102	0.088	1
Ankrd13a	0.795959	0.00900622	0.213	0.196	1
Prpf19	0.796036	0.12561	0.102	0.088	1
Set	0.796304	0.049408	0.269	0.333	1
Zbtb7b	0.797024	-0.0963123	0.157	0.206	1
Npm3	0.79706	-0.166426	0.074	0.147	1
Hist1h1b	0.797279	-0.244206	0.046	0.137	1
Sh3glb1	0.797339	0.0987621	0.324	0.343	1
Plekha2	0.797384	0.0868607	0.13	0.167	1
[truncated: 1,523 more rows]

## Sheet: Suppl File 7
Supplementary File 7: Differentially expressed genes in PLP compared to GMP
	p_val	avg_logFC	pct.1	pct.2	p_val_adj
Rpl29	0	-1.43562	0.832	1	0
Rpl23a	0	-1.44947	0.91	1	0
Rps15a	0	-1.50676	0.94	1	0
Rpl10	0	-1.55741	0.903	1	0
Rplp0	0	-1.58128	0.884	1	0
Rps6	0	-1.61588	0.873	0.997	0
Rpl15	0	-1.6375	0.731	1	0
Rpl14	0	-1.66321	0.84	1	0
Rps2	0	-1.79188	0.787	1	0
Ctsg	0	-2.19796	0.75	1	0
Elane	0	-2.43044	0.836	0.997	0
Rps27a	2.13525e-307	-1.16274	0.978	1	1.83696e-303
Rpl6	1.27711e-301	-1.44883	0.881	1	1.0987e-297
Rps3a1	2.21826e-301	-1.48393	0.899	1	1.90837e-297
Plac8	3.35565e-301	-1.38607	0.944	1	2.88686e-297
Rpl37	7.31093e-300	-1.26125	0.985	1	6.28959e-296
Rpl4	1.55853e-299	-1.53635	0.776	1	1.3408e-295
Rpl13	1.97047e-299	-1.64998	0.903	1	1.6952e-295
Rpl34	1.7111e-295	-1.24382	0.884	1	1.47206e-291
Rpl19	8.16222e-295	-1.33568	0.881	1	7.02196e-291
Rps23	1.88549e-292	-1.51512	0.94	1	1.62209e-288
Rpl36a	4.48315e-292	-1.73778	0.743	1	3.85685e-288
Rps16	4.91289e-289	-1.32341	0.959	1	4.22656e-285
Rpl18a	2.1213e-288	-1.46608	0.978	1	1.82496e-284
Rpl27	1.88907e-283	-1.24866	0.851	1	1.62517e-279
Eef1a1	1.30842e-282	-1.59368	0.84	1	1.12563e-278
Rpl18	2.30627e-282	-1.40553	0.799	1	1.98409e-278
Rps7	5.58543e-281	-1.52091	0.817	1	4.80515e-277
Rpl23a-ps3	5.07588e-280	-1.41425	0.705	1	4.36678e-276
Rpl11	2.04837e-278	-1.3388	0.914	1	1.76221e-274
Rps25	1.29557e-277	-1.23046	0.907	1	1.11458e-273
Rps10	1.88844e-277	-1.28544	0.825	1	1.62463e-273
Rpl3	2.03707e-277	-1.7699	0.675	0.994	1.75249e-273
Rps3	1.42437e-276	-1.30773	0.94	1	1.22538e-272
Rpl17	1.15234e-275	-1.37201	0.94	1	9.91356e-272
Rpl32	1.53512e-274	-1.56007	0.955	1	1.32066e-270
Rps17	3.76223e-272	-1.4555	0.869	1	3.23665e-268
Rps26	5.44751e-271	-1.49234	0.787	1	4.6865e-267
Rps14	1.89556e-270	-1.25126	0.97	1	1.63075e-266
Rplp2	3.93854e-269	-1.42205	0.903	1	3.38833e-265
Rpl23	9.22224e-266	-1.35511	0.914	1	7.93389e-262
Rpl35	9.77577e-266	-1.73856	0.795	1	8.4101e-262
Rpl24	4.11555e-265	-1.22629	0.858	1	3.54061e-261
Rps27	4.2108e-265	-1.11858	0.989	1	3.62255e-261
Rpl30	1.11313e-260	-1.31771	0.731	0.997	9.57621e-257
Rps5	1.50259e-258	-1.56536	0.862	1	1.29267e-254
Rps24	2.08269e-258	-1.40546	0.914	1	1.79174e-254
Rpl22	6.74029e-258	-1.46007	0.66	1	5.79867e-254
Rps4x	1.41858e-257	-1.53645	0.836	0.997	1.2204e-253
Rps13	1.47678e-257	-1.10343	0.907	1	1.27048e-253
Rps11	6.95684e-256	-1.2684	0.948	1	5.98497e-252
Prtn3	9.2098e-254	-1.88321	0.739	1	7.92319e-250
Rpl39	1.50009e-253	-1.55559	0.91	1	1.29053e-249
Rps21	2.46805e-252	-1.40614	0.757	0.997	2.12326e-248
Rpl27a	2.71824e-252	-1.36191	0.899	1	2.3385e-248
Rpl7	5.40738e-249	-1.28478	0.795	0.997	4.65197e-245
Rpl13a	1.64063e-247	-1.35178	0.922	1	1.41143e-243
Rps18	1.40256e-243	-1.55092	0.914	1	1.20662e-239
Ngp	3.84184e-243	3.35112	0.966	0.982	3.30513e-239
Srgn	4.27568e-243	-0.808694	0.963	1	3.67837e-239
Retnlg	1.53408e-240	3.68512	0.978	0.967	1.31977e-236
Rps15	4.89205e-239	-1.24464	0.873	1	4.20863e-235
Rps28	2.63425e-237	-1.58759	0.888	1	2.26624e-233
Rpl28	2.29576e-236	-1.43638	0.869	1	1.97505e-232
Rps19	2.73235e-235	-1.4938	0.955	1	2.35064e-231
Gm8730	1.21915e-234	-1.51871	0.578	0.988	1.04884e-230
Rpl10a	1.29826e-234	-1.52922	0.765	0.997	1.11689e-230
Rpl26	5.5036e-234	-1.36468	0.896	1	4.73475e-230
Rps8	1.52319e-232	-1.50976	0.869	1	1.3104e-228
Rps20	3.62144e-231	-1.37341	0.828	1	3.11553e-227
Rpl9	3.64603e-231	-1.2427	0.866	1	3.13668e-227
Rpl35a	5.89879e-230	-1.04663	0.985	1	5.07473e-226
Rpl41	1.89556e-229	-1.41121	0.981	1	1.63075e-225
Rpl21	1.92465e-228	-1.25539	0.843	0.997	1.65577e-224
S100a6	2.20785e-227	3.30257	0.918	0.644	1.89941e-223
Ms4a3	4.05694e-226	-1.35651	0.571	0.988	3.49019e-222
Rps12-ps3	2.24853e-225	-1.59962	0.552	1	1.93441e-221
Naca	4.2393e-225	-1.0925	0.769	0.997	3.64707e-221
Gm10073	8.26687e-224	-1.43678	0.522	0.997	7.11199e-220
Rpl31	3.70755e-223	-1.19741	0.918	1	3.18961e-219
Rpl6l	6.69979e-223	-1.42393	0.526	0.988	5.76383e-219
Rpl22l1	4.14387e-219	-1.21983	0.716	1	3.56497e-215
Rpl10-ps3	3.17752e-217	-1.44578	0.522	0.976	2.73362e-213
Nkg7	1.34505e-215	-1.66535	0.34	0.991	1.15715e-211
Rps29	2.00622e-214	-1.24863	0.989	1	1.72595e-210
Fau	7.40679e-214	-0.710223	0.989	1	6.37206e-210
Rplp1	7.61516e-214	-1.47109	0.907	1	6.55132e-210
Rpl8	1.15286e-213	-1.2973	0.84	0.994	9.91807e-210
Rpl7a	4.82198e-212	-1.11513	0.772	1	4.14835e-208
Rpl12	8.7819e-211	-1.56949	0.616	1	7.55507e-207
Rps9	1.02524e-204	-0.72165	0.981	1	8.82011e-201
Gm2000	2.24196e-202	-1.39022	0.448	0.985	1.92875e-198
Rps12	3.81282e-201	-1.5119	0.832	1	3.28017e-197
Rpl36al	7.40258e-200	-1.07886	0.675	1	6.36844e-196
Tpt1	9.54752e-200	-0.82372	0.914	1	8.21373e-196
Gm10076	1.94762e-193	-1.28327	0.571	0.988	1.67554e-189
Gm9493	3.25423e-193	-1.44779	0.433	0.973	2.79961e-189
Wdr89	5.11285e-192	-1.15607	0.582	0.997	4.39859e-188
Uba52	2.20685e-191	-1.07095	0.627	0.985	1.89855e-187
Gm11808	1.38259e-182	-1.11445	0.597	0.994	1.18944e-178
Rpsa	1.97034e-181	-1.28725	0.791	0.997	1.69508e-177
Ramp1	5.69541e-181	-1.11055	0.549	0.982	4.89976e-177
Gm9843	1.49192e-180	-0.734845	0.884	1	1.2835e-176
Rpl37a	2.93524e-180	-1.12574	0.97	1	2.52519e-176
Gnb2l1	1.66951e-179	-1.31431	0.526	0.994	1.43628e-175
Rpl38	2.15376e-178	-1.23327	0.881	1	1.85288e-174
Eef1b2	2.02794e-176	-1.22395	0.496	0.994	1.74463e-172
Snrpg	3.05268e-172	-1.08665	0.612	0.997	2.62622e-168
Lcn2	4.92618e-171	2.16091	0.993	0.979	4.23799e-167
Ssr4	1.70277e-170	-1.15498	0.526	0.985	1.4649e-166
Rps27rt	2.21946e-169	-0.918482	0.679	0.997	1.9094e-165
Sec61b	4.58022e-169	-0.908707	0.802	1	3.94037e-165
Btf3	4.87815e-166	-0.844514	0.724	1	4.19667e-162
Rpl5	3.30231e-165	-1.17383	0.5	0.997	2.84098e-161
Mt1	3.4466e-165	-1.46516	0.541	1	2.96511e-161
Eif5a	2.72507e-164	-0.820428	0.825	0.994	2.34438e-160
Npm1	1.02673e-159	-1.40171	0.422	0.97	8.83292e-156
Rpl13-ps3	1.13242e-159	-1.27412	0.317	0.964	9.74223e-156
Rpl36	1.90259e-159	-1.41574	0.854	1	1.6368e-155
Cox8a	1.54107e-158	-0.676538	0.858	0.988	1.32578e-154
Eef1g	2.9165e-157	-1.32906	0.373	0.952	2.50907e-153
Snrpf	5.00904e-156	-1.25683	0.373	0.991	4.30927e-152
Rpl9-ps6	4.49913e-155	-1.13356	0.493	0.958	3.8706e-151
Sec61g	5.81782e-155	-0.851	0.772	1	5.00507e-151
Cst7	3.21285e-154	-1.24276	0.194	0.931	2.76402e-150
Etfb	1.01817e-152	-1.04024	0.504	0.997	8.75932e-149
Ap3s1	1.80924e-149	-0.779092	0.728	0.979	1.55649e-145
Ptma	2.4191e-148	-1.04342	0.851	1	2.08115e-144
Ppia	8.11234e-147	-0.839351	0.858	1	6.97905e-143
Atp5g2	1.15319e-146	-0.982874	0.552	0.988	9.92092e-143
Gm6133	2.87037e-144	-1.1536	0.313	0.964	2.46938e-140
Cmtm7	7.47633e-143	-0.88354	0.664	0.997	6.43188e-139
Nop10	1.38639e-142	-1.20078	0.414	0.961	1.19271e-138
Hsp90ab1	4.13931e-142	-1.19212	0.578	0.967	3.56105e-138
Rps18-ps3	7.89628e-140	-1.13631	0.299	0.943	6.79317e-136
Rps27l	9.14282e-137	-1.04353	0.507	0.976	7.86557e-133
Dbi	1.70889e-136	-1.02643	0.481	0.991	1.47016e-132
Eif3f	2.81848e-136	-0.97397	0.575	0.967	2.42474e-132
Gm10020	8.87819e-136	-1.14812	0.28	0.946	7.63791e-132
Gm10036	1.02714e-135	-1.06773	0.347	0.97	8.83645e-132
Ybx1	1.82288e-135	-0.844796	0.675	0.985	1.56823e-131
Atp5l	1.76915e-134	-0.569609	0.862	1	1.522e-130
Gstm1	2.73623e-134	-1.15659	0.175	0.907	2.35398e-130
Atpif1	2.8696e-134	-0.915854	0.623	0.988	2.46872e-130
Atp5g1	6.63359e-133	-1.06293	0.451	0.97	5.70688e-129
Gpx1	1.0869e-132	-0.494195	0.933	0.994	9.35059e-129
B2m	2.47274e-131	-0.443345	0.966	1	2.1273e-127
Oaz1	5.41143e-131	-0.396657	0.94	0.997	4.65545e-127
Eef2	2.34185e-129	-0.945846	0.612	0.982	2.01469e-125
Ltf	2.9843e-128	3.06314	0.787	0.449	2.56739e-124
Calr	1.60391e-127	-1.30247	0.403	0.982	1.37984e-123
Cox6c	4.15022e-127	-0.556133	0.851	1	3.57043e-123
Krtcap2	7.22125e-127	-1.01531	0.44	0.976	6.21244e-123
Eif3k	2.28936e-126	-0.879799	0.526	0.973	1.96953e-122
Cox4i1	4.82142e-125	-0.451956	0.881	1	4.14787e-121
Rpl27-ps3	3.16398e-124	-0.965646	0.433	0.976	2.72198e-120
Hint1	4.23366e-122	-0.882867	0.563	0.979	3.64222e-118
Slc25a5	1.73953e-121	-0.912233	0.552	0.967	1.49652e-117
Serbp1	4.55748e-121	-0.982993	0.47	0.952	3.9208e-117
Hnrnpa1	3.09324e-119	-1.0458	0.325	0.94	2.66112e-115
Chchd2	5.63873e-117	-0.637074	0.757	0.991	4.851e-113
Atp5e	2.24257e-116	-0.445093	0.914	1	1.92928e-112
Igfbp4	2.51719e-116	-0.879888	0.343	0.946	2.16554e-112
Uqcrh	4.81016e-116	-0.668132	0.69	0.982	4.13818e-112
Mif	5.29661e-116	-1.30293	0.239	0.859	4.55667e-112
H2afy	4.19357e-115	-0.971081	0.459	0.952	3.60773e-111
Tmem256	1.89939e-114	-0.702324	0.59	0.985	1.63405e-110
Mmp8	2.06532e-114	2.46253	0.757	0.171	1.77679e-110
Cox7c	2.42212e-114	-0.591209	0.772	0.994	2.08375e-110
2010107E04Rik	3.60973e-114	-0.84683	0.556	0.976	3.10545e-110
Mpo	1.17383e-113	-1.70634	0.843	1	1.00984e-109
Ndufa4	1.99824e-113	-0.77382	0.675	0.988	1.71908e-109
Eif3h	2.54046e-112	-0.811729	0.496	0.955	2.18556e-108
Cox5b	2.30608e-109	-0.559065	0.791	0.997	1.98392e-105
Eif4a1	1.42153e-108	-0.712314	0.664	0.988	1.22294e-104
Cox6b1	3.663e-108	-0.558732	0.746	0.967	3.15127e-104
Uqcr11	8.41101e-108	-0.76773	0.619	0.976	7.23599e-104
Tmem258	4.71978e-107	-0.720783	0.593	0.985	4.06042e-103
Tomm7	4.79772e-107	-0.676926	0.657	0.985	4.12747e-103
S100a9	3.1563e-106	1.92458	1	1	2.71537e-102
Erh	4.90811e-106	-1.0188	0.377	0.925	4.22245e-102
Ndufb2	1.99808e-104	-0.906395	0.332	0.946	1.71895e-100
Rps26-ps1	7.56141e-104	-0.905033	0.224	0.913	6.50508e-100
Snrpd2	2.10994e-103	-0.872809	0.399	0.931	1.81518e-99
Gm8186	1.046e-101	-0.905068	0.366	0.94	8.99877e-98
Hspa8	1.41842e-101	-0.663339	0.683	0.976	1.22027e-97
Gpx4	6.75255e-101	-0.404935	0.84	0.988	5.80922e-97
Gnas	7.99727e-101	-0.580951	0.679	0.976	6.88005e-97
S100a8	8.29752e-101	1.8437	1	1	7.13836e-97
Cd63	3.15871e-100	-0.934982	0.522	0.958	2.71743e-96
Pebp1	3.8346e-100	-0.962984	0.187	0.859	3.29891e-96
Swi5	1.40606e-99	-0.782678	0.466	0.982	1.20964e-95
Cox7b	1.65069e-98	-0.754582	0.549	0.964	1.42009e-94
Cox7a2l	4.7309e-98	-0.749449	0.463	0.949	4.07e-94
Prss57	6.15387e-97	-0.862791	0.306	0.898	5.29418e-93
Gapdh	1.24493e-96	-0.160018	0.978	1	1.07101e-92
Bola2	3.76359e-96	-0.762094	0.422	0.961	3.23782e-92
Pabpc1	5.75926e-95	-0.537939	0.728	0.97	4.95469e-91
Atp5h	2.98698e-94	-0.412851	0.772	0.991	2.5697e-90
Manf	6.44851e-92	-0.850294	0.336	0.901	5.54765e-88
Dad1	8.06007e-92	-0.738952	0.422	0.937	6.93408e-88
Fcer1g	1.74592e-91	1.8699	0.888	0.623	1.50202e-87
Hspe1	1.97611e-91	-0.935682	0.175	0.838	1.70005e-87
Rbm3	2.5676e-91	-0.464307	0.802	0.991	2.2089e-87
Ceacam10	1.4761e-90	1.94677	0.75	0.162	1.26989e-86
Rpl36-ps3	3.62875e-90	-0.790926	0.265	0.871	3.12181e-86
Atp5j2	5.06046e-90	-0.509357	0.728	0.997	4.35352e-86
Ptpn18	6.67438e-90	-0.333725	0.787	0.997	5.74197e-86
Alas1	7.67495e-90	-0.743473	0.384	0.874	6.60276e-86
Eif3i	1.84883e-89	-0.838581	0.235	0.856	1.59055e-85
Eif3e	1.15188e-87	-0.832788	0.313	0.895	9.90962e-84
Ncl	1.62287e-87	-0.841768	0.392	0.919	1.39615e-83
Ssr2	2.20208e-87	-0.892368	0.269	0.859	1.89445e-83
Hmgb1	5.0595e-87	-0.663127	0.679	0.991	4.35269e-83
Cst3	2.53935e-86	-0.395439	0.821	0.988	2.18461e-82
Ubb	6.67077e-85	0.0342807	1	1	5.73887e-81
Tomm20	1.51886e-84	-0.765423	0.336	0.907	1.30668e-80
Nme1	2.99309e-84	-0.821629	0.291	0.829	2.57495e-80
Atp5b	3.68354e-84	-0.678312	0.56	0.934	3.16895e-80
Ndufa6	5.41518e-84	-0.516045	0.646	0.967	4.65868e-80
Erp29	1.0254e-83	-0.7659	0.313	0.901	8.82151e-80
Uqcr10	1.20054e-83	-0.559423	0.627	0.976	1.03282e-79
Pfdn5	5.99587e-83	-0.350465	0.769	0.982	5.15825e-79
Ndufb5	7.23935e-83	-0.79594	0.336	0.916	6.22802e-79
Atp5a1	1.02555e-82	-0.736093	0.369	0.919	8.8228e-79
Ly6e	1.90182e-82	-0.749517	0.448	0.934	1.63614e-78
Serf2	4.33401e-82	-0.0431444	0.989	0.997	3.72855e-78
Tmed9	5.06444e-82	-0.763298	0.362	0.913	4.35694e-78
Eef1d	1.44644e-81	-0.707622	0.384	0.898	1.24437e-77
Ddost	2.07613e-81	-0.747607	0.321	0.88	1.7861e-77
Tmem147	2.30827e-81	-0.825249	0.168	0.784	1.9858e-77
Set	2.83015e-81	-0.776797	0.351	0.862	2.43478e-77
Ndufa2	5.09709e-81	-0.408678	0.746	0.994	4.38503e-77
Ftl1	8.63151e-81	-0.0345659	0.996	1	7.42569e-77
Pgls	1.02322e-80	-0.579715	0.541	0.976	8.8028e-77
Park7	1.37943e-80	-0.633891	0.478	0.916	1.18672e-76
S100a1	4.55909e-80	-0.680194	0.366	0.919	3.92219e-76
Shfm1	2.62531e-79	0.0297322	0.985	0.997	2.25856e-75
Psma7	2.72629e-79	-0.594583	0.56	0.943	2.34543e-75
Uqcrb	3.70256e-79	-0.579599	0.563	0.961	3.18532e-75
Usmg5	4.24176e-79	-0.530542	0.653	0.988	3.64919e-75
2410015M20Rik	1.44741e-78	-0.693943	0.332	0.895	1.24521e-74
Cox6a1	2.56642e-78	-0.340792	0.825	0.973	2.20789e-74
Camp	2.93657e-78	1.93054	0.993	0.997	2.52633e-74
Cdk6	1.15105e-77	-0.889188	0.213	0.832	9.90251e-74
Spcs2	1.91852e-77	-0.73526	0.328	0.904	1.6505e-73
Slc25a3	3.32864e-77	-0.694607	0.403	0.892	2.86363e-73
Sdf2l1	1.09387e-76	-0.858267	0.284	0.826	9.41057e-73
H2afj	1.97679e-76	-0.332246	0.81	0.997	1.70064e-72
Uqcrq	2.90232e-76	-0.469886	0.69	0.964	2.49687e-72
Ranbp1	5.67931e-76	-0.786161	0.369	0.868	4.88591e-72
Npm3	1.21689e-75	-0.772637	0.201	0.832	1.04689e-71
Ost4	1.50941e-75	-0.403557	0.683	0.946	1.29854e-71
Ppib	1.19886e-74	-0.552818	0.575	0.952	1.03138e-70
Cox5a	1.38616e-74	-0.538821	0.526	0.934	1.19251e-70
Ifngr1	2.35917e-74	-0.6605	0.257	0.859	2.02959e-70
Atp5d	8.43094e-74	-0.544656	0.515	0.934	7.25314e-70
mt-Nd2	1.37267e-73	-0.686002	0.396	0.952	1.18091e-69
Npc2	1.45229e-73	-0.65988	0.369	0.907	1.24941e-69
mt-Cytb	2.31524e-73	-0.615034	0.881	1	1.9918e-69
Ndufa7	3.34107e-73	-0.382657	0.698	0.973	2.87433e-69
2700094K13Rik	3.61573e-73	-0.833309	0.157	0.799	3.11061e-69
[truncated: 5,981 more rows]

## Sheet: Suppl File 8
Supplementary File 8: Differentially expressed genes in N-RasG12D Idh1R132H and Npm1c N-RasG12D Idh1R132H AML compared to Idh1R132H, Idh1R132H Npm1c, and Npm1c N-RasG12D Idh1R132H pre-leukemia
[truncated: 8,151 more rows]

[truncated: 1 more sheets: Suppl File 9]
